# Supplementary material for: Protective Effects of Food-Derived Kaempferol on Pancreatic β-Cells in Type 1 Diabetes Mellitus
Source: Foods. 2024 Nov 26;13(23):3797. doi: 10.3390/foods13233797 (PMC11640530; doi:10.3390/foods13233797)
Supplement: Supplementary file 1 [file foods-13-03797-s001.zip]

Archive with 6 entries (6 files):
- Table S1, All Ions (positive mode).csv
- Table S2, All Ions (negative mode).csv
- Table S3, Biomarker analysis (ROC).csv
- Table S4, Core Targets associated pathways.csv
- Table S5, Enrichment analysis.xlsx
- Table S6, Metabolites and genes interaction network.csv
