# Supplementary material for: Protective Effects of Food-Derived Kaempferol on Pancreatic β-Cells in Type 1 Diabetes Mellitus
Source: Foods. 2024 Nov 26;13(23):3797. doi: 10.3390/foods13233797 (PMC11640530; doi:10.3390/foods13233797)
Supplement: Supplementary file 1 [file foods-13-03797-s001.zip › Table S1, All Ions (positive mode).csv]

															Normalised abundance																								Raw abundance
															Normal								T1DM						T1DM+KPF50										Normal								T1DM
Compound	Neutral mass (Da)	m/z	Charge	Retention time (min)	Chromatographic peak width (min)	Identifications	Anova (p)	q Value	Max Fold Change	Highest Mean	Lowest Mean	Isotope Distribution	Maximum Abundance	Minimum CV%	N03-06	N04-06	N05-06	N06-06	N07-06	N08-06	N09-06	N10-06	DM11-06	DM14-06	DM15-06	DM17-06	DM20-06	DM21-06	K50 34-06	K50 35-06	K50 37-06	K50 38-06	K50 39-06	K50 40-06	K50 41-06	K50 43-06	K50 44-06	K50 45-06	N03-06	N04-06	N05-06	N06-06	N07-06	N08-06	N09-06	N10-06	DM11-06	DM14-06	DM15-06
3.33_470.4153m/z		470.415293593427	1	3.32618333333333	0.165916666666666	0	0	0	Infinity	T1DM+KPF50	Normal	100	229.085506758118	44.16	0	0	0	0	0	0	0	0	0	0.0331274866608515	0	0	0	0	39.1153466871937	328.445022581275	293.291651907642	269.675054203001	136.965649045657	138.813685437685	196.892662867271	225.316283748439	361.702393333882	300.637317769134	0	0	0	0	0	0	0	0	0	0.0331274866608515	0
3.66_292.7565m/z		292.756523533439	1	3.658	0.0972666666666666	0	0	0	Infinity	T1DM+KPF50	Normal	100	217.848587662839	23.32	0	0	0	0	0	0	0	0	0	0	0	0	0	0	205.389011081853	236.992587357559	237.719351394847	201.239137511617	167.921048007315	163.622495760478	237.187344438783	195.911501550586	340.62574830896	191.877651216396	0	0	0	0	0	0	0	0	0	0	0
3.90_667.3600m/z		667.360036845328	1	3.904	0.0858166666666667	0	0	0	Infinity	T1DM+KPF50	Normal	100	145.062442071862	47.86	0	0	0	0	0	0	0	0	0	0	0	0	2.03798026665666	0	49.2636814438521	169.062590536573	200.92899194036	137.320355233988	71.2223998124549	113.858075228185	128.234194043955	114.603312089256	293.591584317884	172.539236072111	0	0	0	0	0	0	0	0	0	0	0
3.85_554.4293m/z		554.429288093695	1	3.8525	0.0800833333333335	0	0	0	20124.6610755283	T1DM+KPF50	T1DM	100	264.272113819126	36.17	1.99099791743568	0.0114640197133865	0.00438481863233351	0	0	0	0	0	0.0787905285442492	0	0	0	0	0	226.066255517432	258.591853039728	331.844344460125	254.948627797862	154.77777260028	207.086008883733	259.558281204236	180.017452097568	495.82368260692	274.006859983375	3.30885643227433	0.0191776775037731	0.00492158776025119	0	0	0	0	0	0.0967559104807396	0	0
3.69_661.3607m/z		661.360667875471	1	3.68661666666667	0.148733333333333	0	0	0	7989.08885647866	T1DM+KPF50	T1DM	100 - 30.5 - 1.83	764.14693488682	26.59	7.96020390514004	0.0238158715324151	0.326167126093298	0	0	0	0	0	0.530344483635866	0	0	0	0	0.0435484460444523	585.944667848186	822.073891351648	745.031781848474	733.944783938239	586.248417931987	648.524342179221	754.716935475062	637.600520477392	1281.08824811072	846.29575970727	13.2291308107753	0.0398405720801945	0.366094990506551	0	0	0	0	0	0.651270708938165	0	0
3.57_582.3991m/z		582.39906990951	1	3.57218333333333	0.148733333333333	0	0	0	1456.16941165802	T1DM+KPF50	Normal	100	252.914075259796	37.82	0	0	0	1.31059609222986	0	0	0.0788800125968347	0	0	0.00953702641177715	1.11271146063695	0	0	0	88.5849497199686	297.993780045643	334.257501775812	280.372777765023	170.342795535662	160.783118564079	240.836392851569	219.963867619857	406.181365843548	329.8242028768	0	0	0	1.77741976049558	0	0	0.0987534502008336	0	0	0.00953702641177715	1.19051381654861
9.08_1134.8840m/z		1134.88395430053	1	9.0815	0.2174	0	2.22044604925031E-16	3.11944319566895E-14	47887.8425586483	Normal	T1DM	100 - 13.3 - 4.38	3861.77891682226	88.42	4393.26247621226	10194.8112310121	1889.76308121402	896.97486224824	5182.65595031646	6677.22087275386	333.627560618057	1325.91530020308	0	0	0.483852941851711	0	0	0	0.199477703948284	0	0	0	0	2.6445017660558	0	0	0	0	7301.20040597882	17054.4718945217	2121.09909899007	1216.47001259958	6132.91316789995	8049.09237747809	417.683410644422	1401.18590361995	0	0	0.517684622500801
5.98_253.0233m/z		253.023314314619	1	5.9807	0.200233333333333	0	2.44249065417534E-15	3.0501222357652E-13	3.30916936634725	T1DM+KPF50	T1DM	100 - 2.19 - 0.547	999.858040177318	10.73	306.495990362492	282.075357778689	416.902458362712	287.24670116394	338.250718001297	335.608361963004	308.406807434598	295.26458892178	293.881301010346	291.159243112165	258.240965725766	356.928827609219	357.677584927271	254.998508292525	1031.93059148728	1103.5925357999	1145.98314267739	1074.06339840921	810.780479390453	840.469848675203	1040.37916030932	966.358584938223	971.993442582562	1013.02921750363	509.36830234529	471.872029051413	467.937720654279	389.561639785823	400.270112924455	404.560933294426	386.108410697856	312.026401514463	360.890495061867	291.159243112165	276.297538554509
3.46_583.4240m/z		583.424042141574	1	3.45776666666667	0.2174	0	1.04916075827077E-13	1.17914952796287E-11	749.313151188044	T1DM+KPF50	T1DM	75.7 - 100	1297.94613594571	58.94	13.0526756782558	0	0.178038011173528	1.28149082205121	0	0	0.285484440848141	0	0	3.48530410256205	2.1120824613198	4.79570049635036	0	0	398.908324378408	1179.91396209186	1200.77773501032	1400.11873426784	780.883687727379	863.305998210886	975.130263070722	1088.28801841404	1952.6929316564	3139.44170462927	21.6923531150718	0	0.19983259745108	1.73794742980819	0	0	0.357410864733318	0	0	3.48530410256205	2.25976224820392
0.80_132.0763m/z		132.076257393851	1	0.803316666666667	0.06865	0	1.16462395283179E-13	1.18992578627518E-11	851.922489714599	Normal	T1DM	100	37.5033024155647	75.98	17.477820933398	80.0618682368241	81.9273943764199	32.1942168593241	37.3334768166832	6.44996385280244	26.8684549695307	17.7132232795356	0.00491943089842648	0	0.25921236185278	0	0	0	0.500549914088666	0.00922241618718171	0	0.0738904235218655	0.119114256634938	0.26996395977008	0.105235272477861	0	0.0878011430216491	0	29.0465397834758	133.932139666726	91.9565654138993	43.6615350516446	44.1786940455777	7.77514416131477	33.6378322271384	18.718781481107	0.00604113241043968	0	0.277336856069842
8.77_754.5960m/z		754.595988012789	1	8.76686666666667	0.394733333333333	0	1.5665246877461E-13	1.4464618141148E-11	3.73412490736073	T1DM+KPF50	Normal	100	317.350545920941	12.44	80.3830413450823	75.7143770159668	89.2661757403791	75.9646931525602	95.7624901667071	69.2713799049786	86.6003222097989	106.930247770735	99.7905326380336	123.957561130228	81.4821496828448	107.128719449341	59.2515731736972	102.486308756773	288.541644406227	308.469026261373	291.893793559344	291.815466282588	372.376192040643	333.685676906487	383.82182689726	342.784218400545	261.715687599567	298.401926855381	133.589262485525	126.659404040955	100.193726301167	103.022698991584	113.320861458771	83.5035633231337	108.418854474989	113.00054824316	122.544219732305	123.957561130228	87.1794966001159
0.53_170.9249m/z		170.924892172995	1	0.534433333333333	0.0629166666666666	0	1.67310609811011E-13	1.4464618141148E-11	Infinity	T1DM	T1DM+KPF50	100	7.94128765115268	37.15	3.88352963401213	6.6103374665479	10.4717043365702	2.35576410233634	5.26329710689398	8.44539994997262	5.4114299776419	10.879582182184	4.85199350445726	4.63150787353365	7.60684378770303	12.3266866085709	8.43567838964442	9.79501574300687	0	0	0	0	0	0	0	0	0	0	6.4540710449257	11.0581561523776	11.753601736637	3.19486811488552	6.22834014892861	10.1805535053452	6.77481358355922	11.497202867043	5.9583183136885	4.63150787353365	8.1387250423425
5.98_175.0043m/z		175.00434490191	1	5.9807	0.2174	1	2.11608508493555E-13	1.69875963741287E-11	3.11465534016755	T1DM+KPF50	T1DM	100 - 0.596	817.699245579374	11.90	261.42726106653	259.534629890624	350.792435407013	256.685819075055	288.570332020683	293.358335049879	245.555246211415	284.861814980194	267.108580454191	238.701545715337	218.271897736467	324.592134585358	309.493118662887	217.029634749445	781.335403466614	908.907209352321	866.038665477126	779.412554061322	620.972795266679	693.999401697825	816.825592907649	723.286619478874	1086.8727324475	899.34148163783	434.468196463993	434.164591263877	393.734815793072	348.115220065052	341.480662826334	353.630407547952	307.421702659129	301.033074713526	328.0132063659	238.701545715337	233.533776915356
5.98_327.0506m/z		327.050578636484	1	5.9807	0.348983333333333	0	2.84550161211428E-13	1.98323188581118E-11	2.87885551970833	T1DM+KPF50	T1DM	100 - 6.34	1544.68040966115	10.48	606.535732297306	569.320642242141	725.693062444617	539.235867452515	639.676245114749	643.017661923463	512.210831054143	679.13181316753	546.304070508932	519.477386951552	455.723051136398	589.372693127711	606.580547055872	501.905777634317	1639.52808615486	1818.59185596733	1855.64716447061	1644.54135717505	1299.92584809597	1415.9946797645	1610.39507920947	1418.82573761736	1104.9489881946	1638.40529996171	1008.00691032415	952.392611503582	814.529036044969	731.307297542266	756.963013648917	775.129153251648	641.259872198127	717.685302495907	670.869312822802	519.477386951552	487.587850121543
3.62_572.4208m/z		572.420803766314	1	3.62368333333333	0.165933333333333	0	2.99982261253717E-13	1.98323188581118E-11	912.379114463975	T1DM+KPF50	Normal	100 - 28.3	935.028894093563	46.47	2.797874937547	0.0565486537119424	0	0	0	5.34053298259855	0	0.00364314654838044	3.2090794636214	0	6.95582403495922E-05	0	15.4084997551115	0.545120452434233	548.633764877832	930.54431188526	1266.49556940229	961.176409350086	499.580843624847	532.774779407882	724.594961190055	722.686134144106	1866.20990729104	1297.59225976224	4.64981223874162	0.0945978697937716	0	0	0	6.43777465821279	0	0.00384996355923375	3.94079607085456	0	7.44218506957731E-05
3.74_792.0934m/z		792.093444366153	1	3.7381	0.280333333333333	0	6.94111434995648E-13	4.33394641318273E-11	55.2825550119091	T1DM+KPF50	T1DM	100 - 38.4 - 10.3 - 1.52	24668.9435629204	29.44	2244.557629222	2693.4827246756	10380.0780846731	3867.64315084641	4880.569583358	2366.23732694845	2072.89303072667	1443.22366358774	367.076482415798	860.805873309957	568.584324732345	302.693346476289	310.790984433798	267.451676435173	10589.8680680589	19414.9887651172	21522.1634694063	25348.4118370803	23540.7980516818	27867.8324880812	32242.2547470839	24512.6822825862	37674.3250569304	23976.1108631781	3730.24948143953	4505.81422112311	11650.7590246194	5245.26618354522	5775.43826014546	2852.39371208486	2595.14840252111	1525.15372051303	450.77523819708	860.805873309957	608.340543270164
1.43_146.1944m/z		146.194388511639	1	1.43261666666667	0.263166666666667	0	1.99196215078246E-12	1.11938099633385E-10	Infinity	Normal	T1DM+KPF50	100	180.473911432065	94.72	97.1870061696621	574.159724549256	256.184472175922	96.5626900400116	176.472685968543	74.6796446919745	75.8639143592753	92.6811535018784	61.0153971618537	4.04745263871564	3.42354691359199	62.9805321058232	8.36435632309782	23.2095421506101	0	0	0	0	0	0	0	0	0	0	161.515915050353	960.487709228484	287.545385191096	130.957534835701	208.82954028331	90.0229856549635	94.9774606022265	97.9425501750965	74.9277916370823	4.04745263871564	3.66292614610127
0.44_369.2441m/z		369.244132190404	1	0.437183333333333	0.3604	0	6.54332144023329E-12	3.34273861132984E-10	2.44411170722622	Normal	T1DM+KPF50	100 - 13.5	350.683654631488	7.28	350.916981518646	300.490406083086	460.421390122726	340.936608685779	368.270097062992	316.515030844759	301.014567519037	366.904155214883	335.786886280091	314.587551204251	294.096172388547	350.619028909848	360.021281834699	338.440589918597	141.48980758798	129.688311111895	167.36352449564	186.505849733265	136.789974064724	110.278701242674	138.22419887896	176.358507557995	126.52696271721	121.584419418557	583.191926683556	502.677790592956	516.784037879333	462.375455677897	435.793645048637	381.544772994617	376.853731694378	387.732859095855	412.351160854018	314.587551204251	314.659791876508
8.77_515.8403m/z		515.840327244744	1	8.76686666666667	0.446233333333334	0	1.41660017050071E-11	6.92223433034045E-10	2.63853098281828	T1DM+KPF50	Normal	100 - 8.38	3431.06952424503	12.23	1065.37362874509	835.239144259105	1376.56027265701	1193.74709989357	1416.58134866912	1365.67869289712	1609.43421070563	1540.35466818058	1326.02886382925	1415.8794916078	1355.09763602297	1531.99797341829	1244.31616058147	1735.39620295868	3208.04797654427	3432.64530851633	3425.81470092429	3110.42334434357	3140.58648668407	2846.19706055041	3567.09412427834	3321.21066946248	4113.70143188654	4144.97413925995	1770.55352664	1397.23651455557	1545.07238662033	1618.95010748512	1676.31625366215	1646.26484080177	2014.92337470562	1627.79873442838	1628.38265479442	1415.8794916078	1449.84797544391
8.78_762.5777m/z		762.577682056154	1	8.78401666666667	0.348983333333333	0	1.57757140684112E-11	7.17137530693284E-10	2.87178407127915	T1DM+KPF50	Normal	100 - 38.1 - 4.52	5852.8717376963	13.98	1995.57998383564	1433.58432252432	1698.1529536875	1841.82275504528	2269.49683440233	2211.70839304375	2295.22860064042	2558.91588843018	2250.80110930214	1900.52198808903	1737.70574146507	2451.9555854522	1581.21654134632	2763.42221869579	5444.4506327849	5907.61728931329	6274.01336314931	5462.55504988691	5302.77331706299	4342.48225961128	6315.23718249322	5866.62681352654	6133.61632260723	7479.34514652737	3316.47140753262	2398.18305439	1906.03294974941	2497.8650398522	2685.61663240706	2666.11596454658	2873.50034376095	2704.18243975939	2764.01636929344	1900.52198808903	1859.208579667
0.53_656.0799m/z		656.079882542528	1	0.534433333333333	0.0800666666666666	0	1.59520174847216E-11	7.17137530693284E-10	Infinity	T1DM+KPF50	Normal	100	66.1397144107461	43.41	0	0	0	0	0	0	0	0	10.7692230867461	0	14.5385301558307	14.0972580049123	9.83381082486257	18.1694209692803	36.1430201767377	70.1831377057046	126.202626830314	51.8309917003844	53.5884178692774	51.3922914067396	50.1157782942058	39.0600345159917	86.768334043059	96.1125115650477	0	0	0	0	0	0	0	0	13.2247619628943	0	15.5550847053533
8.75_258.6671m/z		258.667050975877	1	8.7497	0.314649999999999	0	1.94998461822138E-11	7.98015958316032E-10	3.1416433183395	T1DM+KPF50	T1DM	100 - 63.1 - 1.14	328.803854325165	17.07	93.8637756127249	86.8968195230675	118.565305505003	79.3664137043224	136.245199192398	110.024758820525	103.032931834806	136.510184569863	108.358025941722	96.2841949462583	78.3920920086449	97.9719807737048	117.617773926132	129.334909934354	268.260373962528	373.249433135368	405.75222271167	341.441144722542	289.131768886154	214.045157203276	335.260787648858	318.247021291932	337.52044696981	405.130186719513	155.993009823805	145.366042852405	133.079519426627	107.636084735852	161.226209920261	132.629946565015	128.991580604827	144.259702177471	133.065225625423	96.2841949462583	83.8733777317425
9.43_295.1550m/z		295.155030388753	1	9.43046666666667	0.102983333333334	0	1.98812077911725E-11	7.98015958316032E-10	Infinity	Normal	T1DM+KPF50	100 - 12.9	164.60381097264	69.12	224.268311710483	149.751044105298	52.4804478599903	94.716491294458	234.41111601916	142.413482720233	36.1884248714228	382.601169200073	10.4922942430837	0	0	0	0	7.66684868293922	0	0	0	0	0	0	0	0	0	0	372.713421375293	250.51223754886	58.9048604965387	128.453735113114	277.391174316374	171.673110723499	45.3059234619096	404.320973526395	12.8846893310438	0	0
5.98_329.0481m/z		329.048107206234	1	5.9807	0.446233333333334	0	3.02663449858187E-11	1.13387600904972E-09	2.64204112625203	T1DM+KPF50	T1DM	100 - 4.81	1600.65514576286	12.25	651.036295598863	618.593201193958	817.356186747702	639.533128192964	747.541618589829	693.165791593544	552.424827560039	731.941051519563	616.676361504376	559.416685819617	464.787079139118	699.904548406527	712.629499557015	581.62798262	1656.38463141569	1930.79629628379	1949.16536876838	1767.59589407733	1360.37393288022	1477.78553795121	1672.25079148948	1516.9907618556	1054.39690873068	1620.81133417619	1081.96277629002	1034.81860770631	917.413134217204	867.329626786619	884.605862351881	835.580490112362	691.60559059474	773.492457257934	757.287505639669	559.416685819617	497.285647756021
8.02_791.4833m/z		791.483252952323	1	8.0174	0.131583333333333	0	3.59723362208797E-11	1.30416876106929E-09	2.47143920611288	T1DM+KPF50	Normal	100 - 33.2 - 62.9 - 17.1 - 0.342	701.103623269393	9.40	258.067736021072	196.65975864559	226.228856357455	279.944174894121	269.304121086274	326.9424378518	320.963246646008	391.348278801434	278.723500092495	266.01607280533	300.421624177873	340.152361625918	291.465839620295	269.437412837511	657.651447666776	633.347707720604	683.001745255393	655.437353087692	572.261882407755	625.576825938144	785.503334609735	738.932400954821	900.850258811317	758.473276241694	428.884973117196	328.983857631632	253.922742038693	379.658013054088	318.681927994637	394.114547734241	401.828384028762	413.564645930635	342.276495945606	266.01607280533	321.427528183271
0.53_842.5940m/z		842.593984951119	1	0.534433333333333	0.1144	0	4.72054617617346E-11	1.6077005247555E-09	48.8015956648979	T1DM+KPF50	Normal	100	63.7855409378882	29.49	3.263577372295	0	0	0.14196413725924	0	7.0507626450688	0	0	8.13026228091895	5.94332885742631	7.00649468908652	11.9931253354845	5.02786238473239	9.34055409682195	62.3247366714726	62.5558340854517	100.931375459139	70.1349997274265	82.0573317942758	69.309531872441	36.0322197614888	60.3116147162593	41.7841562493291	52.4136090415989	5.42376708984784	0	0	0.192530608279903	0	8.49938034750443	0	0	9.98407986304774	5.94332885742631	7.49639868736244
3.74_396.8528m/z		396.852761499253	1	3.7381	0.377583333333333	0	8.26423374178376E-11	2.51909370627113E-09	36.3536051627195	T1DM+KPF50	T1DM	100 - 12.5	10593.0084171444	40.73	5375.77307051485	4881.51071170088	4273.4131248222	3237.8754216229	2931.85435473225	1961.56725550151	883.231290729054	1080.46640610544	610.814511420724	329.470302908174	198.298048467378	262.821256659926	216.081718880203	130.842840989322	4120.46224821229	8433.50917263919	10484.8737653564	10147.1518688878	8067.27492609616	9560.4111339489	11123.3022366025	9573.3632322865	20706.7091532578	13713.0264341564	8934.04314843778	8166.0744224731	4796.54450802882	4391.1803114137	3469.41960857045	2364.58196382173	1105.75714193445	1141.80317350434	750.089068817065	329.470302908174	212.163327912434
8.02_539.8242m/z		539.824239084198	1	8.0174	0.411933333333334	0	8.26734236625271E-11	2.51909370627113E-09	2.56324357741239	T1DM+KPF50	Normal	100 - 13.8	2855.05207986749	10.29	945.153085009182	870.543942600797	863.893154325415	1052.52417971342	1179.55902328108	1088.95763462527	1401.57616527624	1508.54044766537	1308.76262492358	1218.15136861779	1206.19788204634	1501.60902972876	1205.93868527053	1470.3987570837	2724.15695820128	2547.03869030397	2978.51920039703	2653.30906750156	2324.82611848804	2495.33945432175	2978.38708552271	2595.88077155302	3597.06055174433	3656.00290064126	1570.75797891566	1456.29643017505	969.646941184903	1427.42473177916	1395.83509604839	1312.68992943226	1754.69650021121	1594.17845920135	1607.17946328444	1218.15136861779	1290.53694049833
3.62_283.7501m/z		283.750094762176	1	3.62368333333333	0.1316	0	1.04920960808386E-10	2.94801107540777E-09	476.053039927607	T1DM+KPF50	Normal	100 - 1.61	372.648094049414	22.41	0	2.11033370439186	0	0	0	4.1519616752336	0	0	0	19.0994415283409	0	0	27.119782083892	0	334.719460757176	362.665627807759	370.705850523733	330.66535751636	310.150365363167	303.726174363602	374.184434171111	313.347464806568	575.683910012111	450.632295172552	0	3.53028869628614	0	0	0	5.00500488280551	0	0	0	19.0994415283409	0
6.46_202.2331m/z		202.233144460854	1	6.46126666666667	0.497733333333334	0	1.14183995592043E-10	3.13002799901972E-09	4.51757798998427	T1DM+KPF50	Normal	100 - 10.1	2433.96880955995	14.03	418.833586837753	409.010578473696	636.753491857061	507.064939712159	594.331747132522	523.10379959972	641.405738074254	579.715116114218	662.584584188428	920.468288749508	1001.74079973744	750.240211030206	2227.39708180861	1180.06393068989	2993.12322065919	2831.43986793389	2391.99707173838	1988.29718703394	2683.38166563151	2217.01374925214	2390.61413616692	2142.46484985338	2641.20348470534	2060.15286262481	696.063112735725	684.216633057681	714.701896382236	687.677347004344	703.304451044538	630.578332846344	803.004811081717	612.624840131365	813.663468162289	920.468288749508	1071.78393040475
5.98_331.0457m/z		331.04568465003	1	5.9807	0.14875	0	1.27378774195108E-10	3.38241370796766E-09	4.28159529797534	T1DM+KPF50	T1DM	100 - 2.01	367.345400087832	14.31	105.635968995082	112.881167224959	139.977940458087	96.0608753078661	129.604263285666	111.022380466891	92.2800568779455	121.705388864858	93.9989347030203	81.4306150051924	61.8820578844836	92.9016937860116	128.894254198319	55.6707565089479	395.228238951526	443.294840177655	465.079849940959	418.569010625742	318.49822138833	347.522139856962	374.214133630395	355.030702196836	175.443202854484	380.573661255436	175.557318482328	188.834167718842	157.113389681312	130.276977777496	153.367636312439	133.832535028449	115.529570817943	128.614456176728	115.432053565963	81.4306150051924	66.2089387178299
1.38_161.4751m/z		161.47510092513	1	1.38111666666667	0.234566666666667	0	1.29410149263265E-10	3.38241370796766E-09	3.5258116080266	Normal	T1DM+KPF50	100 - 0.968	138.682589303777	17.21	118.150573926649	163.970789575422	134.211647289375	121.453245665976	138.464616591542	222.130461779478	105.862122051711	105.217257550064	73.1499534927428	87.8340430971188	80.5480535501645	104.967678068586	80.6124233032095	57.8948553112259	47.66877886267	29.834852325085	33.2305698686134	43.5377965560876	33.2507852905511	38.4220521825175	33.0983796125656	49.3167054993327	41.580214779068	43.3950874388614	196.355447231012	274.299853030133	150.641213689382	164.713903927288	163.852564886278	267.768378609511	132.533571611115	111.190313645313	89.8292026031938	87.8340430971188	86.1800871473688
9.08_1132.5675m/z		1132.56751159688	1	9.0815	0.64645	0	1.50315093705444E-10	3.78772220468671E-09	10.5939249780483	Normal	T1DM+KPF50	100 - 68.2	32845.7582344066	25.43	31111.2076674136	44105.7321261774	24666.6777721797	18435.0783326267	40801.3956536942	48634.5233935931	20526.2848952751	34485.166034293	9159.18571624967	3103.38855796922	3560.1213451233	8013.93484550397	3809.90970881618	12886.8227652714	2943.8037415674	2873.24005760086	1978.94124714125	4030.88491690541	3609.13678586409	4441.09694818739	3469.0425817837	2982.67608601486	2448.79262938711	2226.71843481638	51703.9815585187	73782.6284262176	27686.2578794994	25001.5032922497	48282.4673434009	58626.7519061715	25697.783081934	36442.8470837043	11247.6127475173	3103.38855796922	3809.05005465904
3.79_453.3903m/z		453.390310241328	1	3.78958333333333	0.366133333333333	0	1.71383018887639E-10	4.18732625368126E-09	3.14242807899345	T1DM+KPF50	Normal	100 - 12.8	8155.7930513627	15.66	1719.17591868803	2024.68516846249	3593.10536836026	2489.75178010371	2829.92416246357	2472.00881573689	2867.69532707371	2766.68852968663	2429.91463915516	4296.78543897931	3960.17696984843	3712.48478871878	4934.96784875563	3315.40408974603	7981.34035854506	8757.29861802824	7728.97061013174	7992.35130173978	7383.42909657104	7967.58070637693	8072.90319355637	6761.5850711456	11470.7758160353	7441.69574149693	2857.11313253836	3387.01085467481	4032.95663629393	3376.5811136794	3348.80017630175	2979.89653105488	3590.19729270049	2923.75008185677	2983.97037874796	4296.78543897931	4237.07813334048
0.31_190.9480m/z		190.947966713262	1	0.3056	0.532016666666667	0	1.94806393238878E-10	4.65835080656382E-09	2.3059087729161	Normal	T1DM+KPF50	100	9195.62731542172	14.43	9426.23238186591	8316.37517948099	11907.4460089232	9162.66582760463	9934.96931294641	8209.61611983638	7587.49707815455	9020.2166145617	7043.38870335227	8180.80592663262	7287.47480098898	9661.50532661668	10557.3652377806	9346.71679727252	3907.93610655527	3992.29016846489	4467.43215880245	3958.30832143745	3206.74419287832	3518.98368793731	3430.43343740605	3381.75193949916	5705.15661313032	4309.50247061439	15665.536048888	13912.115050381	13365.1002349853	12426.3328704827	11756.5790023801	9896.32659926421	9499.1302636604	9532.28337133335	8649.38336439609	8180.80592663262	7797.02532529045
0.14_222.4375m/z		222.437452997855	1	0.1397	0.51485	0	2.59134380620196E-10	5.82481150154481E-09	6.32919724623403	Normal	T1DM+KPF50	100 - 51.4	396.175081666512	17.26	417.147777694442	279.958226137028	489.967154060539	404.312089875756	399.408740287729	464.452093486325	323.902794550868	390.251777239408	181.322892814889	331.118277107437	286.58839738757	384.701352847601	353.478174612681	278.05566597404	49.459203793396	84.7016146202771	100.719186001034	106.481165645812	58.7356376979858	65.3025853579232	28.9942072698706	68.3447037732359	33.4615485521058	29.7485357703927	693.261452131973	468.330368371138	549.94665698776	548.324767800692	472.641662145328	559.876313308578	405.508536808645	412.405897304856	222.667139178452	331.118277107437	306.627062650294
1.71_471.4566m/z		471.456613479946	1	1.71293333333333	0.348983333333333	0	4.15035228407135E-10	9.14621968281195E-09	Infinity	Normal	T1DM+KPF50	100	246.760973657958	85.70	269.566733536038	12.6295209597528	379.122907257341	70.5395929100386	538.702509531172	63.3335674948241	120.702637679424	519.490319895076	0	20.4077758789178	0	0	0	0	0	0	0	0	0	0	0	0	0	0	447.995255231961	21.1273956298645	425.533372402131	95.6652221679498	637.475407581848	76.345794916147	151.113083362547	548.981155276291	0	20.4077758789178	0
8.78_1009.3817m/z		1009.38167525334	1	8.78401666666667	0.26315	0	5.06873654160245E-10	1.09552733408807E-08	2.72812690180069	T1DM+KPF50	Normal	100 - 23.2	3287.13349299177	15.70	1188.97600173955	894.790996575589	945.013070351164	1088.16183189401	1361.57817054786	1344.50637755882	1273.6785538847	1542.53425958707	1364.93088868063	1026.47100925435	894.81033770844	1515.86541148076	900.282642026772	1711.82125963556	3072.84320521076	3402.88510021174	3696.96819102261	3082.55483065342	2853.69033795051	2291.30588957029	3449.46361068837	3256.39898924488	3556.42077472177	4208.80400064337	1975.96936527324	1496.85830926901	1060.69718049947	1475.75622580618	1611.22805976889	1620.7425576168	1594.57570431435	1630.10205859544	1676.15490488061	1026.47100925435	957.376739539131
1.40_126.9659m/z		126.965851010434	1	1.39828333333333	3.71283333333333	0	5.84207016096627E-10	1.21590558053263E-08	6.89627226160345	Normal	T1DM+KPF50	100 - 67	1384.34505197158	9.18	2638.36774310881	1645.96833887575	1952.17293191319	1258.19191715296	1099.16821734819	901.717039162351	785.333154721895	793.841073489496	658.953732134523	607.894809199115	593.818293285025	705.292214401446	588.912155299049	545.879572920492	306.070160287424	177.604353792559	259.153331645353	224.083930571527	174.953863365002	190.772231362474	89.4291419582236	151.724607806166	178.226838505527	255.36320932001	4384.72587090122	2753.47136288686	2191.14887369574	1706.34964448777	1300.70436828827	1086.97973077089	983.194044127274	838.906468397825	809.204729240399	607.894809199115	635.338906521605
0.47_194.9206n	194.920604303323	236.961453131271	1	0.471516666666667	0.532016666666667	0	6.20441031884411E-10	1.26784062942774E-08	2.15230315167611	Normal	T1DM+KPF50	100 - 11.6 - 6.71	20111.9868579674	13.01	22265.9226936164	19364.1239420882	25125.3779980911	19847.7856010494	21255.3632377456	17722.1463795573	16269.5987725775	19045.5762390136	16651.5975666223	19395.8711764711	15759.3503223521	19772.5256298517	22605.1453309053	19932.4112081208	9073.14365690681	9065.06837513905	9695.33673211078	9064.07354497167	7554.58383989286	8353.04750715334	8521.72302937178	7744.04382085011	14311.0374512518	10061.9666088036	37003.9269655215	32393.4303489398	28201.1100562402	26917.4053993727	25152.6048302139	21363.2581660301	20368.6454816787	20126.7705021108	20448.4030413958	19395.8711764711	16861.2663410964
0.44_268.9401m/z		268.940130903418	1	0.437183333333333	0.51485	0	8.96846374942584E-10	1.76835740164283E-08	2.29343799020747	T1DM	T1DM+KPF50	100 - 29.1	9598.17706539479	13.00	8186.96799931444	8970.2373782454	11313.120632327	9170.99140777463	10215.7857325325	7840.49161894387	7995.91353320842	9118.06724859716	8942.00516496247	8963.80237178977	7772.33125912341	9874.97162150282	11586.5995655264	10449.3524094639	3991.11066543584	4035.25489175617	4326.6384140914	4021.16741102826	3112.48894252942	3563.77329227285	3914.32734385992	3342.17824603035	6665.02762357275	4878.63957943774	13605.991994329	15005.9336840989	12698.0203066404	12437.6239545928	12088.8840471201	9451.36345320477	10010.4452689141	9635.68886718197	10980.9118842695	8963.80237178977	8315.78363134892
1.40_113.9734m/z		113.973397748305	1	1.39828333333333	0.783766666666667	0	9.85414527754358E-10	1.90949185532403E-08	2.13194373787917	Normal	T1DM+KPF50	100 - 8.45 - 4.1	2292.32730063702	11.65	3102.94201656928	2018.7820143665	2798.08035905332	2114.08723570993	2266.34582101211	2132.71578190131	1873.76930504291	2031.8958714408	1632.74114572742	1704.78606260581	1496.29117351438	2187.14493710872	1753.18790218001	1636.5507493191	1240.10674026045	1088.6920949974	1201.3490844638	1122.08814623687	1032.55975414109	994.471730517164	909.895963157975	959.69030260896	1252.43636645002	950.997787567379	5156.80582113476	3377.13571590686	3140.60835852347	2867.10791405539	2681.88787022443	2570.89388992298	2345.85641738134	2147.24413561738	2005.02978026733	1704.78606260581	1600.91396437033
0.39_166.9220n	166.921968806705	208.96077042485	1	0.3857	0.532016666666667	0	1.08566211576289E-09	2.00028414004772E-08	2.14857608207082	Normal	T1DM+KPF50	100 - 16.1 - 11.2	25539.7770697986	13.75	25899.034750769	23704.4621239348	32815.8843913907	25380.5284087569	27542.6991108956	22784.4839737871	21322.7221825662	24868.4016162889	20254.1679710502	25864.5198639471	20487.5272954362	26303.4765184507	29248.983772136	26101.6903734369	12109.4762902565	11758.7888470345	12629.9710703831	11349.0814535331	9508.93196961191	10479.7349397127	10152.4438822458	9763.73195914418	18063.5080184727	13052.7173946172	43041.8269021352	39654.1999559188	36833.0525170516	34420.8661943972	32592.7446614324	27465.6806736041	26694.8788911167	26280.1506136678	24872.4116880141	25864.5198639471	21920.044121925
8.95_699.9210m/z		699.920959260176	1	8.94991666666667	0.875283333333332	0	1.22108512190522E-09	2.1783729394176E-08	Infinity	Normal	T1DM+KPF50	100 - 36.8 - 6.56	2319.16778488798	69.02	3213.06219075287	4432.1992425641	2050.28711269689	264.18984186208	2432.30511732455	4236.88585208231	253.987159627636	1670.4257621934	54.0279509452032	0	0	35.9847979182328	22.7774067326117	514.235626197145	0	0	0	0	0	0	0	0	0	0	5339.81547849284	7414.4401206069	2301.27373671547	358.292114734541	2878.27635586717	5107.37719571278	317.977995872499	1765.25380668773	66.3471064567877	0	0
9.10_1156.2685m/z		1156.26849516628	1	9.09866666666667	0.5778	0	1.74283076859183E-09	3.0605683845155E-08	51.138806044881	Normal	T1DM+KPF50	100 - 72.1 - 51.6	19289.1612819471	32.68	18857.0777687116	23825.3099501852	17579.2202109638	9834.46326940816	21724.7623159262	28887.8953304643	11573.07176715	22031.4896427676	4798.79516248402	448.121141613583	611.26704621154	5988.52803122088	1334.52698119438	9407.23859551113	195.644659535588	208.756012991811	115.778168640635	366.715553618483	449.904274874511	531.119033998724	484.858519270427	286.255910303147	941.172549201322	191.717811222783	31338.7384901241	39856.3612132094	19731.1866874176	13337.4190969648	25708.069791649	34823.0712353128	14488.8512159515	23282.1905882424	5892.98997906772	448.121141613583	654.007700881528
1.43_188.2248m/z		188.22483212476	1	1.43261666666667	0.348966666666667	0	2.07084149828063E-09	3.52638533680228E-08	50.719679831148	Normal	T1DM+KPF50	100 - 1.74	2819.97837534954	59.07	2014.67601322367	6369.04993657639	4155.49276716848	1891.24171724124	2880.12956531646	1621.44741304485	1631.45259108009	1996.33699914512	1430.54862174593	317.040487291302	208.911601973414	1578.59514580126	347.430633064184	747.198246238834	74.1718616142051	36.7765530834381	61.8635436835824	108.219958952597	38.4242831860737	4.35537830689122	22.8633804588238	111.480872626973	24.5056456604018	73.3314594363936	3348.20726175837	10654.5163688493	4664.18888797342	2564.88663443123	3408.21090686306	1954.58264172085	2042.48917950495	2109.6666292701	1756.73443168058	317.040487291302	223.518996060564
6.52_421.2748m/z		421.274782894302	1	6.52418333333333	0.411916666666666	0	2.22033791352771E-09	3.72452690004218E-08	2.42865206386175	T1DM+KPF50	Normal	100 - 18.6	16256.9736196075	14.84	5191.76561231176	4556.41300937473	6052.95600120736	7919.78168400196	7515.36144357351	6991.56460663627	7169.26261659938	8153.50068615279	8395.80226880946	10382.6247749774	9487.9944173464	10733.5535685147	13522.6899712889	10724.8361062071	17273.133247999	17165.9851131264	18809.5337729671	15973.7299338556	14913.4468713452	12796.8413011091	13697.2891024795	14217.0170070191	20573.6332021954	17149.1266439789	8628.23958313526	7622.23211861276	6793.93075672721	10740.7435039774	8893.32797713597	8428.01974868806	8975.52365266046	8616.36503089076	10310.1668150214	10382.6247749774	10151.4083792406
8.95_722.8935m/z		722.893537970776	1	8.94991666666667	0.286049999999999	0	2.57788379531831E-09	4.19895372954185E-08	Infinity	Normal	T1DM+KPF50	100 - 44	837.341100157971	61.65	1138.92767119348	1015.11695631496	1010.47830570171	81.1159470519231	919.896675431117	1596.38373465501	90.3722350627584	846.437275852809	21.7409333829011	0	0	14.8581207152758	24.7198181608867	245.69184136484	0	0	0	0	0	0	0	0	0	0	1892.79361757319	1698.14655797283	1134.17636585217	110.008787631967	1088.56279250302	1924.3694936876	113.141082525211	894.48849337644	26.6981811523491	0	0
1.38_190.9481m/z		190.948115962127	1	1.38111666666667	3.78146666666667	0	2.82738821244521E-09	4.53956507589593E-08	2.12289062513029	Normal	T1DM+KPF50	100	33202.8138808897	14.76	33812.321549595	29834.7988217406	42592.6762154668	33956.4191303235	36143.3578420764	30458.7094861181	26033.0344107495	32791.1935910472	25421.0566544159	30193.5482269929	25268.2438028917	34560.9872153404	36443.8355345113	33847.3002623843	15132.5872520268	17361.5714798611	17670.0136081542	15731.4227312298	12065.4207011176	13780.8282252884	13659.9356290796	13005.3793933769	22387.4366349841	15609.1940071577	56192.9857734869	49909.3829649627	47806.6737795324	46051.4194386303	42770.3627959821	36716.6177403116	32591.9314997891	34652.7098794401	31217.4258432487	30193.5482269929	27035.0350755276
8.95_755.9027m/z		755.902735380481	1	8.94991666666667	0.543483333333333	0	3.35048200295063E-09	5.23852847658049E-08	Infinity	Normal	T1DM+KPF50	100 - 44.3 - 0.68	1893.88792202626	64.42	2533.6735163191	2100.41002574764	2497.74514059668	269.48767264047	1855.03894576108	3898.1944329861	179.826416695814	1816.72722546321	0	0	0	37.5746035658192	0	441.823590906213	0	0	0	0	0	0	0	0	0	0	4210.73364182782	3513.68779071828	2803.507497788	365.476989746072	2195.1665104705	4699.09977435496	225.132812500046	1919.8606265813	0	0	0
6.76_827.4366m/z		827.436551269051	1	6.75875	0.8982	0	3.39898587053966E-09	5.23852847658049E-08	1214.18656159388	Normal	T1DM+KPF50	100 - 15.6	4300.26173762441	100.37	304.256524056436	387.160151646564	119.306464328785	254.554739396846	9137.71575002191	13720.7102285986	3350.41224045394	7127.97780249224	790.519856893175	128.506224632309	246.328973316437	2674.96272028683	823.916145058972	812.872800750892	0	13.6130224420082	0	0	0	0	0	0	21.8037897155848	0	505.646514177275	647.663970947268	133.911407470669	345.225067138688	10813.1463452468	16539.7050987547	4194.532397339	7532.62445696063	970.769836425799	128.506224632309	263.55264282223
0.57_594.2371m/z		594.237102792002	1	0.56875	0.0514833333333333	0	3.40255634778686E-09	5.23852847658049E-08	38.7663770802996	T1DM	T1DM+KPF50	100 - 4.93	66.7248141942216	52.09	58.3227788885842	133.325576031308	68.9288287115928	65.9918614164251	44.9757200143904	15.8286387035969	65.1135673944004	54.6652393211075	51.8014017978025	15.3740234375044	18.3267809405512	50.7448627250576	137.144631899823	126.957184364591	0	0	14.4438677021919	0	0	0	0	2.76816479081347	0	0	96.9271240233928	223.034761284258	77.3667757233759	89.49762570547	53.22216796876	19.080718994163	81.5186157226802	57.7685186550114	63.6128718480442	15.3740234375044	19.6082153320291
1.43_111.9939m/z		111.993865970707	1	1.43261666666667	0.463383333333333	0	3.89685173018961E-09	5.91846393102084E-08	2.69896731683623	Normal	T1DM+KPF50	100	360.736350094705	11.02	544.338416591595	387.044084250586	456.046540834999	324.38729224618	355.906972694253	262.255469128314	255.298376723316	300.613648288394	264.604405584636	215.025682013217	193.835175369164	241.457952753006	252.669968954202	239.242670151327	158.355054974637	131.539936076363	129.415770859639	147.803166720046	130.755650749489	131.212038099141	92.5235097860409	117.759288998061	171.237213509068	125.970131746901	904.640660494967	647.469806671174	511.873639864544	439.93140732705	421.163700679516	316.137287913625	319.619567772627	317.679120493555	324.938043348422	215.025682013217	207.38840442788
3.72_527.6094m/z		527.609419057814	1	3.72093333333333	0.148733333333333	0	4.20188883687445E-09	6.2857151484933E-08	57.39810895217	Normal	T1DM+KPF50	100 - 12.5	4069.51883375752	54.66	3411.14682576457	8054.42396840067	1741.877467468	1059.0017698288	3944.41425909712	8212.14375294902	3381.10844926882	2752.03417728317	923.079820240653	648.304382428907	650.65996963305	372.391304164792	197.342096177229	263.112257427797	73.3957552610505	161.189028377969	70.4625872165311	50.6566210498702	143.49893117327	22.6365951213769	39.6218273551607	72.9108800121286	4.33876892903498	70.2877701055331	5669.01402408317	13473.907861854	1955.11001539089	1436.20958680791	4667.63574143715	9899.37354840784	4232.96236747666	2908.26381964133	1133.55539179589	648.304382428907	696.155033111487
0.64_162.1234m/z		162.123419559696	1	0.6374	0.268883333333333	0	4.26879398496283E-09	6.2857151484933E-08	2.5631479033459	Normal	T1DM+KPF50	100 - 9.9 - 0.793	8083.27541406643	13.59	11269.9175081092	7149.80859565762	9718.78632031663	7552.01809551354	8895.23956542957	7555.25221128479	5646.99152536665	6878.18949085343	2814.89658447527	3629.62680099924	2974.03788845004	5035.28025512788	4179.50517338986	4388.64567221246	3049.39088264752	3803.63549767653	3262.39723984304	3627.7258306439	2982.60505204889	2298.08205807729	3315.86424847906	2734.58422342857	3291.45314318345	3170.77754167435	18729.5720961561	11960.6147659634	10908.5149944074	10241.9855164895	10526.2113451919	9107.52005103225	7069.72372374092	7268.65596583323	3456.7337847857	3629.62680099924	3181.98681544276
9.13_1134.5419m/z		1134.54189586549	1	9.133	1.34441666666667	0	4.30644175875017E-09	6.2857151484933E-08	24.825334961686	Normal	T1DM+KPF50	100 - 70.8 - 29.1 - 9.73 - 2.33	553322.141663341	34.43	530325.716135112	779412.545407117	409208.693063551	323798.879446599	686967.100183283	806658.106613153	336757.931504273	553448.160953636	145653.830589005	15156.9749390579	16651.5963295568	125741.163052935	41973.5884020544	197288.737308394	17451.1958977502	18969.4541686311	14482.8834091674	44213.6068637677	16390.9902322633	26675.0013556917	17209.3725929701	13580.0907593033	41010.7436967827	12902.7338671228	881352.834007091	1303846.54003679	459302.120347489	439133.406674137	812924.804389309	972390.421240178	421602.463332739	584866.741784972	178865.014031883	15156.9749390579	17815.8994485234
3.74_397.3505m/z		397.350507979306	1	3.7381	0.246	2	4.59433624477867E-09	6.60963039875852E-08	9.18597634298174	T1DM+KPF50	T1DM	100 - 2.93	5340.7342452692	33.31	2915.43211129255	2552.49200993511	2407.19610242411	1720.20760588309	1480.52094232944	1047.67732588659	1013.85444110954	691.295033700837	808.507555375267	722.573864786126	803.404733640869	351.514708700475	287.707428889901	514.696672342955	2692.42602584511	4315.21850771689	5125.45132899613	5138.64248609521	4434.22975941333	5185.68758308637	5632.93719549162	4845.96736001886	9571.23860108426	6465.54360494424	4845.18150914696	4269.95677095122	2701.87386699505	2332.9315637202	1751.97938462602	1262.92835575655	1269.29016318416	730.539014306367	992.858990747316	722.573864786126	859.579926616827
0.05_113.9734m/z		113.973435604694	1	0.0539	0.549183333333333	0	5.62915747348569E-09	7.81061484156745E-08	2.82563795776158	Normal	T1DM+KPF50	100 - 10.1 - 9.85	1526.60012427308	16.08	2404.13191935131	1209.69397710667	1834.75168487547	1424.33361054907	1361.81917586187	1588.6413513213	1030.59787793848	1358.83139718051	679.775111334699	1134.00660310821	1006.48509245301	1244.27521208534	1115.8232953183	960.665342387922	603.500511090534	588.841783756121	696.622669041257	577.829206842871	496.847283386907	502.304831124057	412.199114631443	461.155422111554	600.775157168487	462.59820307791	3995.44735618166	2023.64629084847	2059.35346305939	1931.66965775137	1611.51325420935	1915.03639540278	1290.25202792838	1435.97060749952	834.773684534897	1134.00660310821	1076.85995076352
6.78_827.1024m/z		827.102421216815	1	6.77591666666667	0.915366666666666	0	5.74906544592579E-09	7.81083694922398E-08	4209.45967784008	Normal	T1DM+KPF50	100 - 49.6 - 0.738	4162.13566992314	120.95	261.18242989888	285.142576231724	85.6919652004638	130.852562556574	8718.37979828561	13313.5300077433	3329.11487303244	7173.1911464362	617.494361328991	17.0686650275914	93.9193253365956	2438.70710657904	98.4035114040162	239.468822560271	0	0	9.88757700147108	0	0	0	0	0	0	0	434.061309456826	477.003050089107	96.1819775104432	177.461181044592	10316.9237511114	16048.8674771748	4167.86926121835	7580.40450760194	758.292021274556	17.0686650275914	100.486297130558
8.78_755.6065m/z		755.606458371366	1	8.78401666666667	0.165899999999999	1	5.8232664246205E-09	7.81083694922398E-08	2.72117412210028	T1DM+KPF50	T1DM	100 - 21 - 44.5 - 3.39	996.024107608998	14.15	514.818647634601	371.991551496593	411.121898454067	352.167510086817	478.905323708523	404.268863525788	357.60874559522	450.381835871743	369.887016834701	355.048875287399	218.996953423101	550.422663056613	240.981142246331	460.827349506758	827.945454246032	1159.46720158072	1042.41229845974	908.655937899602	826.900143157154	771.633667885846	934.649952846439	1044.23310056298	1245.708158464	1198.63516098747	855.581504512322	622.289056289703	461.449531454389	477.606712810991	566.714208719574	487.328109982847	447.706539171334	475.949466435226	454.226615179348	355.048875287399	234.309529519011
0.53_235.9608m/z		235.960793460447	1	0.534433333333333	0.51485	0	5.8378107903323E-09	7.81083694922398E-08	2.06301959580628	Normal	T1DM+KPF50	100	425.304506894613	12.71	490.238146971474	350.343133155844	543.638931876633	415.69980732347	384.175743360063	470.332345433729	319.954812249458	428.053134786236	272.234539268693	396.192468236938	318.069536447078	388.246997337569	381.729295812955	331.803852637684	197.633647263583	205.685320328365	247.443227891349	222.247646625151	193.729395630692	219.062142419334	151.14823164166	203.038255620182	230.021534018515	191.553696455027	814.730960664206	586.0743256991	610.188684519475	563.76869758082	454.615644531993	566.9646951413	400.565879464145	452.353192071121	334.307958049223	396.192468236938	340.309407388236
8.29_346.3778m/z		346.377847568837	1	8.2863	0.749466666666667	0	6.23078677541855E-09	8.09471070052161E-08	23.9572568131741	T1DM+KPF50	Normal	100 - 26.4 - 4.19	22794.2218749378	62.09	504.962733942508	416.482582995265	1519.19089770994	763.176190528206	664.865345002276	429.544155439	2010.7156867958	1302.69242105442	2152.7069900834	4403.91920887191	4720.53146014001	7384.86715711927	21263.3259426145	28495.0568306443	14572.261028447	18703.9201925352	25216.7394466592	12428.9823521541	16863.5491678241	15518.7446250755	17041.793717141	20920.9494249262	63229.3231599255	23445.9556346901	839.201877426612	696.71623586751	1705.1631902219	1035.0133422698	786.770618836046	517.796348693851	2517.30577756008	1376.64468978857	2643.55536981576	4403.91920887191	5050.59768282794
3.69_461.9005m/z		461.900464004612	1	3.68661666666667	0.114416666666667	0	6.26604834685907E-09	8.09471070052161E-08	7.50170711363944	T1DM+KPF50	Normal	100 - 6.85	263.664112924315	42.07	66.681731189893	36.4067100138362	18.5798909219697	25.7871109628062	48.4595206371258	21.7925668694476	28.1904689862632	35.2797205617729	79.336030145299	32.366058349607	40.9976441863031	95.7330870848166	112.992428418072	69.7581427737756	132.825310686499	271.521059495123	259.607371784948	219.311497779725	188.133631625858	172.001021542233	251.761113890631	249.808151467251	519.153345247256	372.518625723629	110.818938197103	60.9032574153247	20.8543548583912	34.9722701472432	57.3447350305785	26.2699687815192	35.2929212803498	37.2825075080102	97.4257943494413	32.366058349607	43.8642573356784
8.95_497.1790m/z		497.17902745384	1	8.94991666666667	0.829533333333334	0	6.68625865785089E-09	8.45670857828086E-08	Infinity	Normal	T1DM+KPF50	100	4350.91673960159	46.83	4355.46325753796	6944.0996146905	4322.91362442064	1740.46659089974	5646.28923802095	6573.02419116348	1417.39948265226	3807.6779174272	672.561328572717	0	0	166.423608674294	501.159238627904	1874.60536991711	0	0	0	0	0	0	0	0	0	0	7238.38156184537	11616.4928440506	4852.10462884056	2360.40663442251	6681.55516198524	7923.48791844785	1774.50642585729	4023.83517454455	825.915054798026	0	0
5.12_784.2758m/z		784.27583262222	1	5.11685	0.246	0	8.05711197759962E-09	9.8427944412543E-08	Infinity	Normal	T1DM+KPF50	100 - 5.28	1022.86433965401	119.55	162.77033095877	159.768552686533	284.743840899347	96.2331313910613	806.734618225125	2022.60886389736	1071.61054869107	3578.44483048285	212.583662034073	73.9368591308552	12.9867252317469	0	10.2249514926406	0	0	0	0	0	0	0	0	0	0	0	270.509402275026	267.270107280876	319.600859165148	130.510590076474	954.652095478477	2438.16490412148	1341.59764268468	3781.58880328651	261.055816650412	73.9368591308552	13.8947753906165
3.57_649.5330m/z		649.532966513929	1	3.57218333333333	0.251716666666667	0	8.35519764486037E-09	1.0097192181309E-07	Infinity	T1DM+KPF50	Normal	100 - 21.8	241.337103815671	78.22	0	0	0	0	0	0	0	0	0	22.6716613769727	29.4606650270281	25.3172761645057	53.8196129722371	0	92.8993487235247	485.978988048162	281.417948712594	591.676184154956	62.7542892645352	110.679244075461	138.830836375525	280.53597830852	31.0224526681132	337.57576782532	0	0	0	0	0	0	0	0	0	22.6716613769727	31.5205963092269
0.11_335.2089m/z		335.208926684121	1	0.105383333333333	0.4977	1	8.65443572362068E-09	1.03475550681869E-07	11.7335341519409	T1DM+KPF50	Normal	100 - 43.4	521.474882855207	11.47	5.35742431457093	6.77418304798574	32.7144852737194	51.1077328013642	29.2318868480909	87.9933957669115	42.5392662593974	99.8265969489498	350.73483548047	353.435495015614	406.828255901047	671.509240301472	506.885026328257	526.39610937865	420.38388585466	547.406598508345	607.196127974693	506.913259704324	473.389743463546	541.597369609457	524.342332554547	447.903975129614	585.454881928368	560.160653824517	8.90354919432684	11.3322465499686	36.7192405904302	69.3118915383891	34.591650592255	106.072119618795	53.2568286163785	105.493631780095	430.707459021128	353.435495015614	435.274261788697
0.67_389.0065m/z		389.006506038214	1	0.671733333333333	0.0801000000000001	0	9.39138034006248E-09	1.11104760413771E-07	5.05561689583755	Normal	T1DM+KPF50	57.1 - 100 - 47.2 - 42.3	692.020642779229	22.43	522.866349922124	917.437406650581	677.119321614383	548.541705820102	793.136644387405	889.104855802363	600.116784739182	587.842073297689	363.194768990307	217.486052223121	184.349099783349	542.808357366337	651.598968923177	291.242980812723	161.643579835842	128.795370098524	182.232435405843	113.306646935017	139.539599681158	97.1009174144754	133.397551099197	180.472048246434	168.47501831159	63.8522654644215	868.956049631583	1534.74253835222	760.009123504716	743.927799846973	938.560887880369	1071.77630544158	751.313305682755	621.21315481712	446.008437876686	217.486052223121	197.23904904758
8.90_481.1524m/z		481.15238732952	1	8.89843333333333	0.961083333333333	0	1.01288675224964E-08	1.18581380242465E-07	Infinity	Normal	T1DM+KPF50	76.9 - 93.2 - 100 - 36.8	2802.65041635718	69.63	3086.58370979304	5585.78427140307	2016.97931344296	165.919961396919	3589.39946627401	4989.44686491406	391.357793413908	2595.73195021949	170.186697476898	0	0	88.1509148754645	259.973541243761	593.855776757115	0	0	0	0	0	0	0	0	0	0	5129.6198114842	9344.22410644753	2263.88855140353	225.019302129756	4247.52780477754	6014.5559797318	489.95849633218	2743.08850472303	208.991729974748	0	0
0.29_411.2989m/z		411.298896889859	1	0.288433333333333	0.4977	0	1.0889373736056E-08	1.2394663631771E-07	2.02998757336693	Normal	T1DM+KPF50	100 - 29.6	647.207109774724	11.20	819.149880435783	623.404379351489	835.944786034983	672.237373014831	582.311488843205	595.541830550745	483.855969752547	565.211170214208	400.428265487593	459.95552700298	365.231053375908	495.387878707583	466.302913092277	412.907117541241	270.025235207738	351.874144473947	399.921131703013	375.204674119896	294.114233838331	318.06542317726	282.410092485013	293.287385754845	287.898205141192	315.43135426377	1361.35217779013	1042.86702575034	938.277263478535	911.682857612731	689.080238391639	717.89915297176	605.761140753819	597.297522814152	491.731710972298	459.95552700298	390.768524148859
0.16_96.9715m/z		96.9715316143925	1	0.156866666666667	0.51485	0	1.09180001706122E-08	1.2394663631771E-07	3.24970001397907	Normal	T1DM+KPF50	100	680.341192534899	16.10	1282.2553946952	656.857105434808	827.118451442685	626.982162226346	577.427690959053	560.852400256167	414.720675015045	496.515660249887	298.800670752651	393.612016023745	373.624070202954	468.872974957505	470.870465427147	395.778677424056	230.331435740818	234.089965972839	251.076270806756	223.343008054508	175.151687332822	181.54525450451	165.23314473898	173.666509331686	263.474051520348	195.639429322978	2130.99118457151	1098.82868740893	928.370450006931	850.308108826483	683.300979911005	676.082589721249	519.207542938423	524.702252068541	366.931552371704	393.612016023745	399.748392559133
9.88_813.9739m/z		813.973926111666	1	9.8767	2.83755	0	1.17041600855572E-08	1.31542804391896E-07	9.48035421297101	T1DM+KPF50	Normal	100 - 44.8	766184.88801315	26.47	25544.8351247377	19616.6594391141	72477.2806619949	76080.7920323327	86730.2725008119	76085.7817508428	170203.542724525	119806.20384048	304507.554117243	357788.060869722	406839.682917519	176119.644273347	371720.010949423	141212.140243541	999214.337940152	1068406.18871921	538654.221818547	756402.189929224	812088.593183009	759014.089160555	864875.044208646	631914.734288461	394776.63442261	836502.846461089	42453.1795205184	32815.886384545	81349.6126777163	103180.151348037	102632.556622498	91718.0212540418	213085.501980844	126607.456722	373939.687818319	357788.060869722	435286.48779829
8.95_697.8782m/z		697.87818041938	1	8.94991666666667	0.314649999999999	0	1.19588700053797E-08	1.33074736358985E-07	Infinity	Normal	T1DM+KPF50	100 - 51.8	984.855790940586	71.42	1783.65875542301	1857.87273910237	992.369052298545	45.7743914833354	937.831330432616	1467.08392320689	39.8082192464275	754.447916331489	18.1803096237082	0	0	0	12.0761632002972	146.074498394445	0	0	0	0	0	0	0	0	0	0	2964.27770927315	3107.95734169507	1113.85026177136	62.0788574218268	1109.78582618978	1768.50432963663	49.8377075195053	797.277009487116	22.3256835937551	0	0
2.76_268.9403m/z		268.940331069072	1	2.75983333333333	2.67161666666667	0	1.25308488030385E-08	1.38072491345557E-07	2.13197235788675	T1DM	T1DM+KPF50	100 - 35.4	36769.2687878081	14.24	34542.0244405204	31808.4635902742	45056.8565288077	36616.6999675114	39312.8984658352	32435.5484946355	28751.7188767074	37997.9914584187	29192.0556699589	35071.5250940624	29068.970047053	41146.0735052283	43783.8367321934	42353.1516783527	16828.71340468	18032.6210806931	19484.6919948487	17310.9530204223	12554.9823506534	15429.1773548244	13988.741316406	13759.0804599596	25846.4903458225	19230.5220310001	57405.6852359741	53211.0439336104	50572.5075998326	49659.2706725222	46521.0492420806	39099.609122233	35995.5753657325	40155.0913465232	35848.2672643204	35071.5250940624	31101.5134633773
1.40_128.9606m/z		128.96060273949	1	1.39828333333333	0.915333333333333	0	1.29201596088535E-08	1.40979997064506E-07	2.56198903152127	Normal	T1DM+KPF50	100 - 12.5	3924.79117309498	11.59	6386.52717364347	4047.01008724592	4947.1452615548	3535.05530916989	3581.5921504977	2961.04986045166	2968.09970086474	2971.84984133164	2436.66119352076	2435.25404014117	2158.20379857201	3002.43772660411	2791.70408477417	2561.03021059442	1916.87609687504	1638.01164720937	1628.76315519199	1515.80143093009	1280.12077673743	1416.10964547625	1234.74650835796	1396.40825184609	1918.562641449	1373.91278913831	10613.8240192748	6770.07334670673	5552.75180321322	4794.21325778024	4238.28899166906	3569.41372994666	3715.89806277765	3140.55815232789	2992.2552452454	2435.25404014117	2309.10845445673
2.59_208.9612m/z		208.961158265754	1	2.59391666666667	3.20365	0	1.32313687783991E-08	1.42008946178492E-07	2.08126626452812	Normal	T1DM+KPF50	100 - 17.4 - 14.7	91558.243600825	15.08	95925.1499713828	84318.7728717065	118483.740228827	92796.3007971462	98141.5922772009	84548.7100530856	70911.6702536452	87340.0123536056	67781.324712416	83574.5968301815	69925.286029022	93831.0725219859	104944.806589112	94718.7889613876	41775.9334264884	47536.1326802966	47482.1319226344	43177.3170590953	33924.2409983166	38976.3281319662	38764.0803985434	35999.5098729558	67472.8476389874	44807.5287926473	159418.825464413	141053.336794184	132987.969308242	125849.588378607	116136.179859433	101919.704407385	88777.5225498923	92298.1989219977	83236.4486863077	83574.5968301815	74814.5607271909
1.43_188.3307m/z		188.33073335678	1	1.43261666666667	0.348966666666667	0	1.32671659214267E-08	1.42008946178492E-07	Infinity	Normal	T1DM+KPF50	100	389.967628979592	116.78	190.082773131321	1428.07813060903	638.795266443955	170.428237103266	334.455989561624	95.7863733624317	119.083595800076	143.030665825032	89.909904179059	0	0	59.0607219111035	0	14.6197840435166	0	0	0	0	0	0	0	0	0	0	315.900183034939	2388.97197699608	716.993615529283	231.133388974459	395.779608395622	115.466207032903	149.08613171356	151.150343244937	110.410664845272	0	0
9.46_273.6934m/z		273.693397723558	1	9.4648	0.165900000000001	0	1.37182232240463E-08	1.45451714005475E-07	10.8859126645976	T1DM+KPF50	Normal	100 - 37.4	197.664302139864	31.06	16.0001891013378	16.6991927508	7.5946647120158	6.11768373995265	28.5640399125156	16.9076265530831	23.2670267456259	30.1120331881434	45.8353652588003	22.6524484026423	6.36513658825808	38.7679244794551	21.6784052294762	55.1612551976189	173.991214446178	224.605424913887	242.665961613478	183.01839313131	144.864938765892	82.4696681561222	156.434380478903	216.757685466174	279.100212797902	272.735141628791	26.5908508300977	27.9353787898872	8.52436828612383	8.29675292969455	33.8013516982908	20.3813907916363	29.1290415835688	31.8214567899626	56.2864925489343	22.6524484026423	6.8101959228519
8.85_341.1397m/z		341.13969881997	1	8.84695	0.131566666666666	0	1.4499683564928E-08	1.51181552452498E-07	28.652817673908	Normal	T1DM+KPF50	100 - 13.3	141.598004940235	33.70	333.511207525169	184.066203450321	83.5558593299784	150.57585827526	88.0759301398856	186.046029208759	18.4742427783889	88.478708814115	64.3939359060467	75.2241058349651	85.3482923577829	154.356415589999	104.047643334559	85.7977270513626	43.118464929228	0	0	6.30006226475809	0	0	0	0	0	0	554.265122324461	307.916627619908	93.7843794822696	204.209754278048	104.22494506836	224.270202244588	23.1287388801323	93.5015377994685	79.0766861594139	75.2241058349651	91.3159654279172
8.95_681.0596m/z		681.059621614719	1	8.94991666666667	0.314649999999999	0	1.46145630042227E-08	1.51181552452498E-07	599.432373256767	Normal	T1DM+KPF50	100 - 70	1400.37854555213	54.72	2041.34392100342	1450.37297928292	2521.680575408	574.42320932774	1265.46768779842	1865.94722351981	169.54364334329	1314.24912473342	160.876268560947	1.61986037711005	4.93862338819025	406.822460517589	54.6361339322656	459.414257309861	4.80238489157223	0	0	3.50583736395523	0.598091764109419	4.38049065243112	1.62511850034749	1.17151695550391	2.29094756406438	4.98735598468407	3392.52688530975	2426.26809376427	2830.37299734025	779.028084395773	1497.49540012914	2249.31627391493	212.259344142667	1388.85745351854	197.558388386957	1.61986037711005	5.28393890632258
1.05_139.9748m/z		139.974786747649	1	1.04931666666667	2.96911666666667	0	1.46621769170352E-08	1.51181552452498E-07	2.00730867883145	Normal	T1DM+KPF50	100 - 61.6	3648.60448894482	10.71	4963.05488500655	3588.70813036462	4378.23582744574	3465.54685541073	3434.6977759506	3722.93914930656	2798.62350014714	2837.02978792664	2046.30885181322	2549.70440999199	2434.38808960442	2823.94581435273	2639.58113960738	2045.00680516273	2183.24130053795	1889.58319412767	1811.91618009553	1806.01617658879	1543.93853997713	1871.15110938239	1657.03384049779	1704.72250401039	2058.03794040129	1650.95819699914	8248.14327336681	6003.39923516847	4914.19911896855	4699.94645814189	4064.46104464987	4487.83733525641	3503.72315310398	2998.08452801159	2512.89691464363	2549.70440999199	2604.6039409502
6.52_499.2027m/z		499.202718673321	1	6.52418333333333	0.165916666666666	1	1.49615360101052E-08	1.52865802368399E-07	6.55760570385675	T1DM+KPF50	Normal	100 - 10.6	1250.21970348506	28.24	161.884933358587	114.052342220242	120.897464653064	257.356195288975	245.592706004922	210.800614428899	170.515436065546	244.11516223642	263.942643724173	193.5166197219	108.462715312788	617.978360008803	488.693003148508	454.762751743467	1168.87717951609	1551.88540740443	1734.01849238065	1416.85774573409	989.734817987311	670.036718481567	911.46838024458	977.851070214775	1550.57610462821	1530.8911182589	269.037952446359	190.793377221403	135.69717066388	349.024378833838	290.622946040976	254.110752227904	213.4759753404	257.973283914274	324.125390196914	193.5166197219	116.046581461772
7.77_503.1835m/z		503.183504791694	1	7.7714	0.429100000000001	0	1.52801828967597E-08	1.54714998320749E-07	10.6951322308893	T1DM+KPF50	Normal	100 - 24.8	3093.04416809812	35.74	492.206286575692	303.206548560732	258.859611142484	229.621849347698	304.933342636562	299.83696375756	120.897341637505	304.046977727447	189.609962265555	495.80484175466	335.389373850238	506.579004368428	861.185753648574	183.818673012217	716.718708177143	2126.69765735373	1992.03316442779	2101.45702043879	2957.39337071091	2691.35799773334	5274.20382281853	4490.01078476489	5164.5276596464	3416.04149490971	818.001828670647	507.221511363931	290.548002242966	311.411284446708	360.843885898566	361.440105915171	151.356842041017	321.307355880647	232.843780517594	495.80484175466	358.840272269446
8.90_498.1843m/z		498.184344017145	1	8.89843333333333	1.0126	0	1.66135365464726E-08	1.65238213480158E-07	45304.8935548907	Normal	T1DM+KPF50	100 - 37.9 - 3.58	11296.7435115608	49.62	11749.943361753	18957.0637448534	10468.3011325694	3905.10023090294	14420.2626478339	17322.9484633703	3708.80641327972	9841.52209792385	1996.96980147358	0.594466096942875	0.0185502954449116	1272.49826715253	2161.08878568532	5261.35440477046	0	0.328199017323744	0.208535254998293	0.267952182282333	0.223532766110795	0.0977870553116452	0.225617065108578	1.13000344397161	0	0.0118662186617516	19527.3311593764	31712.476426811	11749.7819282114	5296.06517085919	17064.2657983261	20882.0428572184	4643.22224833225	10400.2133708413	2452.30784605798	0.594466096942875	0.0198473582860234
1.22_230.9129m/z		230.912887762364	1	1.21521666666667	2.37411666666667	0	1.85883077818971E-08	1.83257537570117E-07	2.3336380386926	T1DM+KPF50	T1DM	100 - 32.4	5947.42293379586	12.41	3106.19891260507	2560.54932677531	3444.02931716808	2937.66199656771	3062.55901509809	3323.19130296359	2334.03868099645	2979.9840812538	1816.02894188444	2655.39257769076	2105.53364221207	3048.43557366046	3124.42354916592	2541.56210328888	5437.1870917903	6692.97243654275	6717.22449347235	5549.73028223862	4688.39901500414	5102.95431363852	4784.33428126948	5032.26595866356	9543.84897788627	5925.31248745257	5162.21848445446	4283.4355181769	3865.63138742645	3984.03330615194	3624.08940343009	4005.95911013407	2922.08843612497	3149.15416318458	2230.10984921522	2655.39257769076	2252.75552642057
9.45_508.4082m/z		508.40815117723	1	9.44763333333333	0.400466666666667	0	2.0713688098084E-08	2.02435388398747E-07	2.64553731705169	T1DM+KPF50	Normal	100 - 27.9	261342.809203121	16.66	70446.5041884357	72491.7574966689	88237.6684244604	110696.622529622	106870.003154921	102266.582147969	136733.393540882	102547.766124709	128462.085595673	114915.779050609	116985.418361576	150968.798777219	89429.5482620934	119404.974339692	267640.490593948	320914.432671866	279689.468355488	290198.088401743	202183.034329434	171006.592314007	287073.762520636	310524.674395977	167660.394464285	316537.153983829	117075.646575947	121268.419080741	99039.3138974184	150125.859119197	126464.973921778	123277.810113606	171182.710617015	108369.278429512	157753.30212544	114915.779050609	125165.203937463
3.99_442.3735m/z		442.373451272192	1	3.98981666666667	0.0457666666666667	0	2.3280532390757E-08	2.19873449293053E-07	134.28321313608	T1DM+KPF50	T1DM	100 - 16.8	335.842281644428	57.82	8.31377013208381	2.41768454628295	2.572966409971	0	0.582092400749018	12.3292883835115	18.924991889396	33.9296295392489	0.786167979432805	6.5924754432699	7.62735503984932	0	0	0	381.004946305239	554.051464647403	642.374704639429	134.748076511489	227.472606965904	315.551449851841	50.2201880608081	329.782104272181	188.043790108523	535.173485081464	13.8167255410423	4.04444302205178	2.88793700552939	0	0.688820979766207	14.8624080345155	23.6930520492291	35.8557734556354	0.965425667859368	6.5924754432699	8.16067047019033
0.60_302.0106m/z		302.010634432912	1	0.603083333333333	0.0858166666666667	0	2.35172942231188E-08	2.20258638182544E-07	2.91945877389623	Normal	T1DM+KPF50	85.7 - 48.8 - 100	354.699583521169	20.51	251.509457760531	362.319890391523	383.104583809202	300.949500698976	370.198384223118	483.432869359087	290.268497753832	395.813484173085	155.127552706931	123.416046142607	127.886963413191	192.452304302694	284.292066556725	132.883330904625	145.408607813121	95.7081433170342	112.837993801421	159.923241673345	107.698445959608	90.0829297870337	127.639964716554	154.538066471222	126.827764629822	94.2846355824983	417.9857145007	606.10974028746	430.002467301157	408.145265062961	438.075490077363	582.756793272852	363.400241634268	418.283335595478	190.498882037308	123.416046142607	136.829000406536
9.25_334.3388m/z		334.338776249577	1	9.2474	1.27575	0	2.46477939169765E-08	2.27012791791617E-07	6.23262723877146	T1DM+KPF50	Normal	100 - 38.4	10938.7024526425	22.61	1190.6023166675	875.272906467946	2696.43722594054	1541.68092734486	1539.70277415297	1115.74287245398	3083.00481746988	1998.12304544832	2867.43229928701	9610.68614872973	13755.9435876437	4399.07425184242	14974.7600321071	8645.80338938655	14324.6302723392	11255.6166216627	8906.48872388745	8869.6438726179	11697.2826216272	9504.64081767059	12013.0149524526	14643.1822256802	11401.18101887	6771.34339961668	1978.67215193269	1464.20731538273	3026.52254522377	2090.81513434064	1822.0124022854	1344.97834069565	3859.75296767586	2111.55406725568	3521.24840365277	9610.68614872973	14717.7785797036
0.57_588.1857m/z		588.185674517519	1	0.56875	0.0514833333333333	0	2.48444048667196E-08	2.27012791791617E-07	Infinity	T1DM	T1DM+KPF50	100	49.0629373156552	44.10	35.7516529548211	29.3471573018618	57.4964079093668	46.4194904190881	22.6847853218755	14.3132341860521	23.1173220260252	26.4105269731451	41.0343759329754	20.7252502441389	17.9403486811439	142.708981606775	0	71.968667428898	0	0	0	0	0	0	0	0	0	0	59.4159771881432	49.0936279296878	64.5348510742294	62.9537353515561	26.8441162109206	17.2539663401154	28.9416194840379	27.9098205566203	50.3908081054974	20.7252502441389	19.1947631835978
2.21_279.0163m/z		279.016298561625	1	2.21063333333333	0.263133333333333	0	2.52415893742253E-08	2.28782001671158E-07	36.1739562669835	Normal	T1DM+KPF50	100 - 10.4	287.04109791457	40.78	435.866731608888	454.630513352317	349.557857464566	317.570370599104	287.302901829341	240.883119087107	80.6538245057198	129.863464869514	328.568530868944	228.79216400085	154.081335005326	188.993232276851	137.493565540626	113.305015134163	0	0	0	22.6502011848565	49.8747781147403	0	0	6.82522939641933	0	0	724.370641409797	760.532307726638	392.349106553967	430.686353634994	339.980845091105	290.373871803274	100.974165439623	137.235656261405	403.486915837728	228.79216400085	164.854919433554
0.53_667.7825m/z		667.78253094765	1	0.534433333333333	0.0629166666666666	0	2.57656411761786E-08	2.31663591235543E-07	Infinity	Normal	T1DM+KPF50	100 - 47.1	81.0099328815749	67.57	39.5589811680928	42.3085975965779	81.0336512142672	65.5585063307831	10.9698442037431	277.646021776063	98.6629075289205	32.340953234151	41.0465281476409	38.2590026855345	82.9238822463311	98.2892793684298	0	105.669543784343	0	0	0	0	0	0	0	0	0	0	65.7434084415567	70.7762774863891	90.9534143655928	88.9099130630335	12.9812016487105	334.689913678584	123.520549814386	34.1769099235703	50.4057312011543	38.2590026855345	88.7220371394359
1.40_142.0755m/z		142.075494189567	1	1.39828333333333	0.3833	0	2.64445945141745E-08	2.32666563057707E-07	5.81560177251049	Normal	T1DM+KPF50	100 - 53.7	501.048541506441	32.91	349.764538257615	951.34157882683	741.68722395896	349.636004909826	542.234246223803	324.006970781202	343.33287140793	406.384897685366	344.28905302688	157.995723592484	128.571358059189	365.809494637859	186.148511546817	255.796083961339	112.505234388277	48.9759917713891	71.0202194170998	112.780286691697	71.6792975962608	46.6862015219244	72.2974020881339	120.848432400128	86.0907302549554	118.675439020701	581.276671391875	1591.45940523524	832.481128513291	474.173506080056	641.654699951519	390.575972918078	429.833927539874	429.454875430999	422.791944788887	157.995723592484	137.561248892201
8.02_1056.4494m/z		1056.44940368728	1	8.0174	0.36045	1	2.64790950277316E-08	2.32666563057707E-07	2.59076036724865	T1DM+KPF50	Normal	100 - 72.5 - 14	3149.86355908791	12.21	1060.00623856514	888.009568025721	745.620915532736	1105.53460846893	1253.02739349239	1187.78581912711	1741.83456806057	1744.63370592261	1588.44104716477	1721.64436122427	1969.92136447393	1616.74821885506	906.8992527908	1381.66020700148	3359.08916297118	2652.93235874372	3850.82981223778	2831.01778051122	3055.41021100404	2965.15704883548	3540.94303823574	2791.20628102686	2989.00047190274	3463.04942541034	1761.63341508893	1485.51394202299	836.896364336122	1499.31704409491	1482.77413645788	1431.82290432001	2180.68136163004	1843.67444537715	1950.62861746247	1721.64436122427	2107.66104680726
9.38_552.6459m/z		552.645921676192	1	9.37898333333333	0.246	0	2.64982443765049E-08	2.32666563057707E-07	Infinity	Normal	T1DM+KPF50	100 - 2.01	1079.3566339117	73.79	50.3965129494869	802.003701705719	1852.79668866948	581.03699450393	1726.26637378955	2358.66816704676	667.242850850959	596.441781777688	45.6044038983114	100.095886230473	0	281.227477963832	0	0	0	0	0	0	0	0	0	0	0	0	83.7543950080465	1341.63833739614	2079.60745239236	787.997646058231	2042.78305884271	2843.26942693245	835.351459439506	630.301058317118	56.002868652346	100.095886230473	0
1.42_96.9716m/z		96.9716022130936	1	1.41545	2.80321666666667	0	2.74833994451384E-08	2.37195819020518E-07	2.58429923319742	Normal	T1DM+KPF50	100	2189.02727943517	9.69	3645.36623721423	2319.85151574613	2838.59066301596	1991.41384028055	1979.23335344457	1625.10178967752	1478.37036497659	1634.29047112582	1286.21601591433	1405.82914780182	1242.99596533686	1553.38636156432	1584.41735715094	1425.5373766169	986.194587828544	947.638096469062	963.078207652058	885.592022874755	695.856771001167	796.43134936401	730.266022526753	715.300278724024	981.863873873443	768.265687315292	6058.26526304824	3880.78225072032	3186.07774571235	2700.73925294311	2342.13237615084	1958.98782999589	1850.8386270461	1727.067158974	1579.49190079121	1405.82914780182	1329.90799771275
1.63_165.4617m/z		165.461730715825	1	1.63283333333333	1.39586666666667	0	2.7766262289397E-08	2.37195819020518E-07	3.11314454033494	Normal	T1DM+KPF50	100 - 13.3	776.739054129184	22.60	886.585150289324	605.096334449264	1071.04954190817	719.084929385254	807.29389330591	878.300395594619	509.426659909893	737.075528191043	610.625944306036	656.136705742897	654.862587886197	922.888290520805	440.906126399563	633.865030717241	219.780038965681	249.676302650131	246.754958823052	232.199212005514	538.722586442449	186.010044102633	162.130312869676	234.802551092315	259.122266163705	165.832214758093	1473.42342832385	1012.24026571001	1202.16245141994	975.217132525796	955.313915506723	1058.7520098614	637.774242602078	778.918411942552	749.85750566848	656.136705742897	700.651504364858
8.95_710.9028m/z		710.902809718323	1	8.94991666666667	0.286049999999999	0	2.78582683588269E-08	2.37195819020518E-07	Infinity	Normal	T1DM+KPF50	100 - 47.4 - 14.3	925.006902570813	66.91	1616.11049026004	1244.94562242826	1123.57989962155	81.3089962359894	830.633218631058	1663.68260130077	42.3452868640977	797.449105224741	36.0688418387688	0	0	72.1051436321427	46.520994556002	340.498418337028	0	0	0	0	0	0	0	0	0	0	2685.82781736421	2082.61728901113	1261.12333150228	110.270599365225	982.932583808978	2005.49528012693	53.0139770507781	842.719323718572	44.2930603027487	0	0
1.40_205.1128m/z		205.112760119433	1	1.39828333333333	0.829533333333333	0	2.80776545347194E-08	2.37266283937361E-07	2.03379604866686	Normal	T1DM+KPF50	100 - 13.4	6303.85783586847	13.19	5288.44263637237	6640.86259059919	7854.7782113778	5713.53194198575	6362.40197871433	5416.32835953225	6597.57594149409	6556.94102687196	5126.38872714426	3674.12149124483	3961.77450507719	6746.62676225775	4687.98064399336	4614.70245436875	3438.64951625918	3100.27068992329	2899.40461969844	3383.79529973012	2589.15615958163	2706.87112612587	2379.09674531633	3239.77444583455	3444.51689987722	3813.9905239754	8788.90795456586	11109.2203514504	8816.32367175738	7748.64554847692	7528.96955707569	6529.14260939359	8259.80328520763	6929.17061618726	6295.27962227695	3674.12149124483	4238.78737048735
3.64_520.8047m/z		520.804650884025	1	3.64083333333333	0.5149	0	2.86513565095348E-08	2.39282381461295E-07	7.87159130605663	Normal	T1DM+KPF50	92.8 - 100	1377.52601538328	26.88	1817.29806011344	1785.5954293215	1119.512354853	1724.75063041012	1055.01202860156	823.683359791522	1334.67633062738	1359.67992934772	1142.8223956126	493.995838778054	646.305126110255	451.539006455418	294.82617258453	637.713411227727	131.432891259402	88.119369794894	99.2280973391547	84.8957212235877	273.232280416134	382.05811615704	298.237104755024	237.10664594538	61.121065358425	94.5655785531466	3020.18315685168	2987.04766319904	1256.55785679836	2339.09277663288	1248.45199537281	992.913605689838	1670.9415758401	1436.8673098087	1403.40245773548	493.995838778054	691.495692782749
0.09_128.9605m/z		128.960520958608	1	0.0882166666666667	0.549183333333333	0	2.89386055118968E-08	2.39282381461295E-07	3.18342081705907	Normal	T1DM+KPF50	100 - 13.8	2484.22718177263	17.25	4711.67450571887	2245.6611084105	3094.90516683626	2252.00315115597	2090.5116637769	2134.20880937897	1506.52393709861	1838.32911180493	1031.364192107	1586.51350312369	1357.96059998124	1725.56676706267	1646.36571453856	1416.42140380408	960.450693340558	893.044839687053	1002.32674270239	841.714369896787	681.393503970566	704.198126597366	588.051554910181	674.939644332363	829.138187204548	628.38290055469	7830.37207548184	3756.67223160593	3473.76908041768	3054.14835683861	2473.81393504288	2572.69366805205	1886.08535547574	1942.68882581015	1266.53016914974	1586.51350312369	1452.91112188318
8.88_891.3069m/z		891.306866861893	1	8.88126666666667	0.89245	0	3.00005870146336E-08	2.44430842509349E-07	Infinity	Normal	T1DM+KPF50	100 - 49.6	1844.08485434081	68.35	2851.26750548904	3518.58421573287	1580.17934636775	302.157425686115	1752.98586285616	3146.25033911239	102.562006236255	1498.69213324587	42.64714113264	0	0	118.455416136611	0	711.890988027226	0	0	0	0	0	0	0	0	0	0	4738.5458031133	5886.09188105258	1773.61756145122	409.783443105812	2074.4016551584	3792.66465866404	128.402007579751	1583.77106791707	52.3713071346106	0	0
0.20_277.4217m/z		277.421733959698	1	0.202616666666667	0.4977	0	3.00129198160803E-08	2.44430842509349E-07	14.3595225267746	Normal	T1DM+KPF50	100 - 82.2	474.361053979485	20.20	560.993803418038	399.553393734357	638.182030436367	490.7742610694	472.289674166927	487.759315191336	328.434021462235	416.901932357219	253.05449114086	380.796396562838	301.119551629696	406.706601225337	317.946754773298	251.732472399263	28.7344752637296	44.614894449171	44.9753082413287	76.2096256246572	48.4113623915752	23.501519236588	16.8194379108225	40.4655945778265	3.91425248427809	2.69950970549522	932.32039001657	668.396105567409	716.305310018347	665.58406112993	558.885557816096	587.972131035905	411.181384421227	440.568949405276	310.754581089318	380.796396562838	322.174255707646
0.53_415.0934m/z		415.093402314074	1	0.534433333333333	0.0629166666666666	0	3.16654598098154E-08	2.560341181583E-07	46.6485980816349	Normal	T1DM+KPF50	100 - 9.93	105.268257800021	45.80	39.710110616165	106.152456513185	38.2121807021997	33.906705565556	63.6244905804127	425.654992584765	91.6197407989847	43.2653850389037	8.29251972141896	40.4432678222619	46.6841720482412	63.1217904414273	33.9676582386578	48.0443804661016	0	13.9318042101969	0	0	0	8.63441688305063	0	0	0	0	65.9945717612069	177.577989931925	42.8899383545013	45.9839983064399	75.2902526855391	513.10813608544	114.702891297065	45.721508471858	10.1833343505847	40.4432678222619	49.9483952522149
9.21_1092.9841m/z		1092.98408889024	1	9.21308333333333	0.411900000000001	0	3.25987600247046E-08	2.60837650725681E-07	4.15522349793996	Normal	T1DM+KPF50	100 - 76	9912.29832944018	24.97	8799.56915436133	11848.9780037785	7942.21440070686	6319.76630970856	14480.0915424373	15480.0811329714	6025.24181080361	8402.44428075386	3145.70788476815	2377.18938960115	2800.12203655121	2318.23165400733	1297.56870690109	3951.51577942742	2567.99949147577	2212.02370803955	2344.84736435293	2361.44210739877	2768.71261500597	3224.58056270286	2939.77580097643	2520.06853413618	1118.80954332449	1796.77077661263	14624.0790824895	19821.6580734261	8914.4633932117	8570.81566715073	17135.0645198796	18660.5483665473	7543.27233886689	8879.44085141872	3862.97485396674	2377.18938960115	2995.91052169823
8.02_798.4518m/z		798.45183505845	1	8.0174	0.303249999999999	0	3.34647295430202E-08	2.64865759306186E-07	3.01497767281972	T1DM+KPF50	Normal	100 - 44.6 - 5.3	3361.79569258058	21.26	870.058151134967	803.569848690909	598.681586389239	1281.85237174781	1072.35934776255	1151.17254125098	1398.07853280566	1744.48125363602	1558.2399060511	1171.44388887547	1104.50146215872	1905.1975531	1053.88153213183	1608.67870371944	3218.08414561761	2662.03536990366	3720.62219544789	3310.53494506573	2245.00030512626	2829.09852135219	3844.99052895072	3035.51444239626	4262.86815480159	4489.20831714392	1445.95706737029	1344.25827896606	671.969405104676	1738.43776056603	1268.98000323791	1387.68722849269	1750.31765615893	1843.51333855916	1913.54117865479	1171.44388887547	1181.72976338843
1.40_117.0677n	117.067740202407	159.102452700675	1	1.39828333333333	0.429066666666667	0	3.476622190135E-08	2.73242533524641E-07	5.07797572839606	Normal	T1DM+KPF50	100 - 29.5 - 4.53	2297.70692172345	29.67	1766.06603739712	4250.96380256315	3352.91492577625	1601.0616701671	2346.50631300592	1540.30914294081	1595.40765744724	1928.42582448998	1662.97743803803	748.342660295405	660.879810523988	1726.86565588278	875.182434511244	1218.82334907063	573.785801931359	326.586857008129	389.6400747125	544.106827110512	371.737482805141	231.926633411812	347.398846083844	553.163208298769	552.632035953777	633.870409635178	2935.040221031	7111.25895837163	3763.3631954994	2171.34681478048	2776.74605521821	1856.77407078064	1997.36289920504	2037.90021959787	2042.16038525409	748.342660295405	707.089459702748
0.51_769.8197m/z		769.819732208758	1	0.505833333333333	0.0629166666666666	0	3.56286800062833E-08	2.78076368819358E-07	70.2625363202694	Normal	T1DM+KPF50	100 - 16.3	41.641815481876	31.98	23.9642817145761	41.4249163133852	34.0071498696234	37.8367327852286	70.4786591058664	45.6627430661675	40.836249540386	38.9237914597749	0	5.71984863280875	8.37697743335566	10.5846131814506	16.7990462343261	0	0	0	5.92660294699085	0	0	0	0	0	0	0	39.8264443180517	69.2980041504315	38.1701471812749	51.3138692567238	83.4011558224131	55.0444030761925	51.1247450730902	41.1334478910724	0	5.71984863280875	8.96270751953705
9.00_230.2694m/z		230.269415748757	1	8.99568333333333	1.1156	0	3.80672049438147E-08	2.91045238515226E-07	12.7265426795535	T1DM+KPF50	Normal	100 - 20.2	42256.607963801	19.08	2693.08422939144	2439.10883374049	4457.83941662977	3209.2106506432	3326.42611188717	3138.28239490481	3853.27610952631	3445.59235472709	4024.05324368453	8168.41866055004	9506.93192302325	5858.53558423391	26273.9453994313	12917.6340349668	21879.6886435078	28016.0075283758	18319.6021269685	30096.3408015328	28231.3809218815	25785.8195166179	26316.4969405125	25027.8399428439	100353.879211078	118539.024004691	4475.65966646285	4080.28281349328	5003.54740975332	4352.3053821571	3936.33741062695	3783.05965679161	4824.09038569852	3641.19445361616	4941.59567919396	8168.41866055004	10171.6700220445
9.80_576.4727m/z		576.472709075747	1	9.7966	0.263166666666667	0	3.86758470805049E-08	2.93700686857424E-07	3.77555439848018	T1DM	T1DM+KPF50	100 - 73.8	1114.51752071855	27.17	645.488814454919	741.874244384127	1073.25706189539	961.391680152819	1404.80024658799	1287.1620574663	934.542775524568	1754.4709345007	1049.7340334645	1137.55617144681	641.435496927266	1483.31241488085	1391.49284479833	983.574162793517	148.192908025188	243.983377885161	550.578152751086	314.70662557721	186.808326983076	221.344974829953	229.816579863657	282.560131824282	443.707138441202	330.232555011854	1072.74337002881	1241.0502915082	1204.64020574927	1303.83157710497	1662.37504730417	1551.61653369991	1169.99630711288	1854.07012149024	1289.08860045831	1137.55617144681	686.285572253841
6.46_290.3035m/z		290.303529580797	1	6.46126666666667	0.795216666666667	0	4.03300863816014E-08	3.04207366849089E-07	7.70063200225874	T1DM+KPF50	Normal	100 - 17.5 - 0.706	11710.6509202458	30.52	1024.97375900149	742.961292901318	887.933510831344	1104.16328469179	1545.36816552248	1915.25151830143	1891.7123357621	3053.54762369258	4596.47360796924	3777.86757962939	3320.85912563913	9398.79568021881	17295.2410044686	18166.418025493	12102.2094460347	11952.0336217672	20033.7015216281	9163.95181499461	10017.989273759	7610.37174319355	10853.8109115698	9175.90861954554	15132.9802905065	11063.5519594594	1703.41263829778	1242.86876935584	996.630206458225	1497.45726594207	1828.71656201827	2308.75040539963	2368.32010789362	3226.89381870388	5644.53617911686	3777.86757962939	3553.05828307171
8.75_267.6761m/z		267.676051541524	1	8.7497	0.480550000000001	0	4.09922176203281E-08	3.07140436938875E-07	2.11917062903816	T1DM+KPF50	Normal	100 - 6.58 - 0.206	4813.6169601136	16.16	2050.73555670592	1586.2647272117	2168.57324552422	2049.57772553949	2503.4647677947	2555.38839482356	2357.69717855358	2899.99970681701	2311.8566121991	2183.74252091923	1728.46861390158	3033.01443388525	2251.31280339653	3316.06135069773	4526.99389429648	5005.57404490813	5352.97501862998	4487.08948806746	4119.86987270362	3544.98738192524	4743.34804218326	4434.65857122755	6136.86288158259	5783.81040561171	3408.1349248419	2653.59569632929	2434.03990844208	2779.62064105296	2962.48336508701	3080.40690015205	2951.70757769732	3064.62917282243	2838.99341135425	2183.74252091923	1849.32557910614
0.65_362.9808m/z		362.980783804642	1	0.654566666666667	0.217416666666667	0	4.15865912817281E-08	3.09530336590656E-07	3.26142808751379	Normal	T1DM+KPF50	100 - 16.7	1591.40396100011	21.69	881.556659813282	1555.84316081074	1611.28351006577	1547.40077449348	1722.87932638676	2130.3950506409	1723.62474252865	1558.24846326126	670.263197175373	727.418657511187	627.773056684796	568.242202845041	1033.27074543654	412.413006388898	457.285991077639	590.868374575802	558.269998245596	496.464209689422	385.150714451548	277.004060394613	525.589117049475	641.332780148206	615.711285574728	331.793192785084	1465.06653708325	2602.70473450408	1808.52935237918	2098.572344521	2038.77498502574	2568.09635174739	2157.88365864255	1646.70833855278	823.09291614935	727.418657511187	671.667834905184
8.97_732.9482m/z		732.948164497372	1	8.96708333333333	0.560633333333332	0	4.21045682763577E-08	3.11323908286019E-07	317.061727599381	Normal	T1DM+KPF50	100 - 50.6	2093.42800593859	72.73	2812.64564282053	4070.91762370527	1874.37738090093	92.011441207312	2044.87533825458	4081.9840315586	226.214705162541	1544.39788389899	13.5163446814561	18.9533617908325	30.1079026745682	52.7170694450738	9.0076563414925	362.492606434056	11.0835872686173	4.50009243367725	0.170083621044924	1.50695768156132	10.7282591891824	10.0694213296015	19.7447672851394	3.25000340913328	0	4.97270929694174	4674.35979990457	6810.06726119658	2103.82995271675	124.785168186561	2419.81003734767	4920.64994996261	283.208405849846	1632.0714785992	16.5982670784005	18.9533617908325	32.2130897266541
8.97_651.0245m/z		651.024549023983	1	8.96708333333333	0.314649999999999	0	4.42836060043916E-08	3.21098386403415E-07	Infinity	Normal	T1DM+KPF50	100 - 53.5 - 42.4 - 27.1 - 6.59 - 7.15	6117.02907786888	68.37	10946.2510725843	12338.3487880882	7064.30117587629	1117.97543773939	5413.12409228388	7202.72589847624	753.380757386647	4100.12540051595	738.475297239824	0	0	881.286628527314	2491.57623439357	2455.80255352499	0	0	0	0	0	0	0	0	0	0	18191.6680844446	20640.3059226009	7929.08010961865	1516.18919556352	6405.63841074906	8682.56528147145	943.191394848155	4332.88454654465	906.858363208545	0	0
0.65_307.0098m/z		307.009810549677	1	0.654566666666667	0.131583333333333	0	4.58203265329971E-08	3.2774884906086E-07	2.9145284919718	Normal	T1DM+KPF50	100 - 9.57	1062.60949584374	19.71	641.206891915606	1148.88887093669	1188.99531818482	1123.44508937159	1285.77426747945	770.93963675068	1256.87247841317	1084.75341369791	403.006791244328	526.863743897224	486.565227461391	572.646554569992	447.545390825801	319.574571792623	272.358818373772	529.341101127752	435.875578595069	389.630349170494	357.16225883554	197.706992211642	325.514392890699	441.519354387332	376.438275007861	320.358207725663	1065.62720641425	1921.92798035491	1334.54660172802	1523.60709261948	1521.52525877974	929.333396621096	1573.53541942454	1146.33354931822	494.898177956345	526.863743897224	520.586554948681
2.74_194.9215n	194.921476691387	236.961895844318	1	2.74266666666667	3.58696666666667	0	4.66439140645036E-08	3.2774884906086E-07	2.01203539634899	Normal	T1DM+KPF50	100 - 12.1 - 6.3	76667.5165439916	14.96	85010.3331542706	70903.4815006118	97553.7049192646	76410.5760143359	81165.1099251543	70707.4482175564	59096.7562474472	72492.722373292	56501.4827977196	70327.4057070315	57926.4518674263	78042.1157176649	88324.6342622052	78144.6573524987	34289.7225802946	40831.4201170359	40312.1522594546	37266.7719504011	30104.9556947285	33907.0565752541	33919.6100865681	31040.8107570028	61068.9421576109	38303.1293193044	141279.398237431	118611.458817161	109495.776303591	103627.401702118	96047.002966429	85234.679715505	73985.8981126388	76608.0462974772	69384.6394054203	70327.4057070315	61976.7511447515
6.10_798.7030m/z		798.703016944283	1	6.09511666666667	0.246	0	4.7192597163459E-08	3.29438874673896E-07	Infinity	Normal	T1DM+KPF50	100 - 36.2 - 1.84	188.739517969784	78.07	59.4456742743467	357.589104165014	102.033218495637	29.7317296533581	179.267773311844	447.49055237507	112.422527834193	221.935563648806	0	0	0	0	0	241.847988860581	0	0	0	0	0	0	0	0	0	0	98.7932734489717	598.19580653128	114.523651123039	40.3219299316532	212.137116193711	539.429930918268	140.746839895552	234.534576416023	0	0	0
1.15_367.1996m/z		367.199595200813	1	1.1523	0.417616666666667	0	5.02036696659047E-08	3.45523936375658E-07	7.99038181756918	Normal	T1DM+KPF50	100 - 9.54	12844.8624907896	31.04	15397.9907658871	13553.3801801365	17932.637411378	13905.2565907871	12987.0152782027	4205.83614601182	11347.1926114723	13429.5909424412	9923.72883515229	3990.25342676024	3958.37267260639	26958.039043315	10825.0776818507	12459.6083122194	2129.79948554706	566.207069148814	2341.87495873745	1413.63104206766	1094.08604132143	1636.13401209194	1199.63371184556	1394.96336909999	2167.25882891657	2131.81661711631	25590.0522766128	22672.8809509265	20127.8675797571	18858.195889456	15368.22775329	5069.94815791134	14206.062899656	14191.9725317663	12186.482773369	3990.25342676024	4235.14767708853
0.65_419.0421m/z		419.04213248537	1	0.654566666666667	0.1316	0	5.04191063344095E-08	3.45523936375658E-07	7.35145908609586	Normal	T1DM+KPF50	100 - 15.9	370.710776655171	24.47	242.808140756472	453.508241166522	284.175661910932	276.230280309616	483.326604428172	383.964840430628	428.209553114505	413.462891124525	96.9627560502068	68.5540220805939	65.352569368263	155.371113274492	141.360702617096	94.7597607261556	17.6034264658378	23.3958987273661	109.969167187227	79.5952143374356	18.3541378691217	20.5468468650521	53.0353915326795	70.999950450724	63.1675075892529	47.6007577084254	403.524921505388	758.654905681918	318.963126344366	374.621259425694	571.946145974229	462.85251442568	536.094878624694	436.934677972944	119.071669116812	68.5540220805939	69.9221132631561
3.31_180.1509m/z		180.150865570964	1	3.30903333333333	0.114433333333333	0	5.25904735315663E-08	3.53930062906867E-07	66.8853085539299	Normal	T1DM+KPF50	100 - 8.08	92.8124713705743	47.46	86.8947889026081	82.8484678809176	101.370457583754	55.1226335187966	188.244671497159	71.3077211440072	47.0088856077307	109.702144829622	12.258254580788	5.16277258651785	10.5121781200826	16.8574150754697	0	0	0	0	0	0	1.72285649511836	0.0109563309859012	10.0046378727549	2.13791069906119	0	0	144.411191329537	138.593725274796	113.779758099084	74.7568672360129	222.759958538523	85.9582819938746	58.852546938437	115.929802536102	15.0533142089882	5.16277258651785	11.2472044520998
0.65_359.0780m/z		359.078004665742	1	0.654566666666667	0.0800833333333334	0	5.57418035063151E-08	3.72905318518147E-07	6.9287814379978	Normal	T1DM+KPF50	100 - 13.4 - 9.21	2306.14461051169	35.41	770.864217002602	2763.86314876744	2168.10449347828	2385.25638043368	2771.06797644776	1901.20622006935	3591.89673743732	2096.89771045712	478.667208143556	535.499069711838	599.58368801477	366.870018017714	497.107895703637	122.332652697185	316.571275605938	423.843128632248	183.816174387786	439.067093858613	378.921596489177	162.237148763332	346.589984915936	588.750312942155	223.82320344607	264.735335267495	1281.10582160946	4623.55067915065	2433.5137739482	3234.86530256448	3279.15251269276	2291.81942391892	4496.8577451937	2215.93605019525	587.810265991467	535.499069711838	641.507425788666
8.86_452.1218m/z		452.121826963884	1	8.8641	0.480549999999999	0	5.76565201138024E-08	3.83432185817381E-07	Infinity	Normal	T1DM+KPF50	68.5 - 100 - 74.4	442.848169562463	85.59	466.137439372122	960.007906540331	172.539238690533	6.7747764573259	593.322377244157	949.764652916656	4.75846435090368	389.480500927678	6.61639630837106	0	0	0	0	7.66734295652166	0	0	0	0	0	0	0	0	0	0	774.677789003844	1605.95694119442	193.660690784485	9.18789672850585	702.110009827722	1144.89898924621	5.95733642578381	411.590836572375	8.12503051757446	0	0
3.69_593.5708m/z		593.570837410032	1	3.68661666666667	0.1659	0	6.0285136660454E-08	3.93920557599005E-07	224.469007239115	Normal	T1DM+KPF50	100	262.312816001372	77.77	94.5989381474233	569.054317109544	137.557977447741	20.8573670359041	212.697364724405	565.619321111997	234.690330193937	263.426912240024	0	15.3727111816247	44.1538788853966	19.1608209579292	0	10.6789329038196	0	11.6753394925873	0	0	0.0105862941270024	0	0	0	0	0	157.214782714877	951.947087365296	154.397186040833	28.286591529851	251.696134453276	681.828900507712	293.819423608385	278.381338542754	0	15.3727111816247	47.2411804199343
9.36_401.3935m/z		401.393509173697	1	9.36181666666667	0.532033333333333	0	6.37518854373909E-08	4.14165360858357E-07	11.9760842323895	T1DM+KPF50	Normal	100 - 40.6 - 6.9 - 0.179	106156.720685489	48.47	1490.32673495628	8926.01625896119	20039.0785189715	9633.28546432661	7986.02550888709	4423.75837013578	10777.0634029046	7636.92005254362	12239.3626462788	12278.9304890501	19067.7106492125	5933.08793390076	24398.0981186014	9364.78374737653	37773.3237159676	119105.738813584	39201.1500973842	126195.530724573	115511.647363971	206360.38301347	91395.8814664647	64287.0629492995	77709.4291167072	184027.059593473	2476.7867208529	14931.9580293381	22492.169422569	13064.5833940011	9450.28986530504	5332.64369345018	13492.2923949009	8070.45874126173	15030.1146397258	12278.9304890501	20400.9518917368
1.40_170.0721m/z		170.072056873187	1	1.39828333333333	0.429066666666667	0	6.5216314237837E-08	4.21189879114348E-07	5.07734131250082	Normal	T1DM+KPF50	100 - 12.7	2881.23599285467	30.24	2206.55770351309	5457.54862422798	4175.77583826663	1996.6789339033	2925.46321574763	1899.04482786261	1982.220652315	2406.59814700115	2107.96076578164	925.185951553852	755.695647212369	2159.08151469466	1106.14484038103	1523.94968690372	699.085040124517	424.137623479651	467.150848868809	681.321615504088	477.450488800136	283.510432027044	421.22537838916	691.214356151385	744.054285108369	785.544255839831	3667.09708057221	9129.70407355367	4686.95491841328	2707.87973009043	3461.85663298179	2289.21396187603	2481.63155698213	2543.21780489253	2588.60635814032	925.185951553852	808.534953524228
3.79_441.3922m/z		441.392207924437	1	3.78958333333333	0.165883333333333	0	6.55826758455547E-08	4.21189879114348E-07	35.3442297276401	T1DM+KPF50	T1DM	100 - 13.5	346.167066968969	34.96	45.071518914983	13.8430443655423	7.34031708444065	3.2837169892124	0.646159676130004	0.451015656410059	16.2661523296164	0.122443101925885	15.542872332843	11.0158360587771	20.6012637421454	0.90995561882818	1.39629988799392	9.29873676291005	253.240734864536	338.278302387698	515.922608718999	316.946049177418	269.741454791247	263.121664549205	294.540872493904	238.870507276527	603.130053352973	367.878422077181	74.9047419729575	23.1574480112587	8.23888460351673	4.45335027252432	0.764635203319196	0.543679286834234	20.3643307240851	0.129394048313472	19.0868723923528	11.0158360587771	22.0417331815263
6.52_129.0647m/z		129.064744128927	1	6.52418333333333	0.348983333333333	1	6.91673129882275E-08	4.41687470727865E-07	2.21473475305975	T1DM+KPF50	Normal	100 - 6.12	588.752704563584	14.12	201.376464522947	151.398339122507	246.625478026609	357.475607680412	296.710042719116	258.092010875331	332.359441108306	282.63788936141	389.184853340137	535.777181134477	589.215153811215	457.565183621428	576.504193935517	465.063324719328	660.033714490133	614.216695522269	566.910135243508	552.139329752955	571.909529098471	480.541927301594	562.744326878735	551.548133705119	784.903998003567	542.579255639488	334.669265151022	253.267928256258	276.816223382973	484.805511593797	351.112816572189	311.118424418367	416.09579455852	298.682899534718	477.924637973336	535.777181134477	630.41390903849
3.64_534.8060m/z		534.805999337696	1	3.64083333333333	0.251716666666666	0	7.2469498846317E-08	4.60159968687696E-07	8.66686565192633	Normal	T1DM+KPF50	100 - 22.7	692.963862126113	50.40	1272.68875677651	1126.7438037378	504.022500835538	971.265058967301	436.611430419894	366.084001420955	424.624710961729	441.670633889184	577.815567741873	170.781401157375	174.807543794185	198.451199503419	207.283820618836	480.660950769895	46.788661899114	73.2836205937093	59.4921187522721	73.9315983840833	149.13378186872	53.9244672555371	121.753186567661	132.58706493589	28.5881499774545	60.0726791735933	2115.0923073626	1884.88242673083	565.722594022837	1317.22177314764	516.665589332491	441.297959361768	531.606852832642	466.743740081757	709.565887927921	170.781401157375	187.030333995818
3.52_962.0750m/z		962.07498148994	1	3.5207	0.400466666666667	0	7.59789482440709E-08	4.79733579300121E-07	13.9304784917042	T1DM+KPF50	Normal	100 - 15.4	1609.34965726213	41.04	31.1192317596519	81.8983434736888	66.4566410820342	75.6233358108218	71.5411923408319	152.253859649557	202.074278512577	243.250994435448	113.048002645642	472.524403957538	782.437759905129	661.767082977754	1732.26122653606	518.586255864097	767.732651483522	2255.51611662808	2300.06337613795	2508.98814166488	1154.45621580157	911.607129801935	1041.78075241188	1188.63405230309	1834.85619961831	2129.8619367701	51.7173168658957	137.00430202485	74.5919543684033	102.559752941163	84.658508062369	183.535246849104	252.985915480976	257.060058355372	138.824584960935	472.524403957538	837.146912482758
9.26_651.0242m/z		651.024174989934	1	9.26456666666667	0.812349999999999	0	9.43276987630526E-08	5.92260885497062E-07	Infinity	Normal	T1DM+KPF50	100 - 45.9 - 41.4 - 18.9 - 3.19	12348.8937313727	139.06	33046.9435589621	45701.8885045702	4391.66891967633	1485.79156289745	3774.98468142586	7839.35217408553	72.5933829062689	2477.92706645789	0	0	0	0	249.271758421716	1973.95526483079	0	0	0	0	0	0	0	0	0	0	54920.9975583065	76452.7714507158	4929.27662794848	2015.01843285548	4467.14068679855	9449.98990317571	90.8829345703216	2618.59598059344	0	0	0
1.15_328.1828m/z		328.182810423696	1	1.1523	0.286033333333333	0	9.65366512284405E-08	5.9943279252064E-07	9.54194748407832	Normal	T1DM+KPF50	100 - 18.7	8326.75608746095	48.36	8311.02645084379	16231.1085271788	12332.8639747333	5483.7513301933	9633.98831740686	4379.93009192276	4853.07958798045	5388.30041942832	6079.33755142159	2065.32332601907	2187.78567913148	13104.1045258622	7742.52437427975	8111.89368589115	1085.74869707439	284.472621354699	1609.63410391382	669.04159581557	319.068720159908	996.225329531226	790.969172517534	634.710120085286	985.552717911225	1351.05136655962	13812.1657937721	27152.3403348216	13842.5958919511	7437.01895169393	11400.4121395731	5279.81065605255	6075.78951415559	5694.18769887943	7465.51458373836	2065.32332601907	2340.75874185953
2.10_258.9135m/z		258.913485105613	1	2.09621666666667	3.16931666666667	1	9.94751253591275E-08	6.14285056180373E-07	2.27312943488526	T1DM+KPF50	T1DM	100	13411.3403698997	17.10	7722.9597048429	5631.85984662405	8689.35261944255	7252.76290714072	7536.21446563849	6355.62936356679	5069.85261044969	6746.48638545767	4247.37189125205	6264.80708465477	5093.727907792	6925.64069596334	6691.41361746215	6176.71335922565	12737.3485550002	15885.1979276704	15828.605797054	13096.6438856469	9570.45370621088	11554.3688245813	10566.4476442202	10985.5404472697	20497.782074029	13391.014837314	12834.8526494079	9421.30200272477	9753.06280196046	9836.1380640225	8918.0044702003	7661.42813593387	6347.17745103023	7129.47623488417	5215.83421359582	6264.80708465477	5449.88855286376
0.57_147.0880m/z		147.088029238204	1	0.56875	0.0800833333333333	0	1.02191342610247E-07	6.27610005315578E-07	5.07775755082115	T1DM	T1DM+KPF50	100 - 18.7	189.069085603051	19.76	168.350265037932	153.522548002514	214.282174517598	193.121658553552	135.87904323376	141.917958666204	115.502378047759	162.044289017495	176.738125121715	84.5258642651186	81.6599805130738	440.59424158291	161.224393468979	189.671908666509	39.1518815936653	34.014588098376	69.6119095851355	31.8990811552678	37.1019460737779	36.8496200177524	23.6209550978	22.9504857580816	59.201909658006	17.9452266252466	279.782742346261	256.821428151574	240.513602904616	261.910022567471	160.792918047954	171.075778545614	144.60264347213	171.2433467648	217.036978032286	84.5258642651186	87.3697616130014
8.78_768.5438m/z		768.543788557978	1	8.78401666666667	0.331799999999999	2	1.04533518396899E-07	6.35054039569163E-07	2.09913329387551	T1DM+KPF50	T1DM	100 - 93.6	1642.29687407274	11.11	1041.71365373035	793.213186546835	804.886014377747	918.118498595189	1111.98020984338	1047.11686798988	1010.17015359048	1095.71858912836	932.608701996049	800.729339599533	767.686965838659	961.517323198323	421.7849066932	809.88692867603	1524.48411837865	1770.20856155269	1780.47763587826	1510.21829020052	1567.281778239	1299.87384726189	1717.30732835571	1699.08873943141	1596.96853591424	1957.05990551503	1731.23281222368	1326.93305347097	903.416421274135	1245.14484024069	1315.86548224877	1262.25274872329	1264.67763724684	1157.92120445841	1145.25699663522	800.729339599533	821.364722074525
6.52_834.7483m/z		834.748305902157	1	6.52418333333333	0.394766666666666	0	1.08377599672416E-07	6.5486748402326E-07	3.5240660043693	T1DM+KPF50	Normal	100 - 55 - 19	15096.4378739606	14.25	2577.23682880716	1669.55113182635	2979.13173307266	6993.98834865896	4992.48816137748	4683.41993712707	4565.10337949301	5809.58019273761	7864.97926218934	8269.79787641258	7490.68393848794	9585.46699383312	10855.642174056	9486.43068381336	17725.7431588949	16658.9555120031	18647.1744187196	14662.8585345331	14709.3615277485	8781.56007720863	11431.7076013401	13944.037811946	18120.0446731497	16282.9354240622	4283.13188266724	2792.92202758842	3343.8232007018	9485.19011256292	5907.87748193606	5645.65414786273	5715.2590929798	6139.38301395783	9658.30847292632	8269.79787641258	8014.44313251152
6.52_151.0867m/z		151.086650773313	1	6.52418333333333	0.251733333333333	2	1.09412454873947E-07	6.57585152789976E-07	2.49467573243827	T1DM+KPF50	Normal	100 - 8.56 - 0.119	868.832409000154	14.78	234.112284218541	165.516876891468	312.729403719362	507.699776021116	390.779956818183	344.599598043498	438.697798426891	392.061799034824	576.536559049098	811.919767304139	866.384310008923	671.355249751503	822.432538748958	709.225339331966	932.458924772217	870.424295316982	821.561189128706	796.547539264698	901.699882353635	745.625670604153	817.824930777692	763.841580524886	1219.5809145433	818.759162715275	389.073203305336	276.886237621323	351.012284582629	688.538306843084	462.430762508028	415.39946794511	549.225586608283	414.31867184226	707.995246724356	811.919767304139	926.963123859738
8.95_638.0600m/z		638.059953827691	1	8.94991666666667	0.360399999999998	0	1.11345767606075E-07	6.62249448818344E-07	4415.4066224763	Normal	T1DM+KPF50	100 - 42 - 7.49	3676.78588113504	51.61	4128.80837160575	5397.33361163214	3834.22831856223	675.088165950952	4608.13829030107	5946.63216489983	1035.2870154101	3788.77111071825	740.207661496856	0	0	588.866301435514	1018.16875160231	1938.22101312274	0	0	0	8.3271739060648	0	0	0	0	0	0	6861.70187240143	9028.97290583766	4303.59673795719	915.549079805658	5453.0557827914	7168.40022852509	1296.122570903	4003.85505135041	908.985731612722	0	0
1.40_188.0846m/z		188.084565665067	1	1.39828333333333	0.446233333333333	0	1.19538069665026E-07	7.00651419628073E-07	4.08616433720049	Normal	T1DM+KPF50	100 - 13.8 - 1.4 - 0.289	121591.643119876	29.58	89795.9736197132	207559.070702683	175396.767859056	88554.9241829813	128295.151567207	88086.1088596102	84793.0429523779	110252.105215379	95650.3534032919	46546.5433198112	38543.0060944556	102016.665189289	57468.1648068551	72770.6661199667	34661.5143767646	21945.602814156	25543.6524847337	34042.967093046	24502.0510152916	16279.5385033627	22426.9315765829	34582.7919113305	42006.8156922903	41577.2802785004	149232.694972682	347216.859394516	196868.025399573	120097.467911886	151818.49460337	106183.881122863	106156.239951093	116510.983505923	117460.01965379	46546.5433198112	41237.9874837456
8.70_274.3051m/z		274.305081866852	1	8.6982	0.766616666666666	0	1.21782296802486E-07	7.09175452889874E-07	102.291495347358	T1DM+KPF50	Normal	100 - 18	155276.773724937	23.17	1229.11082107359	1184.54513485542	1703.0364180938	1439.47873915674	1421.92201980577	1492.33463501413	1379.8113407429	2293.6266699446	3765.66268548175	4087.28887066576	4087.37509068448	21869.2880458848	125539.997701703	164738.404151555	43810.7343716316	70199.2876080918	100553.721240644	151071.576156213	60514.2019572574	53428.9867707169	63538.8572986224	70442.6121889092	407050.606235625	532157.153421661	2042.6697640776	1981.57584798936	1911.51422518289	1952.20935798556	1682.6361546267	1798.94293812461	1727.44813342064	2423.83307410428	4624.28833044968	4087.28887066576	4373.1701263246
8.44_515.8388m/z		515.838768158653	1	8.43505	0.280316666666666	0	1.23684859354434E-07	7.16542001973496E-07	3.37135270727422	T1DM+KPF50	T1DM	100 - 5.36	1297.18457596	20.10	385.890544518015	230.762011664906	426.275073433369	435.196198971579	545.853729747301	441.788717930334	713.453075452969	572.523788328215	468.778914444316	423.435905444292	473.841292687415	446.359807172611	153.715895599133	342.468954594439	1437.69407127204	1339.10366452461	1452.87373053533	1151.39065133003	1295.44710028206	904.847323252605	1668.61210245674	1380.75500200995	843.611685875422	1497.51042806122	641.314789533689	386.032085644781	478.457687722733	590.209545359291	645.93782782554	532.556623438799	893.204126595228	605.025269389165	575.667298078343	423.435905444292	506.97294469557
0.60_393.3492m/z		393.349215241105	1	0.603083333333333	0.303216666666667	0	1.33294388970917E-07	7.68252708340828E-07	3.68029599924988	Normal	T1DM+KPF50	100 - 8.87	360.975031544538	21.15	597.656782085764	446.842235287359	450.481375642359	322.978945772614	339.144099682371	297.726516959371	192.030672960895	240.939623965572	154.531251785774	163.791935362789	113.356338989552	186.009128323735	200.965217742777	128.04559380872	78.3276390498473	134.894979291673	116.868977200592	110.041892241267	79.7066827884104	48.7467311180966	70.2146079781918	111.336990977657	132.664455376879	98.028563013115	993.25090718521	747.503624178138	505.627213001206	438.021419294442	401.327299110137	358.896056293316	240.411872094925	254.617474187335	189.76661586759	163.791935362789	121.282374213329
1.40_144.0909m/z		144.090908818822	1	1.39828333333333	0.429066666666667	0	1.36321434696107E-07	7.77722681879769E-07	4.05929776740253	Normal	T1DM+KPF50	100 - 12.3	3559.22510581003	29.48	2529.32439389924	6119.35870119883	5113.65628681021	2587.20421613017	3779.05800538355	2562.29957277747	2543.11756180225	3239.78210847857	2757.39176416579	1341.6624297445	1137.58379137751	2987.75759792871	1642.57408324984	2094.64834245551	1026.59353842152	631.764296036579	737.829450761433	984.461967881133	758.221407167793	485.543587113625	651.260622477069	1042.21138370493	1231.01138938667	1219.18321672838	4203.50579815823	10236.8183791993	5739.64633467705	3508.74531478514	4471.96086826086	3088.73801737107	3183.84372956327	3423.70060931116	3386.11703238062	1341.6624297445	1217.12525576166
9.36_1164.2434m/z		1164.2434085894	1	9.36181666666667	0.566366666666667	0	1.39328733106403E-07	7.90864972572093E-07	6.7071442198448	Normal	T1DM+KPF50	100 - 59.8	18553.7704188818	27.60	6503.24156109489	18480.4451254245	20419.3012499044	8793.74048672118	32004.1007193548	38614.8397200622	9518.43550238176	14096.058986111	3087.60568797001	3184.82799762825	3738.37218236096	3707.44031538287	1157.63204568935	3343.7532751247	2992.98786364576	2857.12852948503	1916.67411640187	2517.24377138271	3512.15950253213	3650.63374513894	3653.10414106837	2998.04934873299	1403.86951642637	2160.84734483748	10807.7926559447	30915.1611391351	22918.937253952	11925.9993238458	37872.1591033922	46548.4694862434	11916.5592832578	14896.2751579297	3791.62451457947	3184.82799762825	3999.76444203609
6.52_227.1045m/z		227.104471112994	1	6.52418333333333	0.446233333333334	1	1.49607572441646E-07	8.32394208274853E-07	3.06262086599142	T1DM+KPF50	Normal	100 - 1.18	1848.49432071618	21.01	462.457397819801	300.428960402449	480.923263047332	717.758183549816	708.482341820468	655.077838879054	704.411032869648	798.990274917321	790.947107007401	881.57187096291	713.640522792797	1614.72959303857	1265.14810322912	1194.91655925798	1821.36457067247	1926.52423177326	2220.03462895098	1840.00619980164	1554.67603135054	1219.50179410845	1484.82382586492	1674.78568522984	2475.0993789857	2268.12686042397	768.561896538663	502.575000692317	539.795654848829	973.417810614916	838.384937188436	789.667159445271	881.883985122512	844.347983745345	971.294505755587	881.57187096291	763.539275444745
3.79_479.7268m/z		479.726803051676	1	3.78958333333333	0.200216666666666	0	1.52123691754547E-07	8.42224094460448E-07	16.9005372710523	Normal	T1DM+KPF50	100 - 11.8	1017.10939419677	21.97	1167.44040012487	850.901284964734	1120.81599794121	915.237439792588	1433.35851350837	761.05503769681	824.175344667164	1063.89113487842	439.982144021162	285.541277087951	205.144452002539	997.941510250058	354.055433287781	546.17924644651	158.098257193895	48.5126472660896	67.8450554078078	58.5229504281152	76.1888075424414	92.5628936903613	35.7794980821071	53.775382611868	3.34354471429106	7.19170869038401	1940.17916514214	1423.43705249781	1258.02108581755	1241.23757172581	1696.169567513	917.41795269388	1031.82233593621	1124.28694423358	540.304446823547	285.541277087951	219.488441646421
1.73_144.9494m/z		144.949392356497	1	1.7301	1.41301666666667	0	1.52894845339979E-07	8.4234406390993E-07	10.5454897649564	Normal	T1DM+KPF50	100 - 36.1	451.337160554576	16.59	834.99625114727	431.00597403387	647.271670008244	370.016397876492	383.293815693119	418.688760677723	230.223985717497	295.200429282393	229.43865511226	278.160269008502	225.048481151089	338.151180602299	234.616610486331	283.442125792988	46.6989371349555	87.3262141384054	33.7765962285307	30.7843455356468	145.770521287455	23.2741960295153	4.83015472583751	35.4877975823681	8.53701731627967	11.5049256347066	1387.68739652529	721.011807278148	726.507661041983	501.813229256695	453.572012492052	504.710653777865	288.227805246352	311.958599610166	281.753992326573	278.160269008502	240.784188607426
0.70_673.7895m/z		673.78949712005	1	0.700333333333333	0.0972666666666667	0	1.54180774813995E-07	8.45285084965071E-07	36.4685763259875	Normal	T1DM+KPF50	100 - 51.8	203.079177293564	54.83	166.947880604267	306.102506653463	116.967372618622	135.149284646744	147.244918106164	432.905999283372	199.134244414855	120.181212021022	67.1595997501411	16.6617121696612	69.0199031284707	277.014380015698	259.860754696851	7.02293745781332	0	0	0	0	0	0	0	16.8372580220583	0	38.8488141399771	277.452107686517	512.066038131623	131.285975019266	183.288360595718	174.242763906506	521.848901721178	249.305154014289	127.003753662112	82.4729614257834	16.6617121696612	73.8458721762919
6.51_103.0815m/z		103.081537780498	1	6.50701666666667	0.31465	0	1.5769777150787E-07	8.56213466016796E-07	2.45405244782322	T1DM+KPF50	Normal	100 - 29.9 - 34.4	485.122690904027	18.34	142.41678989492	143.140149845406	212.572463690611	240.619815998008	217.993139106298	201.917207056828	199.165242699728	223.633457066264	247.194988413328	356.728074427736	368.43705084359	311.168063376387	433.171558865365	310.274665891701	418.204689218617	524.466851434016	456.999200773435	480.326989619802	440.161524092947	421.523169419062	444.542220826585	363.057684747531	894.093787881678	407.850791026596	236.683678662307	239.453149960262	238.594597220408	326.32663736545	257.962906693667	243.402200282838	249.343962167087	236.32885718345	303.559026854035	356.728074427736	394.198689484723
8.57_390.4056m/z		390.405557312482	1	8.56661666666667	0.915383333333334	0	1.61619300498295E-07	8.69108064566169E-07	10.8927644109797	T1DM+KPF50	Normal	100 - 23.7	7883.38374639303	41.24	562.556487597443	378.726681607221	1255.33855184258	807.668705748847	602.403927259403	499.810456816496	1060.93040843468	622.377870525108	556.966768949682	1880.13693206033	2257.01897374181	1425.70888657228	5615.29185528828	6833.67718651574	5249.07573791182	6527.36844957949	7230.35518235876	4152.85801285708	6019.99480314195	4884.95626405085	6319.79865833983	7872.9273634639	20025.0157064436	10551.487285783	934.917428191927	633.555972819579	1409.01126586209	1095.35372953036	712.856692263789	602.499245541102	1328.22669275421	657.709507365375	683.963260977204	1880.13693206033	2414.83292615128
0.72_204.2854m/z		204.28542267868	1	0.7175	0.131583333333333	0	1.66168609205819E-07	8.89316875247402E-07	10.0682381946774	Normal	T1DM+KPF50	100 - 2.07	1281.87471611573	17.09	1317.7576377692	980.820634195083	1497.0433424762	1208.39403067847	1165.36940546394	1649.94469716003	1085.52744112461	1350.14054005831	652.962318161428	720.21872714849	439.134701869511	438.171427630519	1012.50367561731	141.358787940379	23.7258664355655	84.2820896029446	43.0928828516159	115.250299292592	188.346445923241	219.220313601769	247.121895465938	183.736703716508	133.229139973139	35.1810829278328	2189.99266534999	1640.77367990524	1680.30443415978	1638.81415588419	1379.0437645781	1988.93484853287	1359.02082884606	1426.78638095946	801.847186084584	720.21872714849	469.839620059584
6.26_441.2117m/z		441.211734434568	1	6.26103333333333	0.131583333333333	0	1.68173756698309E-07	8.95782581857403E-07	79.9358835561797	Normal	T1DM+KPF50	100 - 25.5	293.480880982963	90.37	251.820427022363	223.041076897497	107.611005232583	138.129345397715	531.805001497766	166.971041049069	79.6008741201781	848.868276646537	0	14.1540700715867	29.5191060410046	2.37859291618963	0.00629503422472024	0.0827517688242626	1.05932002295281	1.20166826176024	1.87778424020878	2.41880221969928	8.52858826201055	9.32876361867718	4.79235878663262	7.50724977884081	0	0	418.502516971081	373.116057872764	120.784244601505	187.329894747738	629.313218493994	201.276153564373	99.655929297928	897.057499136717	0	14.1540700715867	31.5831236013897
0.65_590.8366m/z		590.836619081756	1	0.654566666666667	0.131583333333333	0	1.72361151351552E-07	9.09466331687699E-07	9.21741220915715	Normal	T1DM+KPF50	100 - 39.8	632.417902324023	27.27	332.595620155311	781.022614289242	559.127107600592	517.91512736899	771.074147221404	782.591464182183	789.225063947375	525.792073827085	171.821271050525	183.033557622561	156.169234457573	295.802659440652	350.803758582	34.433464872218	53.3982330072642	50.9132467128445	79.0873765684114	83.9810866971403	61.1132468830917	15.6682181554487	89.5967720887334	116.433959935947	87.9807017586239	47.9393640627498	552.743499859899	1306.53995670496	627.572850767439	702.392283254096	912.453158429824	943.37915565017	988.066501055609	555.640652135751	210.999010003023	183.033557622561	167.088807762556
0.60_984.5529n	984.552911379445	1026.66577403931	1	0.603083333333333	0.1659	0	1.74291653776137E-07	9.14032524769955E-07	2.18194537197421	Normal	T1DM+KPF50	64.7 - 100	1674.01032099638	12.31	1445.8667406317	1770.01645754316	2043.61341615089	1523.1795527158	1883.91808048876	1529.71706543528	1590.70785318933	1605.06340181608	794.369048552215	1136.98606248564	1084.96404948397	970.929111843504	1603.90040584222	987.614629456332	567.892059358081	897.055094499005	750.303896210872	1055.71825797778	718.551828429157	576.338787863648	771.343458949657	642.03516892698	1049.34721117918	643.514292354258	2402.89827681614	2960.98625506515	2293.78307724002	2065.7237205504	2229.34073066703	1844.00579308906	1991.47900199893	1696.18090438847	975.496699545852	1136.98606248564	1160.82626724255
6.58_334.3368m/z		334.33680331755	1	6.57568333333333	0.577816666666666	0	1.74853071910341E-07	9.14032524769955E-07	7.29529119783458	T1DM+KPF50	Normal	100 - 6.33	3767.89969896484	43.94	331.492161520909	219.782178826816	194.570865716656	376.135156395521	612.23536825189	678.020644528714	715.568711884903	1004.06528984678	1700.53310921831	1447.52270818074	1194.40009982658	4987.44601394171	5296.84845075736	5753.54499791265	3989.8313666202	3777.98320169451	8198.25858220051	3128.43092672447	3042.84475180019	2315.81306836699	3576.29412837726	2754.98616304517	4028.72542755543	2865.82937326367	550.909652537301	367.664384046331	218.38932724635	510.111439793031	724.490760683587	817.323689847938	895.852787392127	1061.06485854104	2088.27929352773	1447.52270818074	1277.91424069329
0.65_586.9265m/z		586.926533472007	1	0.654566666666667	0.183083333333333	0	1.79503839681239E-07	9.33999910912373E-07	38.7535163595727	Normal	T1DM+KPF50	100	439.135275986627	23.90	232.070269499414	571.975639679846	484.894442671164	446.748634091938	522.966176311193	386.355739159397	481.833700157893	386.237606322174	145.992548389678	63.0600891113695	49.6428542005423	410.552380747095	155.898947815995	44.1591625698501	0	0	39.5662165362116	0	0	0	0	52.4716530420991	21.2770801960869	0	385.6795616149	956.834045303124	544.25296783466	605.876863907321	618.853765291782	465.73463635931	603.229370117207	408.163846773357	179.28096439807	63.0600891113695	53.1139526367626
9.56_1122.6822m/z		1122.68217993022	1	9.56205	0.543466666666667	0	1.82804281934068E-07	9.46789588628916E-07	7.55408951525783	Normal	T1DM+KPF50	100 - 65.1 - 12.8 - 2.78	25090.9365551028	31.80	15753.6899397676	32479.8390103858	17639.9434895242	17098.2633359472	41894.410433644	39592.3070804251	13562.592401493	22706.4467496359	11712.6234799618	3438.68098625623	4477.42405912092	5071.83834155592	4624.76041279943	23160.9508748462	3256.16586147833	2909.33852103845	1466.90620794571	4061.98449823346	4259.71710511271	4859.87699919771	4275.5618924415	3246.3897031129	2724.58442011351	2154.51216204251	26181.1917695988	54334.1597003972	19799.3434276581	23188.5256667921	49575.8900210638	47726.7628555155	16979.6219501211	23995.4641914259	14383.271312685	3438.68098625623	4790.49186918532
8.02_279.6782m/z		279.678224664171	1	8.0174	0.4291	0	1.84104203992952E-07	9.49148258480907E-07	2.26708968330677	T1DM+KPF50	Normal	100 - 8.31 - 1.61 - 1.07 - 0.0955	5563.6474225389	17.72	2232.68173463208	1946.59759775716	1953.97860191093	2452.93217262904	2576.96982213173	2720.4263777801	2470.25262716124	3278.89977415079	2889.4480778164	2454.19223097195	2149.79048782819	3951.1824754758	3054.41927958345	3764.19935304857	5063.42365702585	5109.37538081248	6618.24861944457	5578.06806100913	3816.63142860463	4339.51385678053	5272.23886118399	4824.94835839216	7812.73395914935	7201.29204298631	3710.51283085906	3256.38143449932	2193.17558542661	3326.64666149603	3049.46581577876	3279.35283827885	3092.62082711223	3465.03893741857	3548.28409862665	2454.19223097195	2300.10687315038
5.55_325.1378m/z		325.137836465296	1	5.5459	0.0857999999999999	0	1.85709330580153E-07	9.53051683472831E-07	Infinity	Normal	T1DM	100 - 13.5	96.0891301199817	86.45	220.205343761375	137.710429981782	8.78525269088738	36.3881067244416	140.040230254074	48.5282315592763	0	177.055445988017	0	0	0	0	0	0	0	0	0.255375120993793	0	0	0.122269525827065	0	0	0	0	365.961140262993	230.369999452521	9.8607025146614	49.3492543755434	165.717072557847	58.4986218338417	0	187.106668909813	0	0	0
3.79_453.8936m/z		453.893618120787	1	3.78958333333333	0.40045	0	1.91724259468451E-07	9.79447656221154E-07	2.67237982603308	T1DM+KPF50	Normal	100 - 4.49	2870.57656511216	21.56	761.038999267487	827.88106650862	1281.0670846611	970.457178396472	1346.37110276654	1269.56964699333	909.222611711475	1227.71137953179	1118.46130417564	1291.40597774627	1080.38863730244	1912.36356298564	2298.27409165962	1549.73578581901	2400.81015587792	3107.56719506744	2974.05733997079	2889.50576850425	2133.93136216499	2385.05878943345	2575.89070116802	2193.49784193738	4726.81195223143	3318.63454476591	1264.77720839665	1384.92749506027	1437.88936615001	1316.12613208841	1593.23272549719	1530.4096663912	1138.29685050943	1297.40706548169	1373.48668453486	1291.40597774627	1155.93093578313
0.65_305.0130m/z		305.01304371189	1	0.654566666666667	0.114416666666667	0	1.98990932842591E-07	1.00741208559468E-06	4.62089305984688	Normal	T1DM+KPF50	100 - 13.2	2595.39702853084	23.55	1235.95059914728	2654.55950271168	2783.15486677158	2612.55913377072	2881.50367909219	2603.32212556485	3399.78582739427	2592.34049379416	834.80958258324	1076.40479665548	1013.90001994359	741.712592863202	1010.56598794907	286.066459243934	443.176548862354	739.354482259105	554.732858376725	673.477595556112	545.625376919943	287.851678312413	764.294613339142	933.076804654035	277.148099219995	397.918711910123	2054.03684963617	4440.70119646909	3123.85575681086	3543.13144786401	3409.83696897293	3138.1888777272	4256.34542067191	2739.50451942986	1025.15826119284	1076.40479665548	1084.79334045036
0.55_128.0801m/z		128.080058056344	1	0.551583333333333	0.0800833333333333	0	2.21576190284622E-07	1.10679557974636E-06	5.43349597384099	Normal	T1DM+KPF50	100 - 6.23	103.091650313567	24.91	124.658983844744	74.1734582354582	152.760339208699	93.6442488065084	106.167372075238	88.4784980118327	104.869830321059	79.980472004996	41.9694441222925	37.9554905891382	35.7876404353402	163.765884444666	115.224572064302	69.571561112885	13.7109051107037	11.1519109874389	31.0909150668409	17.9661827105302	8.6061935973655	19.2875624005757	16.0078186100668	8.93323602299919	27.8313137083532	35.1475160380254	207.171829223568	124.081665675974	171.460550308154	126.999568572085	125.633513095116	106.656888769958	131.291276778982	84.5208663940341	51.5390853881932	37.9554905891382	38.2899627685667
0.60_478.8868m/z		478.886848302083	1	0.603083333333333	0.165916666666667	0	2.36855465796104E-07	1.17269317378046E-06	2.05866806233391	Normal	T1DM+KPF50	100 - 44.9	1659.64956261911	13.15	1248.37580330809	1517.44778966888	1820.13931587108	1625.36748403864	1826.14411172026	1916.99923706481	1553.16845311505	1769.55430616606	952.280708893238	1233.73878164164	979.615521667458	972.323731335528	1538.39966127819	837.768026641936	765.752880123467	926.661292249173	828.003061611253	824.795717335389	616.725990792226	595.502813141602	778.751721131119	865.756752738377	1166.89594350816	692.917610392924	2074.6864024809	2538.47472933963	2042.95231572117	2204.31016186074	2160.97371243952	2310.85720253042	1944.48173166693	1870.00975787072	1169.41450609084	1233.73878164164	1048.11162166245
8.92_893.2932m/z		893.293245528149	1	8.9156	1.17848333333333	0	2.56925958508347E-07	1.26648479911484E-06	6188.01982706748	Normal	T1DM+KPF50	100 - 57.5 - 15.3 - 2.04	42589.9805020414	37.65	50365.9074781751	60748.4332792954	45131.8211156432	20634.4258306072	48050.752548922	58434.9678779843	17417.8546727604	39935.6812129433	9593.09776451782	0	0	9760.8892470975	12224.2828254629	26746.1376723387	0	0	0	68.82650943642	0	0	0	0	0	0	83703.5315140539	101623.504792949	50656.6490031512	27984.2404805287	56861.0179529265	70440.7512478881	21806.1989014036	42202.7813982277	11780.4630288194	0	0
6.52_160.0574m/z		160.057439102196	1	6.52418333333333	0.234566666666667	0	2.5820641402774E-07	1.26723858258746E-06	4.91544724962086	T1DM+KPF50	Normal	100	170.679858991687	22.62	22.5538507944475	10.9984980099851	18.974732623749	46.5783966870381	45.2164605507639	50.5213788167626	34.1583227578088	48.7836359698274	58.5032441752402	45.1904810481207	38.9148220841758	139.624346245042	103.378377118749	78.7822139699398	170.911728827922	173.398893486106	210.627261625522	176.143719213099	135.13274862081	101.611148686576	143.858136457961	160.671968381054	234.454949146718	199.988035471104	37.4824371337767	18.3989257812498	21.2975312471212	63.1692427396794	53.5070490837184	60.9012720835717	42.7643469410734	51.553023815156	71.8428313762789	45.1904810481207	41.6358013722825
9.43_318.3412m/z		318.3412101881	1	9.43046666666667	0.943933333333334	0	2.63052309934508E-07	1.28540838016445E-06	7.32792783930971	T1DM+KPF50	Normal	100 - 18.9 - 3.04 - 0.0222	142303.31506277	36.53	10142.9314258338	6498.46816145231	10034.5008416925	13248.9783119546	15703.4663169892	26391.1164204099	24788.1438853917	48546.8884940377	68177.9985630837	49398.9218173466	45079.0839422795	128285.565180968	234491.241582674	254457.790098485	141028.214501737	182943.777570434	267746.566132963	136209.308090001	120194.909637112	103273.882367974	123950.976963146	129734.011415394	141874.291945521	76077.2120034198	16856.624307128	10871.0146863534	11262.8778208831	17968.1566255695	18582.7491310234	31813.3154587485	31033.3968285314	51302.8364723119	83723.5699214914	49398.9218173466	48231.0771203144
6.04_421.3626m/z		421.362564211567	1	6.04363333333333	0.394733333333333	1	2.67025815237076E-07	1.29917637027062E-06	2.19949836927773	T1DM+KPF50	Normal	100 - 17.9	11035.4400648368	9.22	3185.80881399312	2571.58885085098	4471.07413914575	6048.31315896118	5690.1091266721	4889.27181718291	6727.14582242273	6554.71326402679	9547.41448234872	8904.7291094135	8946.36805142715	10082.1358151511	10332.1230502941	8010.57370260184	11845.0144646044	11935.0236934059	12768.4407157236	11220.8586493221	9239.10350831092	10295.6638378346	11323.2623319625	11018.5855590884	9108.01935780314	11600.4285303125	5294.52285904658	4301.90307474183	5018.40226551968	8202.67311198236	6733.40957306343	5893.79942120662	8422.01767086213	6926.81638594737	11724.3632965078	8904.7291094135	9571.91073331471
0.11_112.9659m/z		112.965940520383	1	0.105383333333333	0.51485	0	2.77944510962413E-07	1.34069201828512E-06	2.83462785446924	Normal	T1DM+KPF50	100	682.960196218511	18.11	1254.68501844761	634.024267534178	905.818404330586	626.524015065396	588.208602228738	536.384368547734	431.202233172108	486.83466042174	281.487239861215	378.287955315177	359.446277662658	457.139229885717	478.471519233413	409.564453395888	285.490744008152	266.451168539519	270.741068834624	246.318698193295	199.033355912773	218.561139391017	163.109574279373	200.374741365248	323.105491661058	236.160963099897	2085.17174097081	1060.63259103944	1016.70448553791	849.686773373161	696.058607143385	646.587467234007	539.841549946187	514.471673622038	345.670408419542	378.287955315177	384.579268752571
3.62_527.7742m/z		527.774202341414	1	3.62368333333333	0.234566666666666	0	2.87717155322831E-07	1.38190040305642E-06	11.513651483129	Normal	T1DM+KPF50	100 - 98.6 - 25.7 - 15.5	781.416140334934	53.20	1317.55382602199	1227.90674164817	253.107880133808	1127.29629464849	272.350436104402	713.98642525013	536.287457921424	802.840060951065	542.672654497934	123.324258584354	123.733070801101	352.11798462469	217.498172696192	271.023248983378	46.1663728842616	52.3404328689442	19.0253686355677	56.7949882908402	137.499927223263	118.357500356256	103.730415391136	84.0009780867911	25.2997916651952	35.4708614826171	2189.65394886775	2054.11366037166	284.092171043058	1528.83006589207	322.28679501019	860.678836692946	671.402488737688	848.416317462898	666.409881353433	123.324258584354	132.38466175982
3.74_387.8470m/z		387.846981856901	1	3.7381	0.14875	0	2.92992614947529E-07	1.40125009396835E-06	135.439938392317	T1DM+KPF50	T1DM	100 - 7.56	356.49899389775	41.74	184.062239367081	156.700065835184	96.494694723303	79.8357631021768	78.0827569854578	51.8888215815492	0	6.24189251519694	15.2830772169045	0	0	0	0	0.509856453743433	107.814955785859	297.514473958603	373.647312132561	348.255171737263	263.400327554924	322.986225394737	381.294369136215	299.148871809257	672.174610356774	498.753621111313	305.894606586527	262.13696439287	108.307126998922	108.27261257175	92.3994903564466	62.5496634344695	0	6.59623718262037	18.7678402263615	0	0
1.40_146.0702m/z		146.070186724433	1	1.39828333333333	0.446233333333333	0	3.10023525185166E-07	1.4535406085425E-06	3.79314461944074	Normal	T1DM+KPF50	100 - 10.9 - 0.81	24947.7808217291	29.61	17575.9447922806	42538.418957662	35834.0968206392	18185.4559134598	26587.0973917684	18284.0902759981	17666.9142289581	22910.2281930667	19903.4587243907	9580.88311030509	8082.66671419302	21288.9348951777	12061.0040892945	15450.3260598326	7598.84849774972	4934.56430071476	5628.62199996751	7455.55381252243	5417.3632547351	3563.67854089841	4970.22615438394	7655.14664628673	9367.55245476793	9179.15261486331	29209.6126620457	71160.7359971506	40220.7404912112	24662.9673976897	31461.9301866369	22040.6565057898	22118.0078079986	24210.8140602379	24441.7356524359	9580.88311030509	8647.81817947317
0.07_97.9790m/z		97.9789642271483	1	0.0710666666666667	0.383283333333333	0	3.1189270466303E-07	1.4535406085425E-06	2.53365492041108	Normal	T1DM+KPF50	100 - 12.3 - 2.26	997.538552130914	17.40	1734.90252954	804.011323103858	1168.93301093021	928.107943951471	841.4530684736	1039.91406208304	634.467452896902	828.51902606823	413.544422230774	609.005067397573	596.55799208395	759.942423810131	689.035516571807	581.362069103738	450.663014324236	447.159895405345	506.355480261997	403.614774189375	368.836889611586	371.921948858082	280.190685903526	350.883217010894	438.221012334904	319.305470512381	2883.24932134083	1344.9968029855	1312.0283600159	1258.69244478332	995.736289131144	1253.5700869953	794.318458516805	875.553046284271	507.838541465025	609.005067397573	638.270168927617
7.46_494.7632m/z		494.763221252694	1	7.45671666666667	0.0514833333333327	0	3.13410103869316E-07	1.4535406085425E-06	Infinity	Normal	T1DM	100	771.063705758076	69.83	987.709518911446	423.844050386599	64.8700045673847	678.798300609713	602.273986670688	471.720462982517	1830.71211249086	1108.58120944541	0	0	0	0	0	0	38.8934033065832	7.42237437647215	133.425482454631	0	4.20381446392044	0.385025490331758	158.569937010663	41.5290522553394	0	0	1641.48287963958	709.030925750736	72.8110891821252	920.580734253339	712.702926635661	568.638009023515	2291.95117344826	1171.51402013005	0	0	0
8.02_271.6865m/z		271.686513811864	1	8.0174	0.2632	0	3.13992756018067E-07	1.4535406085425E-06	2.36524924469905	T1DM+KPF50	Normal	100 - 4.95	219.022784729705	23.40	84.4814642920253	72.690174115537	60.6144785847824	84.5154185228054	91.3879427370295	101.410241570094	108.356320844773	137.346342745442	98.9960500737277	80.2036134004604	73.7653513264273	127.342429961648	93.5079946088729	130.076977906483	189.847680728889	219.491034275508	255.256373424381	233.822409145829	137.484859603399	176.656176975128	210.625429664305	172.255109044998	296.581058128489	298.207716306128	140.400466561338	121.600341916115	68.0346214771747	114.619123191039	108.144226198344	122.245529685977	135.656171724791	145.143328038519	121.568583633769	80.2036134004604	78.9231288104143
8.95_673.9748m/z		673.974768718846	1	8.94991666666667	0.297483333333332	0	3.14272658896719E-07	1.4535406085425E-06	22979.7278992908	Normal	T1DM+KPF50	100 - 41 - 39.4 - 15.2	1712.56548277166	80.81	2820.95431516417	3985.15965609588	1226.40518231491	69.4368618683377	1430.76054856749	2784.60286948279	73.2713074596562	1309.93312122006	38.5953341044408	0	0	250.463278747794	972.806116030988	666.40029400306	0	0	0	0	0.595253803560075	0.14999674521797	0	0	0	0	4688.16805338749	6666.60635591992	1376.5360076427	94.1697072983027	1693.09525705358	3356.7147407861	91.7316589355804	1384.29643572052	47.3956294059672	0	0
8.80_1156.5233m/z		1156.52325241814	1	8.80118333333333	0.411900000000001	0	3.2865468646559E-07	1.51382908951263E-06	8.75579193052395	T1DM+KPF50	Normal	100 - 76.8 - 62.6 - 20.5	10418.991591717	30.88	697.847129464488	696.007188806805	1180.54014148512	1592.82855920722	1103.30216244897	1422.93500155877	1153.09067461148	1673.08293398312	2925.30226686217	3899.80116668349	4577.48776277463	1137.42478319565	1869.05540907445	2682.62396012618	15347.5024907238	13470.671143193	8752.07348958013	9908.84124381476	12203.7247567055	13321.8381742766	14039.2832231172	8651.77196588365	1504.57886138322	6989.63056849272	1159.7581006246	1164.32121899253	1325.05638157406	2160.18113666104	1305.59628598201	1715.28477085854	1443.60629218332	1768.06182289712	3592.31356218995	3899.80116668349	4897.55216823767
7.29_603.4930m/z		603.492971440925	1	7.2908	0.331833333333333	0	3.31801829678291E-07	1.52208720552567E-06	34.9278033300893	Normal	T1DM+KPF50	100 - 1.31	765.731285403445	37.96	852.620016757565	833.269545584678	520.987779247033	880.23946031681	823.50275323187	864.124871965681	187.131323227477	1163.97453289645	1142.94530246622	346.182359644645	148.369706953791	1506.08933343178	286.777976149633	234.775015850102	0	20.6817912219341	121.528412019213	71.0902994756475	0	0	0	5.93208920054175	0	0	1416.97648301295	1393.94165558512	584.764683007674	1193.77359661825	974.49472384699	1041.66404746464	234.278154896013	1230.05195536798	1403.55338913226	346.182359644645	158.743926286735
0.53_326.9628m/z		326.962815488787	1	0.534433333333333	0.1144	0	3.36621135632598E-07	1.53791777637599E-06	2.91290513327795	T1DM	T1DM+KPF50	100 - 8.07 - 35.9	302.057461160823	24.96	237.389514491647	191.909860577576	322.883769847136	271.814384600766	145.608131068755	406.02542455605	247.434143907717	314.437732560728	234.499398926517	265.369695771402	290.568809175905	373.802646106921	233.903671692525	414.200545291667	74.8594281057744	155.011736911683	91.7909492973416	119.80719646106	130.276633367514	118.081723292314	117.527117512643	86.1260418828561	91.3250040030827	52.1570887954245	394.51966026757	321.037952477804	362.409701041099	368.632457582219	172.305866518178	489.445566072542	309.773979541139	332.287981263078	287.968659044836	265.369695771402	310.885790449191
8.88_1181.9623m/z		1181.96234701839	1	8.88126666666667	0.263166666666667	0	3.41279409732387E-07	1.55288743832786E-06	40.4550928449019	Normal	T1DM+KPF50	100 - 77 - 39.6 - 15.5 - 8.51	5040.18672722845	57.11	4812.55527495256	5907.16162841405	1719.3725153664	1379.39262516768	5121.96452830774	9942.57733273595	1577.01287668315	9861.4570362001	1436.64498637476	267.007636893746	375.200060790264	3652.96993565022	86.2362577466421	2316.92399412722	73.0425065085598	75.1153122851217	52.3738819228931	201.629412232971	227.495326485787	194.30882778759	191.122473413372	90.5965462260673	35.9028880233927	104.284821144928	7998.02668689477	9881.84280075024	1929.85011159658	1870.72105890645	6061.09377167067	11985.3341601991	1974.33364240933	10421.2799913848	1764.22085576206	267.007636893746	401.434578632807
6.52_133.0749m/z		133.074937353158	1	6.52418333333333	0.577816666666667	0	3.63903664868381E-07	1.62273948008322E-06	2.52217417145753	T1DM+KPF50	Normal	100 - 9.24	4110.09980852952	13.22	1015.41961659066	730.416172366172	1348.92287549216	2308.43158732569	1804.4741706031	1567.03494828629	2302.45924098805	1959.52967115384	2465.59351858378	3471.7801845616	3528.21745140792	3105.249561699	3621.80854990577	3144.12948609234	4728.09239614647	4190.21810566678	3793.9090503944	3511.59112090919	4202.88392916525	3714.41322315616	3942.7855798651	3701.7586394986	5581.67442708693	3733.67161340637	1687.53452748002	1221.88256365453	1514.05174768016	3130.676143009	2135.33051549589	1888.99083883246	2882.55270896707	2070.76979391162	3027.78455956172	3471.7801845616	3774.91539566298
0.53_721.5757m/z		721.575704692925	1	0.534433333333333	0.04575	0	3.65293950754797E-07	1.62273948008322E-06	158.040124441658	T1DM	T1DM+KPF50	100 - 61.7 - 26.4	106.466827317411	78.46	50.8599568828311	26.9131875906902	71.6346428180952	81.7460140298082	24.9014329874642	334.603504340998	181.210866531869	73.4740148703026	49.9100043111	58.9159841537438	136.456301715214	175.695650346054	0	217.823023378356	0	0	0	0	5.24955671582854	0	0	0	0	1.48713927789769	84.5245964363934	45.0219421386826	80.4038230233209	110.8632793427	29.4671936035176	403.349622184628	226.866067775234	77.6450455793535	61.2902083339379	58.9159841537438	145.997518938193
0.65_872.8505m/z		872.850453800941	1	0.654566666666667	0.0457666666666667	0	3.75632916105317E-07	1.6582805612068E-06	14.1180263708115	Normal	T1DM+KPF50	100 - 63.2	353.004949870073	58.06	83.5706392355795	693.497651310804	182.864160748233	227.405267453798	514.530047226777	344.944425830179	568.126241475451	209.101165679764	26.9981365934551	30.1223562356827	40.5671105076839	78.415842074695	116.076685462112	60.8844333531981	18.1037620005967	16.5162395837813	37.4261707815337	60.9529221430367	7.87480080649979	9.71877771843013	5.6816641432723	34.297666306405	17.3012686494371	42.1651826753203	138.886758626083	1160.1231190254	205.249541837528	308.40517411086	608.870843862325	415.815142484294	711.262899792997	220.971585240859	33.1541028553461	30.1223562356827	43.403620134555
0.60_312.0845m/z		312.084513547416	1	0.603083333333333	0.114416666666667	0	3.92434395091179E-07	1.70952006081849E-06	2.88220325753015	Normal	T1DM+KPF50	100	315.133622189255	15.50	282.863755734953	307.245176402752	467.528817627069	326.571995261184	287.289630730278	279.774403144365	250.38270348224	319.412495131198	227.398879400771	154.762845378515	138.880254709943	473.123582578702	455.408952051719	294.260525864276	114.098084910541	99.6504651132674	111.392252931675	110.848326209392	86.0973116265339	125.408764739524	114.119854611249	79.5068593418245	116.493511361956	135.762079452541	470.093689915227	513.977562404352	524.761523642213	442.894283786628	339.965140691859	337.255582625955	313.465414437265	337.545155070886	279.249118202894	154.762845378515	148.590958147706
8.85_1130.5585m/z		1130.55846305962	1	8.84695	0.280316666666666	0	3.97192394085977E-07	1.72356633422957E-06	17.7373711458395	Normal	T1DM+KPF50	100 - 68.8	9949.37970816498	27.93	10472.6697989408	9397.11135642126	5571.61132031932	2312.18822298474	12002.4756933324	18982.7809777142	5888.03325795715	14968.1670376499	3749.20936056171	424.409837532656	530.310853833869	4183.00264774794	3446.56178030482	6856.35277572141	433.833239655187	487.462289733959	549.653575617704	751.951858188505	660.092719748481	798.383108965795	601.757197766034	549.567296664803	520.89671539858	255.677254644559	17404.6193237316	15720.0332489008	6253.66209602324	3135.77086173506	14203.1695587554	22882.8970289909	7371.49475485576	15817.8917257924	4604.08340909063	424.409837532656	567.390937263748
0.80_199.9813m/z		199.981318508143	1	0.803316666666667	0.251716666666667	0	4.02971613078229E-07	1.73567924435864E-06	2.45558336436002	Normal	T1DM+KPF50	100 - 56.3	336.826838455689	18.38	296.953543019978	332.122948906687	342.357380992335	290.063572282995	267.677174823926	465.619576031337	324.553052007141	375.26745958111	286.088435923359	277.171527153686	208.451390277273	408.539566125802	461.674882452105	194.175856046205	102.84740439829	117.024991086201	166.949558841815	196.354673080352	105.281441564421	125.908889754128	101.935747008745	123.682773810292	205.960134394175	125.731859302136	493.5096276614	555.594544058316	384.267181200796	393.381857486349	316.75667572023	561.283661520204	406.322623485508	396.570938107271	351.320743840799	277.171527153686	223.026605713043
3.52_988.3441m/z		988.344058901179	1	3.5207	0.251716666666667	0	4.03975923046751E-07	1.73567924435864E-06	245.23930954811	T1DM+KPF50	Normal	100 - 35.6	274.688572462183	74.07	0	8.96067022756955	0	0	0	0	0	0	0	0	7.51109854951343	53.795455111022	67.1221995332012	65.4056647365515	66.150440080283	504.780731245048	510.927107385227	529.484605968623	134.618779583035	22.1643698522239	93.5975684037495	170.182309494302	272.029893118355	442.949919490982	0	14.9899291992081	0	0	0	0	0	0	0	0	8.03628516195499
6.52_281.1704m/z		281.17037064264	1	6.52418333333333	0.497733333333333	0	4.0461680672621E-07	1.73567924435864E-06	2.10452182572736	T1DM+KPF50	Normal	100 - 15.4	10054.8118237757	12.54	3425.98077464051	2577.31986501566	4690.17021091658	6388.27285330756	5408.06059161559	4753.13778929647	5602.05919090461	5376.74278362396	6345.78942059699	8584.44616746151	8150.2571046437	8151.59598566039	9435.58494058695	7882.23262602286	11033.7128694382	10547.8016020472	10601.4821606124	9253.39457791431	9506.79261821909	7738.51654671447	8995.08434957069	9415.98483484209	13043.3354103589	10412.0132680401	5693.66669032874	4311.49024784232	5264.31906061699	8663.72368437893	6399.64650038071	5729.695913616	7013.47090496434	5681.97395010848	7792.72133914021	8584.44616746151	8720.1345854275
0.77_142.9694m/z		142.969359651745	1	0.769	3.43823333333333	0	4.06957033516342E-07	1.73908037223002E-06	2.22005752515386	Normal	T1DM+KPF50	100 - 40.7	2563.98679450248	15.23	3958.49055779997	2613.77166808671	3264.31024585123	2340.16728345549	2285.4985134834	2227.57594389023	1869.43291165012	1952.64723180268	1499.06989484286	1901.73841668806	1704.31015138051	1989.7287656664	2263.98379774303	1620.61389060562	1414.1188011095	1312.84294198521	1281.13056968856	1134.84692475568	975.184878879426	1091.82903808621	881.641303841538	910.373962752935	1568.36046474605	978.861914176127	6578.64924396475	4372.46893954078	3663.91194225842	3173.71583597666	2704.55227260498	2685.24359039596	2340.42749064986	2063.49664682606	1840.87954770262	1901.73841668806	1823.47792278611
9.60_576.4731m/z		576.473091508299	1	9.59638333333333	0.480533333333332	0	4.12353372891694E-07	1.75162079125406E-06	6.60086763855221	T1DM	T1DM+KPF50	100 - 40.5	1459.76189872511	19.98	272.110006944159	403.85705528635	819.05504762561	961.054534862848	1962.78801443319	1591.48639057076	1243.07473445823	2180.27346446972	1752.67575151535	1718.22443428859	1210.60052690082	1430.05160370048	1617.29905464212	1029.72002130329	154.145701151849	132.176904707063	287.17144178692	173.391347291577	340.101317521757	380.746645603865	200.515818810969	259.791130265781	191.930531600991	91.4988932068952	452.221943015908	675.5955203794	919.319961751969	1303.37434340489	2322.67172949779	1918.46596350797	1556.26140062459	2304.04494463838	2152.31121365234	1718.22443428859	1295.24742449534
0.60_166.0952m/z		166.095221619898	1	0.603083333333333	0.06865	0	4.13008625965716E-07	1.75162079125406E-06	3.68208632472274	T1DM+KPF50	Normal	100 - 6.9	1199.783707408	19.35	270.809257516432	308.74730815244	522.479957811829	314.240414196623	262.391590986453	187.599184707279	326.378442349206	414.101435942121	306.83113211609	353.340061959275	294.621608798681	491.533380825088	400.418797963687	390.839084357182	1060.12899594941	568.466999096642	1621.29823422449	1538.7041660307	912.109882486282	811.557886333661	614.545834186481	2507.28461329117	1206.60140727083	1157.13905521035	450.060216439994	516.490415573127	586.439527140669	426.170293846285	310.501962494496	226.142462024879	408.607912094215	437.609472205357	376.793075262284	353.340061959275	315.221967542089
1.48_261.9149m/z		261.914861805443	1	1.4841	2.10526666666667	0	4.26436146394593E-07	1.79467512426213E-06	2.87523993399339	T1DM+KPF50	T1DM	100 - 52.6	3507.01178628208	22.08	2607.41457618553	1996.37442862074	2759.54429186805	2140.31512666576	2160.30068364026	2065.64955512325	1247.07413405939	1835.10014349784	809.984582506367	1294.75491275867	824.08189646035	1702.00319079276	1375.96205138243	1311.58372848768	3275.27074406115	4143.06613921734	4051.69724286862	3407.01338301007	2558.95688586485	2912.40591775262	2673.67912696446	2886.88964700393	5834.60683120867	3326.53194486904	4333.28453860426	3339.65100602203	3097.35488500721	2902.67796644407	2556.3990039724	2490.04854048303	1561.26842960879	1939.27655288862	994.672801461813	1294.75491275867	881.702865846308
0.37_155.0129m/z		155.012877564964	1	0.368533333333333	0.165916666666667	0	4.35462412240462E-07	1.81264915540762E-06	2.3406239093192	Normal	T1DM+KPF50	100 - 0.45	976.545641083715	10.48	1434.06146161143	1016.19413433908	1436.7349354647	876.445019939816	892.946928313574	787.707337324906	641.639155995081	726.636155681137	557.300630616371	611.154804026712	526.430135977254	672.867482917808	687.994550139267	648.00097860144	431.26533056244	387.586304882905	478.721972740361	380.283112485835	377.90593535619	395.153757209078	325.242695075527	338.915744946492	642.464510728803	414.620192255457	2383.27898285357	1699.94852388681	1612.61335211607	1188.6276074412	1056.67171955641	949.54611287713	803.297037518575	767.886408916961	684.373247940511	611.154804026712	563.238874136994
6.52_434.7388m/z		434.738821166542	1	6.52418333333333	0.234566666666666	0	4.40649691624273E-07	1.82062861550211E-06	4.91299310446322	T1DM+KPF50	Normal	100 - 4.3	895.46655089713	24.92	94.4721785590561	53.6658940315503	91.0431862457414	301.718745781641	238.559558010588	221.585967403661	193.78568099906	263.288565418039	378.296477895029	348.708788959275	241.810721349372	744.042784125571	613.815389771772	568.773712456294	904.222808842061	979.081879890727	1150.80250966516	884.774105065897	808.513866365369	494.510987616903	678.118381649755	741.979618067971	1174.97272712559	1137.68862468187	157.004119873068	89.7754220962259	102.188270177746	409.188508987386	282.300246953917	267.112014889711	242.609045918728	278.235137939483	464.553555188228	348.708788959275	258.71846830015
8.02_1056.9639m/z		1056.96385172313	1	8.0174	0.183083333333333	0	4.4311072444625E-07	1.82062861550211E-06	2.74214282300743	T1DM+KPF50	Normal	100 - 28.7 - 0.41	1695.60585769663	21.96	549.927057555051	476.293621433333	261.161805441497	619.212070203116	659.698753466959	721.984324721154	736.763896425214	921.763847833148	857.158977617719	665.380430221412	603.929071433201	1052.38842657567	525.143154823228	826.811234661052	1637.04706694605	1465.51731044433	2031.91635002342	1765.14918524565	1191.65628840326	1308.01611758182	1693.98530695331	1398.79185018437	2179.87449267789	2284.10460850622	913.928470611525	796.771612167294	293.132020473547	839.770373222937	780.656715547102	870.319948301331	922.387996148965	974.091263486038	1052.60364206804	665.380430221412	646.15664454919
6.52_229.1094m/z		229.109387204181	1	6.52418333333333	0.165900000000001	0	4.61641592952589E-07	1.86632373044164E-06	2.26520210652211	T1DM+KPF50	Normal	100 - 5.8	446.034467296841	9.15	129.158487579868	93.7438820428138	156.935500649256	301.010331672446	221.689933669132	217.633371437252	211.327556351739	243.758052993745	348.394256373099	386.141379386286	407.23600819867	396.361890751127	439.55326877185	347.822461977667	493.043524582022	477.218760932057	499.032017503509	450.502901907911	468.846001550673	353.235849395211	385.007602015269	379.260554737042	518.628669602228	435.568790742486	214.649592884506	156.820206412376	176.146815617145	408.22776353441	262.337520843394	262.347336489705	264.570511910424	257.595902013022	427.833193969603	386.141379386286	435.710524702509
8.02_1049.0491m/z		1049.04913839796	1	8.0174	0.131583333333333	0	4.7552866322409E-07	1.91557579061708E-06	2.10181309595538	T1DM+KPF50	T1DM	100 - 92.6 - 19.8	795.741909687251	19.07	360.678322778813	299.968394805841	252.295348639226	336.777503918745	438.091177959087	455.334506736748	401.015116531604	515.969358651888	382.779337641184	359.891833961306	272.759557051474	585.257530594189	287.77048017451	383.128333334285	814.189751421855	719.364948993555	867.705370361616	780.373936030661	608.217844262402	570.36820348545	823.455859818157	744.264044636393	1086.94490456473	942.534233297696	599.414383037468	501.80453983287	283.180173217409	456.734911621092	518.416653507942	548.885468553618	502.048935293582	545.26031333383	470.058571899127	359.891833961306	291.831290278593
0.53_785.4543m/z		785.454296814018	1	0.534433333333333	0.04575	0	5.25563971454091E-07	2.08720926247588E-06	55.7741076953553	Normal	T1DM+KPF50	100 - 66.1	67.6704977194634	59.12	44.5481084126383	32.9874100464642	160.194957767071	65.2700064966266	42.4598160167253	54.3840405034856	76.5666545962388	64.9529879164578	21.1345900566442	49.5177297592014	89.4426761994418	68.9124781809729	0	13.7679146883657	0	0	0	6.82084259865315	0	0	0	5.3121166750456	0	0	74.0348815917704	55.1832539870026	179.805280333977	88.5186519344756	50.2449645996052	65.557538714835	95.8572528424966	68.6402902603189	25.9535827636867	49.5177297592014	95.6966343669771
7.11_218.6481m/z		218.64811951057	1	7.10773333333333	0.148733333333333	0	5.30941243859218E-07	2.10113988103444E-06	23.1634547502027	T1DM+KPF50	Normal	100	135.096682005328	57.80	8.64003949698282	14.0863527418348	0	5.46380886641947	3.56083830404913	0	14.9075211421428	0	31.3333628972405	26.3746364243406	29.196283909197	41.8366563010415	109.842356540682	44.5478139894519	283.178041070215	101.815278653439	151.537085489415	127.378028166757	35.6088136127275	112.372576362005	55.5758342619548	85.8735122462554	152.83929589495	244.788354295556	14.3589553832968	23.5644683837948	0	7.4099731445267	4.21372985840048	0	18.6633989810944	0	38.4778235602686	26.3746364243406	31.237729290465
6.52_641.6840m/z		641.683966316047	1	6.52418333333333	0.148750000000001	0	5.37481691820219E-07	2.10478927408208E-06	6.70602521345194	T1DM+KPF50	Normal	100 - 15.5 - 2.99	957.007514110673	31.18	53.7449084541298	27.4059618006633	54.8253676536974	327.825289002188	208.151887854578	147.597169642665	126.586041134091	195.532227346838	452.23592315557	379.529693722723	312.103206584616	822.291169859378	772.183203787328	549.270109549742	1006.79645856617	981.37523291601	1180.56492752008	851.175451749563	1085.76966172056	399.90592178118	611.537304341269	820.459534768272	1399.99903814245	1232.49160960118	89.3191220759713	45.8462834358285	61.5368344783994	444.593990564462	246.317229270954	177.921814441663	158.478781857569	206.632354736262	555.352265119545	379.529693722723	333.925903320361
0.04_211.4406m/z		211.440580008585	1	0.0367333333333333	0.51485	0	5.53900513566852E-07	2.14995096901056E-06	2.82968510702466	Normal	T1DM+KPF50	100 - 26.6	283.854172494211	18.60	318.526392073473	194.319855695557	355.731080032277	295.068187221205	257.896343128049	320.419917749357	231.01977136816	297.851832685613	90.9865942018753	195.691813563292	222.81715221966	266.482176102059	170.057688126581	131.370400350608	109.827331241446	96.7476530796013	134.425071410756	107.894099784072	94.1396117876121	129.997745731082	56.0424599016995	98.4563682701711	107.898957923459	67.7005960995963	529.361729628978	325.069532177928	399.278026351588	400.16907556031	305.182495980015	386.251940245437	289.22408524221	314.760519968754	111.732855791162	195.691813563292	238.396842007607
0.53_352.6157m/z		352.615735098207	1	0.534433333333333	0.0800833333333333	0	5.54753065040714E-07	2.14995096901056E-06	78.5606100542611	T1DM	Normal	100 - 12.2	27.6969570665102	71.54	2.82044215770526	0	0	0	0	0	0	0	13.1456893191311	17.3281402587847	12.0959030358707	18.4093296159618	58.6657168735087	46.5369632958043	17.3750003094815	37.8845644324597	68.2083020184116	30.2002674144764	0	12.8921630159295	16.9227664420885	13.0804277357436	15.9141761349832	31.8728856427	4.68731689453523	0	0	0	0	0	0	0	16.1430969238281	17.3281402587847	12.9416656494157
4.04_555.4032m/z		555.403237536596	1	4.03558333333333	0.114433333333333	0	5.69898617075459E-07	2.19351998112791E-06	35.3204351826902	T1DM+KPF50	Normal	100 - 15.8	442.219140170721	19.04	0.364912894295216	0	27.2585120813448	3.37550609064425	0	0	69.1627204837949	0	0.0433230601918514	27.0595031459758	76.8534505900211	0	0.0042325265073198	0	430.491392670155	600.270043321394	531.922451918161	470.010184062822	331.13987544161	357.10934741252	483.654868157685	372.230931506306	384.625908932821	460.73639828374	0.606451853582902	0	30.5953725047942	4.57783390531582	0	0	86.5879333458003	0	0.053201345531276	27.0595031459758	82.2271523333477
0.72_166.0976m/z		166.097552641175	1	0.7175	0.348983333333333	0	5.76626196902019E-07	2.21183940969222E-06	3.22270560724247	Normal	T1DM+KPF50	100 - 12.4 - 2.67	3479.58352116281	30.36	3400.03365714327	4894.95153607077	4541.01685176191	2488.5666076604	4626.5405458366	2477.96494495843	2994.09585336947	2413.49817250163	2274.59906923395	1510.79038651442	1535.04080489856	3994.02627145288	3120.25108915392	2282.48133149449	1313.78149116707	673.702368499472	1741.00636357629	1006.31886237842	744.466265203569	1479.72031164098	1095.31568845383	829.876697150385	877.498407150816	1035.40128789494	5650.54495429985	8188.55901353234	5096.90704010536	3374.97379245144	5474.83215312638	2987.07637956221	3748.44382015362	2550.50953647177	2793.24060884774	1510.79038651442	1642.37302467571
4.97_679.0818m/z		679.081766423719	1	4.9681	0.0800999999999998	0	5.91743505196085E-07	2.26210631781116E-06	217.289727368472	T1DM	T1DM+KPF50	100 - 27.9	219.864890861703	63.79	239.373085975947	258.108081168623	25.4659863157726	223.243152362728	96.1799674919738	239.748014612226	88.0057988636235	46.9246124170927	305.634398173999	118.130554537485	188.093253984883	112.234860422969	0	595.096278050884	0	0	0	0	6.16128818149372	2.66619502388159	0.872800118942184	0.418229572008433	0	0	397.816174647232	431.778177770361	28.5834140619247	302.760547477083	113.814884641088	289.005553913165	110.17843417297	49.5884657501044	375.323468644462	118.130554537485	201.244999795732
4.52_283.1024m/z		283.102383593879	1	4.51613333333333	0.14875	0	5.94094853090255E-07	2.26339638066444E-06	59.4082291952847	Normal	T1DM+KPF50	100 - 19.1	76.2924085486061	75.18	98.0236194504705	73.9752871801573	6.38147788236365	23.1491454761843	128.883531157639	67.9339572545839	6.38780698199456	205.604443005456	2.4114673631051	3.97189914970067	2.62347247173753	0.412436544537926	0	2.57985540461895	1.48656907969611	0.967308267823276	0	4.71403814318568	3.70984559408799	1.61600993134787	0.321846932534282	0.0264427526832438	0	0	162.906289802273	123.750153633587	7.16266876047288	31.394682810286	152.514755549973	81.891359883124	7.99718405108686	217.276357861434	2.96131685651514	3.97189914970067	2.80690936997324
9.45_1120.7170m/z		1120.71702134055	1	9.44763333333333	0.263166666666667	0	6.15002148207644E-07	2.32727136860599E-06	6.68393562286784	Normal	T1DM+KPF50	100 - 59.1	8047.31250536635	39.25	3747.4108433507	10426.6932918615	7020.47992984584	6242.98261794339	11830.3346034391	12542.7472098562	5722.79780994497	6845.05373668909	2996.14723716213	1078.80992922954	1368.99582329609	1532.73282417223	1726.3146706234	5974.78068939039	1113.74467716846	1187.94005885608	404.59218054709	1862.07908457893	1567.17847519493	1832.64311958113	1458.80961922709	1120.09869431395	1074.62133348995	418.074345952334	6227.85406494333	17442.3776634456	7879.89447021452	8466.68224890208	13999.4658271043	15119.7231428187	7164.62903501766	7233.63913509467	3679.3122120404	1078.80992922954	1464.71794358835
6.52_135.0904m/z		135.090402260313	1	6.52418333333333	0.600716666666666	0	6.34048602954351E-07	2.39129485285555E-06	2.41118240635943	T1DM+KPF50	Normal	100 - 10.6 - 0.49	3300.01757364887	14.38	1100.08510959316	709.977265438385	1198.61353863938	1961.67847229979	1547.96119330538	1381.7889302201	1516.5985360967	1532.34026177421	1967.24344430583	2477.30090597167	2510.4179553908	2660.6214858935	3096.2731601217	2721.92543494551	3630.39938824433	3318.43213492697	3274.0430996296	2813.67739379087	3061.46630180545	2320.85705732447	2687.63693330852	2898.26083723057	5593.29031543433	3402.11227479364	1828.240832926	1187.69117395088	1345.34224005054	2660.41238874143	1831.78503007536	1665.68501439	1898.69820095709	1619.32935989083	2415.80344881401	2477.30090597167	2685.94992226795
6.52_107.0951m/z		107.095143215726	1	6.52418333333333	0.23455	0	6.7143213100529E-07	2.47416764989458E-06	2.5779029043936	T1DM+KPF50	Normal	100 - 3.68	253.961803806287	24.89	81.8802095849671	54.824318999031	95.1271949690302	136.560880442006	105.698669483348	81.4330961348581	129.621857878607	102.972838974007	133.216114325796	254.513463284683	298.934162012299	155.864624321415	241.54075188827	173.050361685337	282.44738457262	221.199869270806	218.237064504646	197.052393037708	261.319728076211	253.131031861829	224.785784204157	224.914987961825	419.799965664464	236.729828908605	136.077419161811	91.7133026123178	106.772224277257	185.202755331979	125.07887232305	98.1639705896379	162.279457945576	108.818482148902	163.591318277043	254.513463284683	319.836060563539
7.11_339.3104m/z		339.310350754207	1	7.10773333333333	0.446233333333333	0	6.96586802240162E-07	2.53363240878483E-06	3.42588716593076	T1DM+KPF50	Normal	100 - 15.4	5383.56537253323	30.80	1319.1395058512	1859.95404306164	1492.21745006833	1812.97958349306	1724.50397934526	1045.92487841061	2702.97354089803	613.801903048771	3260.34809622335	5232.63248497673	5476.37344792079	3900.74426237832	6587.08465311244	3006.92785712345	10413.2458751641	4673.87094576453	4643.35096991285	5147.47452165286	3016.90835452619	5015.7682833924	4228.69871896203	5340.97621686105	5488.86448738858	5866.49535170769	2192.2892037098	3111.43906774896	1674.88777842133	2458.74816519019	2040.6975235114	1260.81585837334	3383.97464931383	648.646692617023	4003.75469441195	5232.63248497673	5859.28920925969
0.65_820.1657m/z		820.165741183237	1	0.654566666666667	0.0972666666666667	0	7.18813102817961E-07	2.60604034162879E-06	5.64374724224305	Normal	T1DM+KPF50	93 - 91.8 - 100	1037.23641414843	40.15	429.969570981577	1508.05196768724	760.534313569987	796.015750558828	1580.22503192535	1026.54616724359	1403.49495444202	793.053556778838	272.473304178792	431.087117317825	378.457588015315	632.082417213774	777.588363460681	203.801204151197	81.0202684058064	226.165812144079	317.710719834262	357.210900079448	159.342012545824	81.9799203446951	120.108842555932	155.649461663122	181.170925352678	157.491716888906	714.570099830645	2522.7568530317	853.63539128302	1079.55008648144	1869.96455088792	1237.45568513476	1757.09871902548	838.074245318665	334.601164817783	431.087117317825	404.919876759409
8.44_267.6758m/z		267.675814368533	1	8.43505	0.331816666666667	0	7.31703293732622E-07	2.64424361367005E-06	2.57241146063691	T1DM+KPF50	T1DM	100 - 5.15	1919.67254460512	19.52	831.685060369369	601.56965567461	680.554789237159	810.406233366362	1056.01754220089	986.260224567656	984.841635672744	1160.2498924776	945.179763090892	557.94908103567	442.192840918954	1087.49106975182	451.517912135681	993.193805290788	1985.57767602771	2018.43852116051	2355.54123178565	1757.40938883236	1684.47833351227	1186.7976970159	2092.27844922109	1807.66665999619	1774.26470832512	2534.27278017444	1382.18450031028	1006.34063278102	763.865145114895	1099.06634221944	1249.64187323716	1188.89277546143	1232.96772176249	1226.11587163009	1160.69444177506	557.94908103567	473.111588507904
0.53_836.6113m/z		836.611266951532	1	0.534433333333333	0.1144	24	7.354661801795E-07	2.64932328162021E-06	3.50816152951246	T1DM	Normal	100 - 35.2 - 9.94	769.680970192613	24.91	147.190724318001	153.102737221974	277.756702013421	197.994864178421	240.227660380706	237.523739752386	202.183646201966	299.19787590529	628.173397141496	461.363487232663	763.461889678995	892.340143896492	888.073291643223	984.673611562807	479.185269485201	429.500669630576	846.769525035955	529.466799072094	361.902765586974	468.148233165163	287.006627064631	301.895175687281	756.361872097811	627.058622681743	244.617521025844	256.119144313698	311.758387194569	268.519024399503	284.274201445433	286.32428963257	253.122837830657	316.182976429423	771.40603195815	461.363487232663	816.844222626113
0.70_834.2419m/z		834.241850127965	1	0.700333333333333	0.0972666666666667	0	7.47758384433972E-07	2.68499695171249E-06	46.010948887595	Normal	T1DM+KPF50	100 - 47.3 - 45.7	218.455163216234	82.89	111.085231815327	273.354129297215	109.819662245969	107.42640998698	287.001165628206	624.273647071975	139.965248976873	94.7158107073298	56.5181112108518	0	33.2062198892628	236.564908239359	381.657780861312	81.2711624596089	0	0	0	0	0	0	0	0	47.4789519663942	0	184.613494873082	457.282651901343	123.263275146467	145.690823467273	339.623784553243	752.534078153851	175.228816396506	100.092712402307	69.4050593376403	0	35.5280456542517
0.53_741.6380m/z		741.637983014792	1	0.534433333333333	0.0629166666666666	0	7.60746944439283E-07	2.70623734958141E-06	33.8669961918957	Normal	T1DM+KPF50	100 - 49.7 - 34.3 - 15.1 - 17.7	373.205155017221	76.36	193.169110053694	115.764351421969	394.32848591584	301.586809580618	187.714167678965	950.150660736816	636.331859352763	206.595795397101	66.0935669614089	96.6442563534102	355.805123004513	337.585108119486	23.6419326331584	283.176116336648	1.33350145002423	0	0.280986104889203	1.12372252666285	7.39944980614689	42.4316847279041	44.0527381831344	0.340884745374673	0	13.234332772249	321.029392708303	193.657325572423	442.600347364645	409.009578184667	222.132185079623	1145.36430448171	796.652593160446	218.323988125962	81.1638577177384	96.6442563534102	380.683519421265
3.74_666.7302m/z		666.730181736224	1	3.7381	0.228833333333334	0	7.60897440166275E-07	2.70623734958141E-06	15.2361738992345	Normal	T1DM+KPF50	100 - 18.4 - 3.16	1695.58021425918	60.75	3996.91437961283	3488.42651016205	568.156139047651	2370.14703891786	666.193489863958	1142.24969469104	511.448315889374	821.106145888653	2735.75472867451	585.802620930792	206.557008740534	751.35012090744	756.648398199762	2432.64446895748	64.9010777439368	114.020029186572	156.830631311142	73.41726765133	201.030406597554	67.277016644388	47.8776491464294	246.042154238715	68.2925905672328	73.1760112687647	6642.50612138518	5835.6423209375	637.707174301164	3214.37413649318	788.342283478496	1376.93113436316	640.305245026143	867.719345887831	3359.54643934433	585.802620930792	220.99976634535
8.78_165.6054m/z		165.605383945742	1	8.78401666666667	0.0800833333333326	0	8.84455963134911E-07	3.06801901746084E-06	55.6335640222473	Normal	T1DM+KPF50	100	37.4547177100241	36.24	38.0590939067046	47.2749460093723	16.5815797162465	23.1941341663352	39.7014872263782	54.74452144945	29.1668863180133	50.9150928876928	21.3455825737809	17.8451843261742	0	17.9071379369123	0	15.1117189438624	0	0	0	0	2.41786327193642	0	4.02030526053781	0	0	0.294227345497265	63.2507330002268	79.0842733389022	18.6114196777344	31.4556961059513	46.9808870451836	65.9920824403882	36.5153422355675	53.805480957048	26.2126846313525	17.8451843261742	0
0.59_126.0626m/z		126.062566758478	1	0.585916666666667	0.20025	0	8.87973113150586E-07	3.07074178160921E-06	4.37500965574324	T1DM	T1DM+KPF50	100 - 19.7	326.092879355035	17.69	202.027363268363	189.696408271471	299.642667956088	193.482555203485	202.210840912403	199.284910012528	194.437943405426	190.697500250646	244.2551563745	193.49917800842	195.234263738412	482.70790402111	527.74379882005	313.116975167716	67.5081055908173	72.5760237901829	168.81760763348	46.3189436509201	31.3355347523122	103.06749616265	33.4266118716568	49.164602049597	53.3059578392647	119.832624455292	335.75099933149	317.33516099997	336.323531419789	262.399467668743	239.286871598735	240.229083431037	243.42564268316	201.523166046761	299.948870521381	193.49917800842	208.885319030709
0.65_348.0586m/z		348.058588224118	1	0.654566666666667	0.0514833333333333	0	9.42742671372621E-07	3.21074687315901E-06	9.13507517921295	Normal	T1DM+KPF50	100 - 27.8	254.919103944968	50.28	155.285140659904	392.575808384183	218.724569758764	165.474591640543	165.820742640587	509.760805144244	236.878982328913	194.832191002607	203.677708198759	140.236309927553	87.9482888720162	331.725017277692	497.046761906753	165.689263717947	1.6915628513277	53.5493779996751	19.6928673638306	32.3734149209167	15.2114535966458	85.7480708887537	19.7099395453691	15.0455562812072	19.0518453170645	16.9811997182662	258.069700630786	656.723595841659	245.499815534689	224.415295288591	196.224527694011	614.49394728969	296.559496061504	205.892578177829	250.119176321222	140.236309927553	94.0977573683013
3.62_611.4200m/z		611.41999021082	1	3.62368333333333	0.0972666666666666	0	9.52046143032348E-07	3.23263631421248E-06	11.6270099683668	T1DM+KPF50	Normal	100 - 22.1	582.367558631908	64.26	38.7538563455066	42.7550266766002	30.1492581437208	75.4089817521519	7.41131819144047	14.5939137584593	34.9573250900622	156.670111452806	207.255279868789	29.8663749066296	35.0321965354921	36.8704196468031	21.4509379765976	88.9452343099229	465.170104733012	714.642346359523	842.12251581525	383.737853126701	334.641323646524	139.468430253999	505.899877592698	327.170339636129	1471.51007482755	639.312720327694	64.4053646271115	71.5230899604618	33.8399902715757	102.269047710252	8.77020804844402	17.5923130639739	43.7646540458887	165.564083657994	254.512486159846	29.8663749066296	37.4816971649378
8.02_337.2114m/z		337.21140075781	1	8.0174	0.200266666666667	0	9.77623260900451E-07	3.27984682975169E-06	2.46202297458715	Normal	T1DM+KPF50	100 - 5.92	469.929679659027	13.82	458.780649703389	378.496824154107	627.521662075052	524.575668349348	473.197270063889	444.017834468026	376.831368103061	476.016160355341	334.170953120851	395.017803739166	304.996241085928	411.651551140866	291.071980580938	358.479642320884	212.951628586333	234.671176973635	267.986192347654	247.765261122884	111.761811529902	202.388812785933	252.053664745923	142.606640301682	93.0202957621792	143.508140816559	762.451477462729	633.171453931975	704.339948883468	711.425254757876	559.959564441457	535.24372414641	471.772208433585	503.039020428408	410.366771524651	395.017803739166	326.322008762576
8.73_781.4889m/z		781.488896208302	1	8.73253333333333	0.400466666666667	0	9.91259116900345E-07	3.30585755876759E-06	2.14367937924429	T1DM+KPF50	T1DM	100	423.029347783549	13.21	302.504098063826	233.595346329304	207.874121179406	239.629248754916	275.065413271602	311.29071807099	219.440480447132	326.576636788417	205.196706356748	149.164672851566	164.661873059782	304.430402896336	121.175641681963	239.398553249393	340.809749388917	425.986227435824	504.139258168024	395.323132554186	418.74699945937	328.1100583755	477.533963901748	456.331116426336	451.13096496766	432.182007157924	502.734142463095	390.771852307135	233.321105444465	324.983238127188	325.499572277075	375.247096622027	274.727447986646	345.115996360744	251.984528064766	149.164672851566	176.175263643127
3.69_685.3308m/z		685.330774592168	1	3.68661666666667	0.200233333333333	0	9.98356553649771E-07	3.31967689721357E-06	9.29977518223018	T1DM+KPF50	T1DM	100 - 80.8 - 8.8	5437.89686730947	37.10	2380.35669370007	2008.15129311691	734.461095209159	1153.44640224285	221.35479329232	440.610564894499	213.847503489816	347.73393465016	1495.42753378294	494.297943661164	114.138701811441	352.354726026706	347.197225136887	704.989241164525	4290.93879070056	5928.051415628	6503.1917840102	5191.03284211485	3468.13396895827	3439.44861626906	4189.45490386224	4338.08463852326	9979.83575906046	7050.79595396785	3955.93510574887	3359.35202843474	824.370410649894	1564.29462911858	261.940931363069	531.136412425721	267.725347540089	367.474368360843	1836.40667555461	494.297943661164	122.119440948023
0.65_247.0416m/z		247.041643768341	1	0.654566666666667	0.0800833333333334	0	1.02529300727294E-06	3.37925106675325E-06	4.37238193752894	Normal	T1DM+KPF50	100	516.396299369926	26.09	238.239293517199	503.906644182542	511.469739957643	509.115306916405	598.836937701241	523.292430272557	722.721557297668	523.588485114154	198.534527356253	228.867080482765	224.979417322602	167.762167607154	205.628570899888	54.0412909035939	107.595810717593	134.520293384093	118.694668130698	133.802169727021	121.305021104964	67.0473588568181	145.242322923003	211.048623155707	46.7845902618118	95.000292186753	395.931915283051	842.964279174864	574.081489563177	690.458038329997	708.635683298362	630.805718721369	904.807757605863	553.311968364275	243.803275738015	228.867080482765	240.710295738568
9.46_1013.9329m/z		1013.93286398662	1	9.4648	0.0800833333333326	0	1.03827740660645E-06	3.41204021154789E-06	7.67342079472947	T1DM+KPF50	Normal	100 - 65.8	3782.48476716011	36.37	103.546313524338	172.357637951394	700.69186441902	534.580967394168	463.857272081228	289.912060511916	1334.13633311659	344.384089167094	721.185276373581	834.686673876707	1214.29038922746	571.780671836305	253.913762747668	328.919987113809	3953.19673532976	5272.50368478431	3592.55128808486	4508.20228927393	3324.4567487784	2350.76515108182	4595.26799300497	5343.68833968733	818.498171009653	4065.71727056612	172.084502220163	288.329859733595	786.467307496595	724.994359943955	548.907046742974	349.476077079808	1670.26552856863	363.934356212662	885.625967106457	834.686673876707	1299.19528720407
0.67_328.7963m/z		328.796290054732	1	0.671733333333333	0.114433333333333	0	1.07739811472385E-06	3.53027822848498E-06	4.50378620714306	T1DM+KPF50	Normal	100	148.169735673526	16.22	52.7663366950604	25.6575204148082	37.0294236384052	14.8845080689025	37.5812085552208	43.8785562123218	6.71091924110109	44.6829467642613	98.1909857293891	152.410761913016	129.988696149717	144.312664717784	155.889141073622	157.161454143382	64.0600573183269	168.221833193515	161.692781870454	119.657858667743	166.594364074346	165.428952930046	98.2788471169018	101.518313598515	277.098982085154	159.145365880259	87.6928253174045	42.9213892128166	41.5623936652871	20.1862487792945	44.4718482228855	52.8936452865429	8.40170288087006	47.2195434570323	120.579952956056	152.410761913016	139.07768926258
6.52_633.7196m/z		633.719632152541	1	6.52418333333333	0.1659	0	1.08613470839458E-06	3.54855950952077E-06	13.8316331696898	T1DM+KPF50	Normal	100	69.5044517470103	36.50	0	0	0	16.8594286192393	5.55308240416514	0	11.3132544788983	6.47452083803785	29.2433607220197	16.5290832519647	24.9268488326468	48.1692700624973	38.1919552651138	12.954416408337	101.151971317232	68.8567591564658	71.9436501139155	58.35419356701	123.604572399115	40.962647715881	66.2184456208662	67.0573871395213	45.585626942719	51.3092634973777	0	0	0	22.8646199665648	6.57125854492779	0	14.1635742187505	6.8420715331988	35.9112706115008	16.5290832519647	26.6697692870866
0.60_608.7335m/z		608.733536205114	1	0.603083333333333	0.20025	0	1.12276152497426E-06	3.64702101717067E-06	2.21487248639824	Normal	T1DM+KPF50	100 - 64.2	1400.35194690096	21.50	943.856303478798	1449.86047620134	1412.75606846732	1219.43730492014	1480.58130788621	2005.05837278542	1266.62679104227	1424.63895042616	786.841232238759	927.105167627221	847.798088521855	1028.05591211298	1571.47325490103	832.962678131279	557.903313907055	685.392067539462	582.438746748786	667.69423632851	519.516044666554	486.378481133234	542.705647749045	621.807866982156	1066.97387196689	591.684383509152	1568.6028466222	2425.41074886572	1585.69910361129	1653.79095458983	1752.05081840854	2417.00856873552	1585.74728393558	1505.51397572629	966.252432058407	927.105167627221	907.077327531981
1.40_305.0599m/z		305.059928549629	1	1.39828333333333	0.234566666666667	0	1.18313571007E-06	3.81009653064093E-06	4.23019855289437	T1DM+KPF50	T1DM	100 - 7.24	344.012062587292	30.44	94.9567960119117	92.7642451329755	269.418104522049	140.026748355915	185.360826996903	97.6748254023433	95.7742294379847	142.012204870217	40.467955986903	60.7292790412758	64.9899452092762	171.392754957517	55.5305381071136	94.8269957586717	389.990280297396	333.92365445962	355.445181284974	391.763845704862	188.064378233598	171.546209365744	274.90753096794	395.978914243701	445.387412030761	493.113219284327	157.809509754209	155.181412935274	302.399017334074	189.903137207045	219.347351551035	117.742651860677	119.904083251969	150.074065496989	49.6952362060666	60.7292790412758	69.5341339111317
0.59_1072.6910m/z		1072.69103754235	1	0.585916666666667	0.06865	0	1.23795247108927E-06	3.95778587519582E-06	9.92464355700729	Normal	T1DM	100 - 86 - 90.7 - 66.9	393.250905614185	35.92	361.304734148446	332.551842714932	664.291420825381	405.945926126276	478.221541165573	190.342342724947	285.027773419912	428.321663788011	24.9320701723423	15.325528082239	20.5281970725202	14.3497250280271	64.028118925751	98.5784438611573	46.6861308385422	272.590917039027	175.585300917705	271.824056515609	148.193521954352	222.254818220588	183.751952623909	227.809578541911	44.5719837336912	95.8374219139613	600.455421439119	556.31202251208	745.610890691316	550.540563234774	565.905052371586	229.449216842638	356.839142155605	452.636965138634	30.6169433593772	15.325528082239	21.9635575872279
6.96_362.0893m/z		362.089274776891	1	6.959	0.20025	0	1.27602649258041E-06	4.03357794821317E-06	2.15811804432367	T1DM	T1DM+KPF50	100 - 14.4	835.428759771413	15.12	604.252401926405	427.682244684097	640.13610350661	600.488271290436	570.004082975909	534.0192239877	715.034758774057	685.357711742088	1077.25587417734	671.889926060858	516.691239283727	851.342093084462	977.217293820227	918.176132201868	507.733408728455	327.990327364822	302.436412003756	440.031582154911	345.201675947934	433.484330506422	400.185705953829	342.121642846173	307.193283020085	464.720165535617	1004.21222409239	715.451679925493	718.49859163648	814.37730942834	674.516228696646	643.736390803769	895.184307377917	724.264637781277	1322.88581955909	671.889926060858	552.819020040276
6.52_262.2674m/z		262.267423811447	1	6.52418333333333	0.715116666666667	0	1.2776550293303E-06	4.03357794821317E-06	2.6960109149197	T1DM+KPF50	Normal	100 - 61.5	2021.4326241904	19.98	445.776371653803	511.951964224906	754.442593556321	708.425095209229	894.301085546266	890.443155454523	843.138912070755	949.81293009078	885.348835460695	1880.54891733949	2337.11864729914	970.991621001363	1943.67027835109	1439.89098278513	2606.32430638887	1935.48967768457	1908.9316713424	1933.58001317439	2116.22463835604	2074.84815408666	2372.88268186926	2453.07112353376	1307.52517275566	1505.4488027124	740.83955677982	856.422957460888	846.797951203501	960.760352118465	1058.27416602466	1073.38956606816	1055.56368241383	1003.73265812328	1087.22119588211	1880.54891733949	2500.53328194384
3.62_512.7977m/z		512.797680023406	1	3.62368333333333	0.348966666666667	0	1.29061254705576E-06	4.04366487244287E-06	4.85233883428499	Normal	T1DM+KPF50	100 - 74.7	714.966841163707	22.42	1158.31029879423	1071.71969663945	611.524196969036	922.365365085806	437.092436724277	241.708250315606	702.949092406597	574.065392374655	624.95525384805	367.164900148023	478.436994967034	680.9403937915	698.656521991639	632.97949390397	144.908692022228	116.019650748866	129.292113811462	201.81133603664	180.228423551439	185.85344854661	244.38974469041	153.760639968592	31.3852673530742	85.7985721773484	1925.00577181478	1792.83490699104	686.384148413127	1250.9044060332	517.234789743685	291.368530750207	880.053715831705	606.654388427541	767.454105372964	367.164900148023	511.889984965379
9.95_1136.5348m/z		1136.53476921342	1	9.94535	0.228833333333332	0	1.29508621504737E-06	4.04366487244287E-06	11.8633359387348	Normal	T1DM+KPF50	100 - 72.1 - 27.5 - 9.58 - 0.802	27721.7619079292	32.52	35323.0866188021	54207.2735341928	13875.636218627	10809.9897842629	33196.9905194539	45421.0858338731	9483.90188640139	19456.1308678204	7170.31316041262	1847.67129265853	2429.03118150385	5018.74812082778	6703.4253968598	30796.0092192504	1933.18221393202	2096.1255507832	1132.61194713129	2486.4603497426	2896.90340383197	3585.81258041702	2519.28347087624	2306.72113038473	3088.38020477694	1322.11326422365	58703.7391364736	90681.073147812	15574.2271472128	14660.4202219263	39283.7692185562	54753.0960453947	11873.3250897822	20560.6318192417	8805.24843640473	1847.67129265853	2598.872470274
8.77_78.1229m/z		78.1228786449191	1	8.76686666666667	0.114416666666665	0	1.29524168490658E-06	4.04366487244287E-06	Infinity	Normal	T1DM+KPF50	100 - 6.47	63.7512326473211	94.25	63.346115311666	67.868333730602	9.87948306776743	5.32751461442465	54.5519944873471	168.396620315433	7.79372217387005	132.846077477459	9.86200080102537	0	0.0611862341094858	11.2830824205547	4.84771821726568	64.757703983274	0	0	0	0	0	0	0	0	0	0	105.275449699393	113.53408747929	11.0888834911872	7.22513198852617	64.5542842384179	202.994625878686	9.75731277465964	140.387588169552	12.1106798532149	0	0.0654644619623341
9.46_1160.2572m/z		1160.25723329849	1	9.4648	0.217383333333332	0	1.29916585211998E-06	4.04468065706768E-06	6.01765635129092	Normal	T1DM+KPF50	100 - 77.9 - 22	6883.44198682303	39.60	3794.00546743917	10396.3251291213	3990.07818543396	5327.76075414174	8749.71306706899	11051.2553751492	4147.68020289411	7610.71771333571	2139.06797392016	1214.6604899631	1467.81687584115	1536.24866016619	697.050881014964	4410.90243279309	1261.85169845621	1194.47832734021	583.995688180729	1289.79227538692	1604.86403022223	1663.2085788039	1537.25689264587	1258.42527247658	331.000741832155	713.868730818906	6305.2900684039	17391.5760383635	4478.52502155292	7225.46580120849	10354.0020790107	13321.7961629284	5192.66816625639	8042.76892703727	2626.8064603806	1214.6604899631	1570.44870361253
3.79_754.5618m/z		754.561788095311	1	3.78958333333333	0.200233333333333	2	1.36702755371143E-06	4.21637685624354E-06	48.4631278613885	Normal	T1DM+KPF50	100 - 23.1 - 3.27 - 1.04	1070.61590357273	96.48	2992.94238439002	2307.36440738996	433.120951054731	1213.43236517742	377.224596927813	750.792994920535	202.287495366699	287.762033354631	1860.80597660314	242.190579811045	88.7611624943396	383.554448272522	473.952341008915	1384.46392917843	7.13341803947032	30.8919309391087	6.90611693751017	2.32767958128741	64.2109273654696	0.00815511897253225	9.19130140494432	100.19470364674	0	0.0492636427418403	4973.99649356253	3859.89309115881	486.14160588095	1645.64710415218	446.389982266346	905.047517169587	253.252851290091	304.097934967464	2285.09669652901	242.190579811045	94.9674682616626
9.21_681.0581m/z		681.058133493429	1	9.21308333333333	1.05835	0	1.37254499721351E-06	4.21637685624354E-06	735.155169613247	Normal	T1DM+KPF50	100 - 44.2	2083.68089945598	83.84	4033.55716587826	5006.60973931361	1649.80334957058	549.93118115906	1305.89601182908	2942.52864687441	8.97754020232599	1172.1435608205	4.11535354235698	6.9060877800803	10.5751935968357	19.7898552667661	0	833.587153941083	3.17294135855635	2.37566933949112	2.10437181996492	0.399978959225244	3.37379178682108	3.27881930518436	10.3620411463998	1.46839116572046	0	1.8074113875064	6703.40308062809	8375.34733612581	1851.76461169772	745.812195000314	1545.33639192576	3547.08723186201	11.2393880288498	1238.68472909923	5.05371376861959	6.9060877800803	11.3146260599333
0.62_369.1236m/z		369.123585918949	1	0.62025	0.0858166666666667	0	1.39066684179401E-06	4.23568423690417E-06	3.79740043934881	Normal	T1DM+KPF50	88.1 - 100	216.982386854908	22.05	202.403672540144	246.221173700938	291.814909374373	176.22617540189	204.420501674552	269.421056674532	193.489147361842	151.862458110993	148.484784963216	102.271111214834	93.9179219781178	468.09289637898	190.472031197892	181.398272888568	92.1475961422599	69.2108521754393	81.8068526980426	45.2242043328972	59.7313531273304	25.8581308145399	35.0799164831879	64.9802450800666	27.7823560489009	69.5756641897697	336.376390922085	411.893069088433	327.537534995242	238.996505737286	241.901681015894	324.775084565487	242.237802066048	160.483505667071	182.341467015091	102.271111214834	100.484795647274
3.76_688.6984m/z		688.698363366131	1	3.75526666666667	0.280316666666667	0	1.44873081686647E-06	4.36186275684931E-06	17.8393222535337	Normal	T1DM+KPF50	100 - 23.1	1665.9613857271	73.98	4141.299943351	3363.05871041654	587.971416249746	2171.71407271463	704.196238518493	1033.39249403031	465.131903934003	860.926306602108	2694.83278250563	485.200396597171	139.288207247727	741.358018942062	718.831101314328	2227.91522840099	27.6682390536942	80.407149657498	127.345240002723	89.3991982571161	123.508254637569	71.3330565118633	38.2802038679867	260.262654297075	22.544259412221	93.1220797613866	6882.46172210119	5625.91978966259	659.948145689281	2945.26096169094	833.312962580889	1245.70862716002	582.319637127045	909.800048827927	3309.29369661791	485.200396597171	149.027435302753
6.96_364.0869m/z		364.086898317847	1	6.959	0.183083333333333	0	1.47487060753182E-06	4.42027710743794E-06	2.33708088545122	T1DM	T1DM+KPF50	100 - 5.87	252.728230698393	16.61	205.738136637271	135.481803631343	190.233438374234	188.196850758936	190.708038774158	159.845195333102	229.411742182391	226.686880967685	350.338421057659	178.921846389691	151.631219647374	283.613707107293	304.229280995603	247.634908992738	142.159629624942	89.5620024660256	67.6491670387854	120.309303328664	105.420640595233	114.721453221665	109.695380968073	94.1849929983286	110.953570857451	126.728043212446	341.917965264954	226.64182395268	213.520932197571	255.231038292538	225.674992404424	192.68626391889	287.210920881678	239.555620256319	430.220656367111	178.921846389691	162.233488551454
6.52_227.6052m/z		227.605213389739	1	6.52418333333333	0.53205	0	1.48331920690747E-06	4.43377467559291E-06	3.70010468780368	T1DM+KPF50	Normal	100	440.513042190272	27.90	82.9117931968447	53.2115342667526	75.3936595295509	160.797103515544	134.89632256496	133.89326814371	127.019828155792	184.310174230003	197.247231616455	149.132957269562	109.157458158215	413.824578824136	289.756319046109	262.35526971774	446.15421462599	452.242325402405	564.90301664434	423.413512065595	319.259470896977	276.519134160629	341.2608539542	359.474248343745	654.996822096311	566.906823712525	137.791816771019	89.0153427123946	84.6230010986144	218.071723938008	159.630012273804	161.402371517881	159.021859421011	194.773239274983	242.222457920653	149.132957269562	116.789901707575
3.62_568.4215m/z		568.421526186678	1	3.62368333333333	0.1316	0	1.49861575582388E-06	4.44466406800585E-06	6.41510115670456	T1DM+KPF50	T1DM	100 - 1.14	542.151495278118	30.11	259.832003536637	220.293284987196	74.038451884818	229.395118813525	34.1590308198898	79.8901081563112	39.5522851388833	52.9529305419446	204.781763015881	50.5834220512315	39.8614137073823	64.9824032596228	31.7480737440974	115.113489783954	358.29917666163	558.937063376603	629.705399522297	539.899617368702	350.296667340197	429.77170745391	519.732304210263	470.367716317809	900.071178971607	664.434121558166	431.817024359444	368.519392094033	83.1018952294381	311.103794340385	40.4222028099724	96.3039673018419	49.5172920516068	55.9590041832798	251.47497163095	50.5834220512315	42.6485800178906
0.53_795.3808m/z		795.380766855868	1	0.534433333333333	0.04575	0	1.4986359427871E-06	4.44466406800585E-06	64.3810830778758	Normal	T1DM+KPF50	100 - 93.7 - 42.8 - 30.3	193.740450463818	53.85	156.292308283646	48.4539864560446	258.176499425681	186.360033469258	76.4688018266278	354.746325133115	291.519682484451	177.905966631718	74.2210090099023	79.872040748576	252.225519543979	265.264969759031	0	207.190364462717	0	0	0	0	0	13.6113097694814	0	0	0	16.4814505883194	259.743521100921	81.0566406250283	289.78126716309	252.739961624105	90.4896111476242	427.630895544974	364.966656305356	188.005472578878	91.1444742945112	79.872040748576	269.861483884934
3.79_740.5910m/z		740.590979543518	1	3.78958333333333	0.217383333333333	0	1.50682493882393E-06	4.45662452566619E-06	11.9792609702231	Normal	T1DM+KPF50	100 - 31.6 - 2.03	3581.11111216459	71.85	9688.13952272256	6896.42660662922	1911.0213457875	3649.21497300692	1527.5861689743	2306.271451679	1314.07698972491	1356.15183879232	5134.24247003211	1218.75073524738	457.990757873121	1205.29659526432	1737.43844540469	4076.69606534617	178.231730183887	273.167097537096	309.951846194007	212.17747696456	551.16663848198	151.668382075498	145.992935205571	803.187797395845	213.255195906357	150.626642649973	16100.801761671	11536.7426694092	2144.95970156039	4949.03566535375	1807.67417722033	2780.10752015887	1645.15233064336	1433.13893383162	6304.92413231941	1218.75073524738	490.014118114148
0.57_258.3011m/z		258.301050620736	1	0.56875	0.131566666666667	0	1.61890886762883E-06	4.7259433951978E-06	8.53971595087793	Normal	T1DM+KPF50	100	749.822536964477	32.01	538.991749982858	706.08956022226	1297.08079013035	744.403284954704	681.951238341683	545.276979468231	668.487931826839	816.298760788895	185.879273599706	435.655354826549	389.34515701737	716.664373565735	302.374359839445	581.814877566496	112.342558396366	51.2269859489749	98.0834272016039	105.962006327661	18.7625776291466	141.619594962385	221.728681305803	41.6642099199418	80.1561638464382	6.49533738605796	895.754989623785	1181.18759503802	1455.8633950534	1009.55368042121	806.989267585089	657.307113646801	836.910232544373	862.63905136674	228.262440789918	435.655354826549	416.56871995381
5.55_393.6332m/z		393.633235600372	1	5.5459	0.246	0	1.62879529830295E-06	4.74248586891208E-06	Infinity	Normal	T1DM+KPF50	100 - 11.9	241.99751916565	117.09	155.744498837294	88.059674556534	241.334037646839	193.569627814249	916.378591501538	95.3602336995942	13.5275333821636	232.005955886987	300.98439681924	0	0	0	0	98.7672114133971	0	0	0	0	0	0	0	0	0	0	258.833111906441	147.311334239981	270.877029452547	262.517554835253	1084.39965617595	114.952514648414	16.9357299804642	245.176652607393	369.613199616839	0	0
6.52_91.0645m/z		91.0645409337915	1	6.52418333333333	0.331816666666667	0	1.64314634820695E-06	4.77190868122518E-06	2.61391799397384	T1DM+KPF50	Normal	100 - 5.32	417.924527168127	13.40	92.7450587244917	70.2985042222648	129.683284888122	244.723991796188	188.363216355184	174.180911806953	190.13079699079	188.948875297651	270.832979410872	357.602254642295	380.923972710566	332.785981918011	408.755530701479	352.313926717429	440.608200551312	398.333709055002	415.621354441667	352.800695391598	406.427492229586	296.047061860846	332.428000869088	378.254608078073	744.993929707644	413.730219496454	154.133804678933	117.599417715409	145.558510198833	331.89268720146	222.900238990812	209.967331655649	238.033331564506	199.675273776056	332.586822239599	357.602254642295	407.558714553835
9.16_280.6850m/z		280.685020072979	1	9.16158333333333	0.31465	0	1.67012329121974E-06	4.83775254659032E-06	2.53270742131969	T1DM+KPF50	Normal	100 - 8.64 - 0.935 - 0.0174	2240.4001132441	21.54	809.756644733319	594.478478539835	717.786834409518	923.377202233322	803.901681992812	979.335913549842	1074.80174955127	1173.25766410927	823.164254615855	912.719666868563	841.890524730655	1661.197659604	448.098128228206	1252.01544638733	2156.51320679204	2317.5187072885	3150.65299888522	2411.16353484435	1495.31278807457	1382.28012220193	2520.01572405293	2210.7822681839	2374.19390244552	2385.56787967207	1345.74147920437	994.478100125562	805.654964301074	1252.27665134284	951.299730959294	1180.54582691878	1345.59285116467	1239.86207868043	1010.8576297445	912.719666868563	900.756698542019
0.65_490.6910m/z		490.691009869268	1	0.654566666666667	0.14875	0	1.72130852238439E-06	4.94776204526247E-06	3.81421689829736	T1DM+KPF50	Normal	100	1179.12953053143	29.39	446.683739076504	193.40119710571	435.840045015221	321.40480499458	353.519989075694	136.380224224082	200.405962983594	385.489320059623	554.565536867941	671.772232328036	535.372703081831	807.17404750614	556.99168136871	1059.49200580747	853.26310798643	1393.04715282869	1378.75871713952	1032.4453695926	921.985074859948	1088.73624029803	655.575134301509	635.920141410046	2389.24955638411	1442.31481051342	742.347518444043	323.532746773452	489.193558692917	435.886582374612	418.339055670053	164.400286310744	250.897275924682	407.373081207262	681.014513194481	671.772232328036	572.80671815589
6.52_850.9455m/z		850.945524230821	1	6.52418333333333	0.0800833333333335	0	1.72797734554475E-06	4.95426029529812E-06	Infinity	T1DM	T1DM+KPF50	100	48.3751793187174	52.95	10.2191035028476	0	0	91.231133884818	0	0	0	0	67.7083910847142	48.3747558593507	18.459413801976	82.720607467876	53.072066066527	19.9158416318607	0	0	0	0	0	0	0	0	0	0	16.9832153320506	0	0	123.726921742456	0	0	0	0	83.1468851349096	48.3747558593507	19.750122070335
1.42_188.9520m/z		188.951962695154	1	1.41545	0.18305	0	1.76389727968296E-06	5.02868428126649E-06	2.42957199600963	Normal	T1DM+KPF50	100	193.968224423614	15.65	189.418066690603	197.911315352832	253.502241160286	192.275118220803	185.647131189856	158.503731370443	160.341609754751	214.146581649336	144.209207379018	115.586682501231	107.483170563798	196.229958014523	237.287443579022	226.629459383558	77.1705772789439	73.4815864359067	92.5575535924654	97.581216267824	56.3013796298182	69.8892507215756	40.2541777609276	76.7373039310423	139.531751991171	74.8589666343588	314.795501727799	331.077534327	284.534807914448	260.761951453568	219.686150570653	191.069188856933	200.7389027049	226.303423355541	177.090995801946	115.586682501231	114.998545561312
0.53_397.9983m/z		397.998299607027	1	0.534433333333333	0.0972333333333333	0	1.76735837564834E-06	5.02868428126649E-06	7.19507281703755	Normal	T1DM+KPF50	100	895.802482739215	31.13	891.02317934933	291.462203970278	1402.96834973391	975.038295684424	394.43475810098	1298.58015222967	1005.29490765387	907.618015191258	413.450252556308	491.570434570306	873.428551302386	944.2432158693	94.1763705082035	798.125967473828	177.795317624074	136.802649605027	162.150368984636	87.3825311359319	177.364161234475	121.373041809976	116.845916958895	103.133208319667	99.0656532128732	63.1092732227896	1480.79902669752	487.574890136833	1574.713217818	1322.33900609363	466.75568377006	1565.38053840734	1258.57409667974	959.142389082261	507.722899740557	491.570434570306	934.499908447334
0.65_550.6114m/z		550.611438433117	1	0.654566666666667	0.0972500000000001	0	1.80776133207328E-06	5.13065426072305E-06	5.90303046499247	T1DM+KPF50	Normal	100	665.431401461301	33.61	235.807815666525	48.4102547666552	208.42051669487	113.01686456093	115.313244982063	25.1613283269702	30.2929613309871	125.393672633	288.776158016081	350.757749171347	281.002422390955	396.721316450904	270.138433369814	591.890350354715	484.843311890894	792.113270037783	766.701030816007	544.666601191377	520.853527658428	624.998614649156	379.73062209845	341.227063955191	1358.49633442874	840.683637886984	391.891021490204	80.9834837170001	233.934388160728	153.272552490274	136.456312239014	30.3308606834076	37.9251264008477	132.512119340944	354.62130550735	350.757749171347	300.650508397353
3.77_456.3908m/z		456.390813625192	1	3.77241666666667	0.0858166666666667	0	1.81769382479047E-06	5.14584935649051E-06	44.204332827266	T1DM+KPF50	Normal	100	92.4284266820945	77.94	0.960904438344094	0.803173687210721	0.308574009188434	0	0	0	0.26887206320937	14.3859630451229	0.0626006399553294	3.78320832094838	4.48071573427509	56.0639085246392	14.8267707637697	0	49.2569426963061	115.634483147022	132.147725044411	93.8630137650233	14.0115219539227	26.8534168652842	40.616392973633	48.6146286962758	245.334968955511	157.951172723556	1.5969352874617	1.34359555705033	0.346348205956521	0	0	0	0.336613078908248	15.2026367187529	0.0768744927526818	3.78320832094838	4.79401370291244
0.87_307.6224m/z		307.622375119115	1	0.86625	0.7952	0	1.87088630254628E-06	5.28312840776325E-06	49.9042642579925	Normal	T1DM+KPF50	100 - 8.38	687.377005800835	38.38	104.32077246907	72.5692720418102	54.7988719884841	16.7578331658496	156.737592942286	4757.18859312353	257.961832807321	78.6812778683338	82.3038221340813	46.6434080109275	53.8221240432981	97.6131385187008	109.486937269511	134.489547956987	0	0	0	0	133.632927528097	0	0	4.10620479279422	0	0	173.371582150467	121.398089910497	61.5070953369326	22.7268370390084	185.475952267677	5734.57897721812	322.954068732943	83.1479185819997	101.070285905692	46.6434080109275	57.5854429259322
3.77_718.6390m/z		718.639031777209	1	3.77241666666667	0.23455	2	1.91073254840468E-06	5.37520631346854E-06	10.5525729052197	Normal	T1DM+KPF50	100 - 31.7 - 2.15	4345.46466165591	50.72	11615.5751008925	8356.97542935142	2299.54045515165	4713.10065638166	1743.37922058712	2758.80137844503	1568.98612803946	1707.35892439845	6119.57759116931	1549.49002142338	632.584720636039	1481.51586572998	1790.68228895193	4793.08554896033	302.54028163547	328.216169474834	376.237133625674	349.677213334362	741.850855390216	352.494857838963	193.800158190046	846.257360631932	328.769731484221	298.075821310857	19304.0233998111	13980.0335046452	2581.03951548252	6391.86877598915	2063.03360305617	3325.61219246588	1964.28459327301	1804.28361971569	7514.92993550091	1549.49002142338	676.815937191526
0.60_708.5264m/z		708.526371568026	1	0.603083333333333	0.131583333333333	0	1.91305865726576E-06	5.37520631346854E-06	2.0965994613932	Normal	T1DM+KPF50	79.2 - 100	1684.3638340804	17.28	1065.15972559497	1827.95998091472	1777.95705898983	1546.52648448049	1916.15418453298	1992.79836813865	1751.01321965077	1597.34165034077	950.854660627957	1340.34641103688	1018.11415766081	1470.49689120407	2039.92996467057	1017.30633507555	742.777598301786	853.6683727585	887.312131105407	1113.83046352449	675.992648772421	572.159911893909	763.509451953174	829.853345283096	887.777249095726	706.908137555471	1770.19803916913	3057.91754377836	1995.60630290421	2097.38663951645	2267.48743167706	2402.22967915994	2192.17253008809	1688.02079844746	1167.66329816209	1340.34641103688	1089.302136625
8.95_683.9785m/z		683.978459873874	1	8.94991666666667	0.778033333333335	0	1.92753840400073E-06	5.39252003967297E-06	723.02398520548	Normal	T1DM+KPF50	100 - 39.4 - 6.45 - 0.64	12254.6776622189	48.72	12774.4146027731	17857.8422132922	13252.3594691926	3976.86156966996	15298.2451953538	20075.4678745203	3474.19078980784	11328.0395831415	1968.53662042143	0	0	1512.50695630448	2485.13293143157	6561.83793007407	0	0	0	47.189395452713	0	0	0	0	122.302598076882	0	21229.908658752	29873.634854263	14874.6517534562	5393.38731482126	18103.2293680653	24200.0824178913	4349.49635344317	11971.1186507279	2417.39148781806	0	0
9.28_696.9948m/z		696.994767046334	1	9.28173333333333	0.732266666666666	0	1.9288167890652E-06	5.39252003967297E-06	5352.33040962994	Normal	T1DM+KPF50	100 - 33.8	1696.50215974052	132.71	5388.53135788614	6739.21719766325	334.452764843512	25.8529907738611	108.864075744216	771.163945675881	3.78818429283766	200.146761044461	0.0153461232219641	0.106582641216029	0.355578979940547	0	0	115.370185228035	0.209103658514653	0.0274183475708835	0	0.184166827582834	1.09392037758397	0.456906524189895	1.04385138560607	0	0	0.154284282923632	8955.2462551129	11273.7536462669	375.394918662807	35.0616158111597	128.824666357062	929.603791040337	4.74259900066669	211.508849915025	0.0188452616339142	0.106582641216029	0.380441564115068
0.65_506.6580m/z		506.657969824677	1	0.654566666666667	0.114416666666667	0	1.95288424664763E-06	5.4327782672055E-06	3.51044751139	T1DM+KPF50	Normal	100	451.834838343274	24.25	206.420537272682	83.9550235017659	185.053771205438	122.421377120562	168.692369827224	49.7613887778195	58.9671582955269	154.420085673349	265.218588510784	337.040022236143	281.446263958167	312.410121865492	236.850891960982	452.16720743524	263.580029470046	577.697619273188	425.155454192812	398.745869615642	497.96696274359	453.533193930759	319.996644669841	306.425355508208	770.04211339962	505.205140629034	343.052052705275	140.444835737545	207.707194235379	166.026875931662	199.622677282766	59.9851379394434	73.8236485836422	163.186326644049	325.692268879322	337.040022236143	301.125383993424
0.70_705.6267m/z		705.626705084877	1	0.700333333333333	0.0686666666666667	0	2.11613837519664E-06	5.8007887443616E-06	20.0858607077826	Normal	T1DM+KPF50	97.6 - 75.5 - 100 - 72 - 64.8	321.74165252662	97.07	126.406962683534	637.001207411491	57.9304563346093	89.2901941123819	500.489033357806	885.038483953043	86.7732500857431	191.003632274354	85.671669787209	49.0038965723717	19.5457482448407	383.130285325557	601.604860478424	89.8139374190862	0	0	127.905222407913	0	0	32.2779319051884	0	0	0	0	210.076810174857	1065.61258883625	65.0220336913798	121.094635009791	592.255363368695	1066.87447528199	108.635350692766	201.846676814153	105.206051613315	49.0038965723717	20.9124145507978
6.52_853.6563m/z		853.656270483388	1	6.52418333333333	0.131583333333333	16	2.1335711757331E-06	5.80630665029784E-06	2.72082016247651	T1DM+KPF50	Normal	100 - 22.5 - 28.1	3320.30162740903	10.12	591.426433203461	399.248508857089	859.795847329639	2055.1280824223	1596.70262167751	1257.45163777388	1469.03780941016	1533.85834633174	2437.67860352909	3397.84413039407	3317.98156049037	3074.95221847442	3381.80505644932	2154.04647070933	3733.01284549788	3430.89248408202	3207.0353597103	3171.54989949932	3866.71821784023	2744.99513828741	3146.06933298303	3101.54544962779	3202.14750274101	3599.05004382137	982.896637201306	667.886076450379	965.048060900162	2787.14798991338	1889.46336156242	1515.80194597918	1839.15477924948	1620.93362426744	2993.50463947471	3397.84413039407	3549.97951450608
0.67_447.9758m/z		447.975847399154	1	0.671733333333333	0.06865	0	2.15742796749741E-06	5.85683253501252E-06	2.04780264480791	Normal	T1DM+KPF50	100 - 15.7 - 24.8 - 0.958	757.256368024491	13.04	633.552494015426	894.594490936964	802.36849151232	635.231172919622	749.32171181382	934.861231242526	757.130595396409	650.990756358839	674.438324418178	525.657963507088	377.321803367661	812.920682275814	1060.21216836308	530.116402146561	261.573386969775	411.411317680778	324.399656658517	387.233295104151	403.209246261045	344.162463502437	393.627005078949	401.232324268438	410.973003099087	360.075508143662	1052.90629721319	1496.52958323229	900.590714954317	861.49535003504	886.712341593058	1126.9335781745	947.885986405219	687.946712023901	828.220032888054	525.657963507088	403.704676446039
0.53_495.9595m/z		495.959453365536	1	0.534433333333333	0.1144	0	2.22117119574872E-06	5.97217595007367E-06	7.14779504787271	Normal	T1DM+KPF50	100 - 85.4 - 8.58 - 4.39	451.309661102472	50.77	177.964666291197	216.105821385508	366.741112054956	331.459803789564	173.453828022165	1442.94148119991	629.63413634612	272.176439730361	263.018484667272	371.571221115887	546.593589524166	536.967343590808	133.776391688464	740.762541441872	49.5488417048118	57.8106280334953	21.3166805722823	44.1997766770894	139.504989331766	83.94656877834	100.328444133643	57.9174279239446	48.7263114568905	28.0973679281006	295.760997848559	361.514359956991	411.635855348942	449.523089957626	205.257164684998	1739.40169103363	788.26741124147	287.627566096593	322.990509486864	371.571221115887	584.812184816471
1.67_471.6573m/z		471.657300893971	1	1.66716666666667	0.14875	0	2.23597050719171E-06	5.9976192399713E-06	Infinity	Normal	T1DM+KPF50	100	187.714260938628	106.69	190.07394287656	8.95888229279024	397.110562975205	28.9054299285906	478.260407358691	26.2759093584554	0	372.12895271873	4.3599487281469	0	0	0	0	0	0	0	0	0	0	0	0	0	0	0	315.885507959184	14.9869382381444	445.722993373875	39.201308965666	565.951044810569	31.6744384765606	0	393.254262016944	5.35408020018906	0	0
7.95_587.7841m/z		587.784076718695	1	7.95446666666667	1.2758	0	2.29225591019677E-06	6.11938599850542E-06	4.35447225804321	T1DM+KPF50	Normal	100	541.058358443383	41.77	96.2191930124509	59.5115542968191	141.7103032769	102.55014928477	74.1471178546137	58.9991011750954	330.570672217153	130.319798152107	111.260931834394	153.405273795162	277.897989331516	197.723659894497	76.6001343030319	197.61141603708	517.119030877541	305.235879406736	527.548518769469	407.144037619729	957.248846568086	792.644573667134	760.601416131059	348.348019183264	291.944269264506	502.74899294631	159.90749810404	99.5543818474064	159.057820308958	139.0776783642	87.7422386922333	71.1207888126459	413.856353998132	137.717895030973	136.630036115654	153.405273795162	297.329008996514
0.97_378.8796m/z		378.87956172082	1	0.969216666666667	0.532033333333333	0	2.3513678701903E-06	6.24751137242521E-06	3.63377044103845	Normal	T1DM+KPF50	100 - 40.7	798.989991987783	24.19	943.795471989836	724.973288122756	986.547434250828	829.544756458547	742.73945587787	1057.71007605164	489.412337706831	617.197115443961	297.428716149726	570.798190515379	425.61929785159	707.147373537364	868.953946868245	709.670850912063	74.3937637236916	302.636426299776	302.997130981755	201.515038005809	210.052530696954	182.186467629622	200.137065576515	132.950840024362	484.345631733831	107.575603935654	1568.5017502515	1212.77739100826	1107.31598828574	1125.0218515731	878.923207123963	1275.02238925006	612.71740873612	652.234647101904	365.24677224398	570.798190515379	455.379199915837
9.89_341.3497m/z		341.349685272227	1	9.89385	0.800933333333335	0	2.39376735411412E-06	6.33023529331657E-06	2.02098111771924	T1DM+KPF50	Normal	100 - 32.2	19535.2962963315	18.07	8871.48702767785	6572.49962011985	10712.5982490716	8678.94523081185	13303.8781352002	8849.51900726837	11709.8265769202	8631.19693793463	10009.1996975386	16403.9611096676	17830.5191670403	10259.3149966838	13535.7050972529	10265.8129172699	20779.9161010038	19575.6234235963	17681.1858955666	16896.69311323	15201.860814397	25816.1869554284	24710.7703692493	18120.2447797945	16044.0610922922	20526.4204187568	14743.6000099776	10994.858806911	12023.9847628683	11770.3149314734	15743.1884697118	10667.7010305897	14660.0607385133	9121.1795194982	12291.4422305849	16403.9611096676	19077.2542348446
0.65_534.9173m/z		534.917278017422	1	0.654566666666667	0.0800833333333334	0	2.4155665845349E-06	6.37288757750154E-06	7.63497334759646	Normal	T1DM+KPF50	100 - 32.9	698.908363220475	26.55	332.313219253255	834.633509641971	682.163438992794	704.862269661998	855.509037186357	646.180655318739	927.768982366437	607.835793342247	157.351550792683	239.723310241103	233.001399293527	189.024491704401	306.503081710185	20.5986643648456	92.5339417542822	89.631079035365	131.679351763566	118.329291889125	78.2190621905668	24.874365540275	112.702793388523	159.095553204798	48.8242446650672	59.5141187840554	552.274175390464	1396.22337381934	765.670718300861	955.928477089697	1012.36946648894	778.942000918829	1161.51588953573	642.341894098632	193.229983905389	239.723310241103	249.293186011868
1.15_223.9314m/z		223.931427367855	1	1.1523	0.480533333333333	0	2.48001821290256E-06	6.52760457851052E-06	2.49871317072569	Normal	T1DM+KPF50	100 - 31.1 - 9.16	1331.03378462586	21.20	1800.50238307476	1168.34383009282	1696.27219766403	1269.62729770643	1265.21120030525	1330.46892710008	956.384326593652	1161.46011446984	791.059608989974	1175.67333745042	861.685450089996	1436.1810361192	1614.67580660267	1261.92805633685	388.250194322561	722.89632975389	915.277797993463	613.528993088851	304.576060893913	461.683276030097	414.687169401138	408.709554389162	777.793266520375	319.474408641938	2992.27027782896	1954.47336512162	1903.92196031033	1721.85821458425	1497.19188480045	1603.82103627733	1197.34073131872	1227.39479645697	971.432659819989	1175.67333745042	921.935713022874
6.52_147.0763m/z		147.076314256046	1	6.52418333333333	0.400466666666667	6	2.56539871357209E-06	6.70034202903774E-06	2.18989036231188	T1DM+KPF50	Normal	100 - 6.38	690.004671831659	15.17	224.36224204479	153.837982179037	345.693241663609	440.101879502651	329.174793002488	277.763937959865	448.730692540864	301.026435403212	399.541296473076	667.328940336807	698.165976975668	501.476493663684	680.251879969926	511.366630911875	780.61340773365	717.205256081335	582.564176361658	596.302796251173	706.601723625886	584.217328325888	706.324488038007	681.972598352273	920.583318394792	623.661625151931	372.869524999578	257.349104748638	388.011402439181	596.862589394979	389.53008687031	334.832056386502	561.786219861709	318.11534103222	490.642500173064	667.328940336807	746.982727541876
3.62_405.3646m/z		405.364624298697	1	3.62368333333333	0.14875	0	2.62004656659265E-06	6.80061136643892E-06	109.309571488795	T1DM+KPF50	T1DM	100	242.705573793694	71.84	24.4009497904151	59.8470429407712	108.556288772572	8.88387261572536	66.5731351203192	77.3545369404527	0	5.48388599104661	4.48429601575706	0	0	6.96531830735291	0	1.87248934016746	24.1718610306457	125.803099025313	278.426077836884	220.71275212637	117.329543022184	170.127294491345	224.734481343763	209.174661816803	639.782674826512	416.793292417118	40.552146720277	100.115606721468	121.845245361279	12.0482357841079	78.7795410156172	93.247449128331	0	5.7951995474647	5.50678047077774	0	0
0.92_120.0904m/z		120.090382871552	1	0.917733333333333	0.228833333333333	0	2.67170845502651E-06	6.90282162614267E-06	3.27579049552095	Normal	T1DM+KPF50	100 - 9.01	862.624739217513	21.96	924.646967571357	1561.56715474414	1146.40246181862	544.748364450836	986.493423930438	605.57594705962	604.292776284568	527.270817880532	628.017244299599	316.481986417412	296.904396999424	676.272708697828	561.133051605522	491.66722091717	317.414712936374	224.803105077209	291.418530756511	290.672355024932	122.124012154858	250.412316578764	299.775184992313	257.850876385099	263.596335216266	315.26562559224	1536.67868732478	2612.28016375427	1286.73972574454	738.783301135271	1167.37027648927	729.994833531897	756.541418097292	557.203342695574	771.214274006135	316.481986417412	317.664371515965
9.83_324.3289m/z		324.328855798503	1	9.8252	0.251716666666667	0	2.70044776740086E-06	6.95227395470528E-06	2.07253584803958	T1DM+KPF50	Normal	100 - 18.6	1817.74949681013	15.84	752.681614010693	647.704670897031	556.124636434781	807.107166262965	809.430501642059	1184.05554129413	1200.36707623519	1059.05204817017	1655.77083899007	2050.90927871731	2528.99582131168	1045.4830521688	1739.4447181562	1729.75109002669	1372.46323588385	1434.21843050009	1672.15277478091	1976.39834941267	1851.23204174154	2223.43042634917	1880.56491969902	1724.88978978538	1805.39212421369	2236.75287573494	1250.88799850759	1083.51796374235	624.202831029064	1094.59217424691	957.842278092438	1427.32622052842	1502.7937545039	1119.17314844213	2033.31057722211	2050.90927871731	2705.82677879653
3.69_1175.2221m/z		1175.22210706811	1	3.68661666666667	0.3318	0	2.70322049200633E-06	6.95227395470528E-06	13.1456413274967	Normal	T1DM+KPF50	100 - 54.6 - 22.7 - 6.06	2893.45040864242	74.68	6904.7622876761	5707.67168284837	1708.16434330379	4264.44723316016	1082.69831815324	1678.16326141104	811.470548895492	990.225593691156	3078.0230683693	969.696727837385	334.50406783338	841.094475377259	898.213115091859	2467.65609838742	119.972119765708	219.344871085929	252.693648944031	161.243782317427	424.468787642301	65.6157244285795	109.570920123883	580.20562047772	78.1096475487565	189.846956659789	11475.0833784538	9548.12444218562	1917.26988717604	5783.40865255699	1281.21465826025	2022.95107096202	1015.91662832734	1046.43949962055	3779.8569188876	969.696727837385	357.893064406287
9.16_268.6698m/z		268.669804924865	1	9.16158333333333	0.45195	0	2.7928922653464E-06	7.13694201666552E-06	2.24043185640104	T1DM+KPF50	T1DM	75.6 - 100 - 41.4 - 12.9 - 6.92	645.379193579192	16.65	350.578573178111	276.521734749572	386.178799870825	307.380880690925	421.79845992982	414.84238185507	319.821577652878	282.924739586811	308.648316392666	273.822151519374	225.342238096262	307.639825472713	235.941011579293	376.96750948045	418.659911191671	919.415956526741	611.279985627639	668.458844210332	619.368773566782	734.003430544181	459.762272739608	449.526492595994	555.768406582865	1017.54786220611	582.629522974085	462.581606137576	433.45301461221	416.867450298151	499.136611402027	500.074015414045	400.399077055458	298.9860338995	379.024603879237	273.822151519374	241.098485452841
0.05_230.9125m/z		230.912505688954	1	0.0539	0.4977	0	2.82751859825847E-06	7.18968799426078E-06	2.00553507129115	T1DM+KPF50	T1DM	100 - 16.9 - 0.557	1972.75088232296	11.04	1767.21710916144	903.24375903148	1606.29562088373	1324.63372117431	1207.34149196328	1877.52509642277	955.674571262687	1348.03650138311	695.515315100318	1159.9667546107	921.145804658011	1206.20411351848	1051.13849865038	867.948389564072	1938.11836236002	2128.92060818509	2354.18624054698	2061.66293912834	1740.36357084153	1901.77656623867	1905.86240696336	1816.1112461902	2220.79850289081	1659.70837988457	2936.9531970206	1510.99858087076	1802.930868974	1796.45747869441	1428.71157283004	2263.27288405357	1196.45215656545	1424.56289856061	854.102882785414	1159.9667546107	985.553619510132
6.52_97.0389m/z		97.0388809898764	1	6.52418333333333	0.148750000000001	0	2.91797005902428E-06	7.33668970109298E-06	2.49948775421168	T1DM+KPF50	Normal	100 - 2.15	357.342896191475	19.17	91.5169394752862	69.2739523849652	97.7002723430049	212.833194831615	174.958209894115	164.362655116786	135.246046259395	197.840346188959	239.064874053234	261.216482908327	238.228370902393	334.589415129596	369.244598853743	334.236901270543	362.273775112059	365.739763843312	370.839237261914	343.813303973974	355.079799306429	229.707499710277	272.486220180668	309.830106220705	555.09799395851	408.5612623469	152.092782816606	115.885487940961	109.660285830488	288.6426477432	207.037379980105	198.131860493174	169.320633382768	209.07150268558	293.575128639904	261.216482908327	254.885634853457
0.57_331.1650m/z		331.164968708253	1	0.56875	0.114416666666667	0	2.963036182968E-06	7.41681518155066E-06	3.67557316483014	T1DM	T1DM+KPF50	100 - 76.8 - 5.51 - 0.551	2759.41813516845	24.87	3234.48513482714	2277.19232352649	3803.2695592188	2879.42607478648	2364.06533108256	1998.77340832081	1962.40210673684	2316.70387247459	2587.414297235	1071.02971104229	965.894263276246	5490.61293410108	3100.4995372165	3341.05806813959	787.219719921096	424.33407448507	1110.27467328817	511.657609281001	571.994691127649	713.036823586645	645.370407268101	589.81282343919	994.444999925955	1159.30406759374	5375.41845209601	3809.41947820134	4268.84815110946	3905.05422269646	2797.52457769972	2409.43232398806	2456.81982471468	2448.22034143203	3177.38224054758	1071.02971104229	1033.43095351707
8.75_1176.7384m/z		1176.73839205067	1	8.7497	0.23455	0	3.01938070190744E-06	7.50768916064383E-06	85.7347232043478	T1DM+KPF50	Normal	100 - 32	222.098931514506	49.50	0	0	8.91093477842568	11.8133573835853	0	0	0	0	67.0309059677993	85.3025267971853	72.6578493773676	0	0	0	282.970716844182	449.2930420792	73.9033756971299	190.988145733892	301.252537576306	169.187506072428	247.746001031706	147.052478205632	103.389996531107	255.205515373479	0	0	10.0017700195178	16.0211791991962	0	0	0	0	82.3149235966972	85.3025267971853	77.7381887618456
0.60_247.2262m/z		247.226188182095	1	0.603083333333333	0.06865	0	3.07201547344871E-06	7.58820133528492E-06	8.98835874316126	T1DM+KPF50	T1DM	100 - 8.29	144.129615408557	49.13	34.0110454773518	27.8370559719137	61.9089705249429	27.5555727327043	29.6443649515937	5.09476942833141	48.0968827614074	34.9336527281746	5.82181268994575	16.7378005981335	5.17400079248766	21.6873780094595	10.128280746194	36.661583579508	113.708009136549	68.9326212193496	130.022766203362	233.56843318471	109.659042679958	94.7515031103413	90.1094370850676	399.272733827091	107.06349411895	94.2081135201941	56.5232467651467	46.5674427845291	69.487579107271	37.3706436157233	35.0797579288587	6.14151763916084	60.2146597119659	36.9167938232372	7.149270323116	16.7378005981335	5.53577423096192
0.70_587.8834m/z		587.883434713069	1	0.700333333333333	0.114433333333333	0	3.16869503957928E-06	7.79275615919722E-06	6.05946220129917	Normal	T1DM+KPF50	100 - 93.5 - 75.8	798.862159021453	36.81	551.183194684511	1346.44576772705	602.095867987618	509.620442399239	1130.03015898337	797.640740107734	757.549395376987	696.331704905107	370.570546670216	232.369859185718	196.402492782335	1000.64550429666	1009.44310243884	554.186475228024	75.4836594864889	89.3465867415793	222.617600739355	158.522862222912	86.4062457076395	51.2025592288013	42.8984925537654	38.3858176972337	387.668126537525	165.83943664806	916.016055628181	2252.41262274153	675.801647195767	691.143098963276	1337.22494963803	961.520387526023	948.410301015024	735.861611226027	455.065999719571	232.369859185718	210.13523229833
0.60_125.0306m/z		125.030641462505	1	0.603083333333333	0.0858166666666667	0	3.17724573462019E-06	7.79672417595247E-06	2.97179541190543	Normal	T1DM+KPF50	100	136.324136477443	19.94	122.596745887744	154.358726757513	129.242832225294	121.913057131267	195.406072018162	108.896492348448	124.038777393003	134.14038805811	55.3230969549217	72.0700845718444	62.9459286606213	108.982286626442	109.81161311032	91.2950602833021	42.9431055872331	87.0483136661006	50.2693635829347	75.4594237792764	56.6411902268111	19.4174941549772	34.0919040617235	24.8731755124324	36.4057720586604	31.5767764677303	203.744578361503	258.220236501506	145.064139367082	165.337496496621	231.234425679871	131.269871582741	155.289747338906	141.755375192024	67.9375645193381	72.0700845718444	67.3471968402807
3.52_453.3913m/z		453.391335142464	1	3.5207	0.3032	0	3.2230670637956E-06	7.89193500273522E-06	34.2813080732428	T1DM+KPF50	Normal	100 - 23	4125.91841411949	30.17	34.2227707486547	174.467112523038	53.0160455064144	73.9043601505741	76.3846500876568	465.900965512876	18.9555748912164	65.9865558854298	0.0569739920541166	567.161086671651	98.8398660386811	17.2280530182443	726.01836139287	43.9712046028462	2226.97331534342	4334.8500607452	4024.88403631417	4620.98702851233	2967.65256808196	3066.56775858073	4380.70943025919	3695.74668761566	6480.23819160101	5460.57506414128	56.8751148006129	291.858711222759	59.5060235187952	100.228492132093	90.3900299072362	561.622864007903	23.7313402904176	69.7325326292959	0.0699648876174575	567.161086671651	105.750888983839
8.03_818.9120m/z		818.912045085111	1	8.03456666666667	0.246016666666666	0	3.28885568023907E-06	8.01998877598307E-06	2.30941722054198	T1DM+KPF50	Normal	79.6 - 100 - 15.9	10862.3332567461	17.64	3503.41751977611	3485.93325907837	3938.53468097868	5781.06424407849	5794.21836429745	3155.83603297044	6220.32010761976	5748.63893316398	7594.6820302455	10739.958606932	9918.99955474565	6575.99886475319	5179.40172935918	4621.50554395263	14226.1163544166	12881.0715946513	9068.15281814811	9627.73729779278	11078.2408734024	11406.7916672773	9768.42480912	8789.09978295714	9006.19026691439	12771.5071027813	5822.35947799691	5831.47146582611	4420.67180072026	7840.23230729836	6856.60758590732	3804.21978569009	7787.49966890499	6074.98219299262	9326.37955633754	10739.958606932	10612.5500042074
8.52_406.1802m/z		406.180175745475	1	8.51513333333333	0.31465	0	3.46598461409275E-06	8.34135477619669E-06	3.47444500577674	Normal	T1DM+KPF50	100	177.923346031511	30.33	187.235480679968	155.537247537193	279.606014713583	255.9499583612	151.017744859933	194.928896916802	74.6220866317247	124.489338551684	131.333073900316	117.446305274957	98.4676538239485	178.889356316055	128.286016246297	69.4075694523952	32.9893134025167	53.3468998929652	48.5261858463337	86.1906927643624	42.6760717349873	38.5239299960225	22.9721936611998	44.409891719387	85.9051224056811	56.5511138549241	311.168243408221	260.191734458529	313.834084164765	347.117251750075	178.70735100243	234.978103648703	93.4227603858678	131.55644731068	161.278917355185	117.446305274957	105.352651165678
8.77_1001.4550m/z		1001.45500314633	1	8.76686666666667	0.228833333333332	0	3.50665909598646E-06	8.38537583728174E-06	2.13452981871471	T1DM+KPF50	T1DM	100 - 87.2 - 10.7	1161.0811391153	16.70	706.028573731047	493.398424656101	638.646913665583	510.746201898161	721.174414345054	629.793272785923	537.591364881345	775.291041243316	554.119061018207	446.330399899056	323.350621991984	828.992200766284	399.043999701105	711.873960262229	1074.91113752591	1212.6270610873	1392.18378063825	1152.90623660404	1002.0753271825	672.262256661728	1196.59515609828	1216.88376646503	1273.90587037627	1416.4607985137	1173.35491268032	825.385519694747	716.827102092935	692.669844839304	853.404143452596	759.18774112342	673.034908748715	819.303373319985	680.466234382969	446.330399899056	345.959753888655
8.44_923.9247m/z		923.924655417453	1	8.43505	0.085816666666668	0	3.52875075571024E-06	8.40244790793542E-06	113.244795939402	T1DM+KPF50	Normal	100	81.8874133676171	56.77	0	0	0	0	0	5.78480716492692	0	0	0	0	27.5199527577264	0	0	0	52.4200084739762	75.5134888922786	164.540716715542	83.3224969099923	100.152606396098	42.4011012988927	133.472504674688	68.6674113511458	0	98.3837989635576	0	0	0	0	0	6.97332739828784	0	0	0	0	29.4441866987547
9.21_639.0611m/z		639.061056444925	1	9.21308333333333	0.366133333333334	0	3.72335863729756E-06	8.80984167080889E-06	Infinity	Normal	T1DM+KPF50	100 - 9.94	521.909992498502	77.50	582.731771129695	1245.65290607942	489.389975807767	160.656998621968	538.405675512129	900.830548137467	0	257.612064699573	0	0	0	0	0	234.621329792238	0	0	0	0	0	0	0	0	0	0	968.446904091446	2083.80047415078	549.298823254484	217.881714820888	637.124148057479	1085.91110532221	0	272.236389160142	0	0	0
0.65_602.8829m/z		602.882893159122	1	0.654566666666667	0.0801000000000001	0	3.8769421638607E-06	9.09663254702041E-06	13.5288122587333	Normal	T1DM+KPF50	100 - 31	347.205240112539	33.94	199.043667772621	437.226421665494	256.529785470536	297.249938196709	328.210650653837	580.953803275858	364.87753724655	313.550116618704	70.4538042966278	18.8403070730096	38.8234242072638	201.360745406749	175.991221979877	67.2338024951079	42.0621783413438	6.83203391128895	4.81347997939295	55.4854991826239	39.6089376814246	1.20864405738852	26.7953693797603	42.8240834396626	18.3501958895187	18.6609103346678	330.792370321094	731.417733086972	287.932970135132	403.127948487929	388.389165813141	700.313935801565	456.806667717569	331.349976440597	86.5182923315928	18.8403070730096	41.5380128268094
5.38_692.9953m/z		692.995298672865	1	5.38	0.211666666666667	0	4.06309834610763E-06	9.47064652344718E-06	104.656995711243	Normal	T1DM+KPF50	100 - 21.4	135.973036799873	91.58	129.727598108095	400.355023025031	4.56335844241745	27.5018249274272	213.405669404864	121.214732324165	89.1984972668171	101.817590900167	0	6.29381771329312	10.1711622136147	0	51.9345071659264	0	0.0457509808516491	0	0	10.4338968756548	0.00485331398173949	0.0595238354581805	2.44204862786842	0.00618129150659829	0	0	215.59540252876	669.737117568302	5.12198358450426	37.2977512793665	252.534309154301	146.118961253725	111.671627169356	107.597652043087	0	6.29381771329312	10.8823442321102
0.53_324.9574m/z		324.957401189303	1	0.534433333333333	0.1144	0	4.10511317139317E-06	9.53249565379848E-06	3.9749033975704	T1DM	T1DM+KPF50	100 - 9.28	957.468570065451	26.77	367.28874168422	581.399617044889	622.872426450196	547.641696224688	395.031600075308	1706.68206920836	892.904506388099	656.97867064295	640.64923385249	914.701816580588	999.06952848988	1114.17858493474	732.365754635846	1343.84650189916	167.919297560564	236.529487666428	118.174323556957	220.051610796482	385.628162054191	353.977637612233	457.362633922336	216.597562790146	108.573433903817	143.970352046223	610.40029463669	972.599021570445	699.121575430781	742.707214153937	467.461958706812	2057.32922361425	1117.86747748612	694.274552939302	786.726540175116	914.701816580588	1068.92588010108
6.52_247.6206m/z		247.620619259325	1	6.52418333333333	0.411916666666666	0	4.17014252707126E-06	9.66353453594429E-06	3.04496082657307	T1DM+KPF50	Normal	100 - 0.298	375.378411480288	23.87	91.5897336948021	53.7820453015815	99.2207859707009	169.879653985582	153.382453953129	140.482213133397	112.304183695531	165.587477324139	185.075732388707	170.825213369973	117.486134196409	376.501503692841	286.57101636738	271.442564893735	396.950373650135	410.362981719703	468.871997791264	398.431441892237	295.366106350557	208.723134373349	298.361784423391	337.332167405594	438.459309938547	500.924817258103	152.213760151323	89.9697266817032	111.366933673156	230.389405012179	181.505637378169	169.345051249881	140.598679523625	174.987677574151	227.275680542012	170.825213369973	125.700930530224
9.13_857.1214m/z		857.121398213625	1	9.133	0.200233333333333	0	4.27408511793903E-06	9.8532908843523E-06	30.0110846827204	Normal	T1DM	100 - 80 - 28.2	324.188253461986	64.06	552.911795639358	678.558636041922	160.86325677712	152.798618070598	272.564646650312	417.120870214178	93.5755459949941	265.112658307407	5.3751554848141	6.4983825683571	0	17.3961911364653	0	35.5439735250765	4.94961243232663	16.1466925231107	12.0200173348855	5.48423763756526	0	42.9950904251642	6.05265205203642	18.9723244106844	14.7657588761896	23.345008431756	918.888832308755	1135.13226728114	180.555389404348	207.224243033578	322.540281772635	502.820631653491	117.151452151306	280.162782369775	6.60076880454801	6.4983825683571	0
0.57_351.2578m/z		351.257790886266	1	0.56875	0.0972499999999999	5	4.28713786648771E-06	9.8532908843523E-06	4.81758278343501	T1DM	T1DM+KPF50	100 - 18.1	536.729748497612	19.57	303.440340926934	284.547260647976	440.220977226019	261.84401364631	386.524995902767	435.432866804629	418.973541123894	353.891068501035	482.980939578048	162.641860961904	222.496816000277	499.987537237018	891.613838133186	960.657499075242	133.110584735967	47.7579825503877	176.094223975064	84.156589404709	91.7112974752248	213.108195846039	63.6649276945221	75.8955355817768	132.123499024718	96.4830807767385	504.290092468183	476.007171630807	494.110784273962	355.110721588203	457.395640347264	524.894927978485	524.531898090818	373.981035232569	593.107590685504	162.641860961904	238.054107427612
0.65_531.0079m/z		531.007927864974	1	0.654566666666667	0.0972666666666667	0	4.29693819870014E-06	9.8532908843523E-06	18.4876805607723	Normal	T1DM+KPF50	100 - 58.3	348.34424503929	38.46	239.872372716619	534.241377579455	272.318141263881	231.062769028471	401.079302483476	560.645393793336	253.910337776961	293.624265672118	189.487719435083	51.4726283793512	26.0404374652628	462.317217287415	327.81900835555	132.702907426588	14.7975834762347	0	71.2026813455907	0.171672241042136	0.930430049430418	0	1.022092775534	0.2704658123531	82.2325093447218	17.7922230588884	398.645943542996	893.709981711439	305.654063102132	313.365447997993	474.618527479687	675.83305264979	317.88181912816	310.292959103433	232.693664550858	51.4726283793512	27.8612216087173
9.99_260.1894m/z		260.189410825174	1	9.99111666666667	0.0800833333333326	0	4.30292834607826E-06	9.8532908843523E-06	12.5500788209325	Normal	T1DM+KPF50	100 - 21.2	126.859497405503	45.64	194.338581867091	191.277957873164	64.4480629205575	90.4657924869145	80.7905705918779	188.862623482862	51.8456459154128	152.846744106143	82.2871510571599	54.0633589449086	43.0764869382878	126.300543047414	61.1533895187577	132.214787902788	2.4333199104704	0.1544082712476	31.2275833915346	0.434790589483637	0.231960794687602	9.45337124918364	0.462182420414841	7.91467560045248	36.6307108696439	12.1396269130705	322.972947896501	319.980868960684	72.3374953989635	122.688971963555	95.6037905998417	227.665481198836	64.9079056085651	161.523668384346	101.049813581721	54.0633589449086	46.0884557071529
8.95_616.3624m/z		616.362352419283	1	8.94991666666667	0.377566666666667	0	4.33337839222947E-06	9.8989322946838E-06	171.136703746795	Normal	T1DM+KPF50	100 - 8.88	16874.0965820321	72.28	19209.0232919468	33652.0821034963	12534.0692661943	907.952415042051	21914.1364241377	31605.4910092097	1856.01650641213	13314.0016398177	638.795163062324	229.186216730544	452.268140882762	9.26952998253974	827.205923644644	1074.19814205951	44.1682683547231	42.2693938636593	34.7291716453918	13.0828253538629	259.44789025311	201.400509532445	142.924769244804	85.6119169332775	0	162.366282803824	31923.6397590651	56295.155978993	14068.4318005221	1231.35768041218	25932.1662728825	38099.0117919767	2323.63088701194	14069.8213646288	784.449714385104	229.186216730544	483.891367666392
5.51_826.6372m/z		826.637223795717	1	5.51158333333333	0.0972500000000007	0	4.78896565025977E-06	1.07771659248354E-05	51.5997186791279	T1DM	Normal	100 - 63.6 - 31.1	122.227537202083	78.38	0.1920866571567	0	3.20150489863367	0.345464018735668	0	0	15.2110535083786	0	7.38245800663996	36.2920368869296	171.702579254552	77.8869124154847	249.777351150724	190.323885498168	1.533421865726	0	0	0	3.06059820998927	7.70231901135081	4.4754601029424	0.732695113976365	11.0404573212895	0	0.319230454999987	0	3.59341825618782	0.468515492363682	0	0	19.0434048587127	0	9.0657653808874	36.2920368869296	183.70826595294
6.52_145.0597m/z		145.059730034213	1	6.52418333333333	0.331816666666667	0	5.01722337842292E-06	1.12104306233571E-05	2.27406077235904	T1DM+KPF50	Normal	100 - 6.86	1004.32580964769	14.03	295.599867362284	208.112892912535	354.383061012294	658.912233534537	522.804324366098	470.734338843853	483.9710812296	538.636008605896	747.757739756621	776.271089514501	734.170664626554	916.575844639561	1032.70090060002	919.862683151321	1129.70163954785	1074.20892740349	1105.85949911386	939.002004619782	978.959979770565	615.490756040797	772.843675653731	878.728187561957	1461.70634936462	1086.75707740024	491.259942532174	348.143325328848	397.764989105209	893.611411830119	618.662237253873	567.44928029355	605.905254010682	569.213721513808	918.25733709274	776.271089514501	785.504913773659
8.02_790.4953m/z		790.495284278439	1	8.0174	0.0972666666666671	0	5.1174902401252E-06	1.14117784018907E-05	2.71130952665572	T1DM+KPF50	T1DM	100	127.586570002886	25.64	49.3119772362335	44.8856988507509	28.1106173735007	68.6787168095282	50.7473909523648	58.6914333267427	78.3876178207217	82.6244803858499	38.8508159238565	34.3911185591283	30.0928818779833	92.6777584712456	35.8026423887077	50.5278397009314	136.445928509344	112.19859543934	165.858296777626	88.4715083393206	103.677066784603	82.749104068708	162.641550429852	124.510033266577	122.051569369563	177.262047043929	81.9519958496127	75.0874020293264	31.5517885684816	93.1415171359489	60.0520939826848	70.7499089241169	98.1369989427619	87.3149719238052	47.7093647813423	34.3911185591283	32.1970186547702
0.65_330.7960m/z		330.796007858061	1	0.654566666666667	0.165916666666667	0	5.33661940627095E-06	1.18768616134849E-05	2.03637167456709	T1DM+KPF50	Normal	100	466.831139156416	9.48	245.268534246735	150.513947029828	261.237611549566	200.112916002492	220.034190224136	314.828399579147	169.372932700561	272.603704627487	414.450941037748	416.285990274055	377.468583456775	430.040275429301	380.685336714819	486.105074322778	351.132334355936	441.745919417622	363.692241123149	339.278321487562	514.473788631379	446.805687476028	412.244048385806	388.671532310662	750.997643627454	659.269874748559	407.613870446463	251.78846583694	293.217106413219	271.391509056048	260.378191327056	379.511614121732	212.045623779289	288.079086303708	508.951759692612	416.285990274055	403.861719606163
9.99_825.9072m/z		825.907231017151	1	9.99111666666667	1.40733333333333	0	5.46354208452726E-06	1.21113673390892E-05	4.63461276276051	T1DM+KPF50	Normal	100 - 52.5	102736.645976711	17.20	2848.30133706331	8398.13248999246	27478.0233283877	25687.6852211804	32697.4415917473	19802.5924132677	31490.0521404734	28935.8167225022	38033.6154242505	70545.7907476285	84679.6543712308	61733.6687037724	43427.1926278528	31344.8860717095	102697.717319988	125887.658417536	77255.4738280284	84513.0531098993	100521.487733154	116722.567461161	122011.936571347	103852.228816754	78900.4425211761	115003.89398807	4733.61630249016	14048.8834242816	30841.7552989917	34837.4297651336	38692.6263323387	23871.1432024564	39423.8184490438	30578.4679421759	46705.8307291461	70545.7907476285	90600.5753295678
0.05_155.9849m/z		155.984857931482	1	0.0539	0.549183333333333	0	5.52449232638086E-06	1.21983596996593E-05	2.06571228425246	Normal	T1DM+KPF50	100 - 26.1 - 3.1	1900.78254409052	17.38	3019.57797338027	1760.30755844162	2379.83990076792	1785.82679485442	1720.3235474616	1702.91996777696	1278.0758551202	1559.38875492116	889.494716755868	1354.0868906649	1165.56488305368	1434.87712092778	1495.63900495178	1245.33467603753	1042.60554932683	982.79992170993	1050.78798924681	894.712818159558	759.660984773056	826.939325494625	613.932493661429	794.725542109828	1273.79363291066	961.625906000954	5018.26240624179	2944.74464518127	2671.16884621146	2421.92377408677	2035.75059552841	2052.7941778921	1600.08088432488	1647.91336318717	1092.31239817344	1354.0868906649	1247.06282486293
0.53_687.9480m/z		687.947969125702	1	0.534433333333333	0.0972333333333333	0	5.61817915134544E-06	1.23564510940079E-05	3.79694199553174	T1DM+KPF50	Normal	100	91.7347741445359	38.63	27.6602349333932	15.6301752117784	31.4128273462128	17.0164486953881	33.0884663178849	21.280057134156	10.703778098764	36.4893934423083	61.5905553613361	41.3458486523952	51.9524382456558	98.5719993523515	130.632538496711	161.77863420824	57.8303462431494	79.0967375745461	173.41915401848	96.9757817513044	62.0562737356268	84.6346324737479	61.2770468731642	49.9265212574991	117.052142204375	135.079105313466	45.9687805175888	26.1470642089821	35.2582397461055	23.0775693167086	39.1553467434355	25.6521611213665	13.4005432128884	38.560852050786	75.6340942382906	41.3458486523952	55.5850260582711
3.85_833.1232n	833.123167834965	875.131315288944	1	3.8525	0.1659	0	5.61912774177387E-06	1.23564510940079E-05	72.4897295683445	Normal	T1DM+KPF50	100 - 59.2 - 9.77	575.201361329641	141.61	2279.16253301587	1369.45040726133	105.593562542347	153.106090847717	83.8502883753033	393.726848597116	84.0705424837306	132.65061751371	984.231166163748	36.6394045353108	10.1798716061373	82.6030415700114	47.6372505836437	263.352568530368	0	0	0	0	17.4952717547854	0	0	40.8993066422453	2.99989269129301	17.9548884354046	3787.75966640951	2290.89611885448	118.519835948874	207.641235113064	99.2245178223155	474.62018049801	105.251708984353	140.181032180731	1208.65013048125	36.6394045353108	10.8916625976513
3.74_399.8563m/z		399.856341165453	1	3.7381	0.120133333333333	0	5.62907289147763E-06	1.23564510940079E-05	25.9080322055176	T1DM+KPF50	T1DM	100 - 1.17	172.03106221414	51.45	31.4032919289726	34.6415899628076	13.8162885156858	27.0678560126051	20.7864263197621	6.57021783448849	1.7889858959193	0	13.6461952022481	1.86233389966184	0	0	0	24.3318711684363	40.7799708001768	173.782860175542	236.125902452706	183.472774489079	136.599389021398	88.5265181765562	150.860407279713	137.569582909764	367.143304935638	205.449911900831	52.1893988857607	57.9504621532455	15.5076143741688	36.7092061667885	24.5976867675862	7.92010498046338	2.23971223845557	0	16.7577253990611	1.86233389966184	0
3.62_1021.6876m/z		1021.68759927429	1	3.62368333333333	0.3833	0	5.76399599694355E-06	1.25803104997205E-05	8.56069824598443	Normal	T1DM+KPF50	100 - 53.1 - 41.7 - 1.4	2704.31214039065	61.59	5951.64037150863	5796.60283233619	1369.40733708568	3435.70818102547	851.818942821018	1937.88475480039	1323.67549553089	967.759208016901	2961.67185809522	873.173743660793	1344.69278505162	620.855365267189	795.226052141724	2218.78859413976	154.999972319236	272.710830415088	158.287154437223	242.074189953843	563.404962711657	688.601486684261	349.360163651898	447.249545147384	179.894636769421	102.40253162314	9891.08193102169	9696.89363026767	1537.04382190429	4659.47949063468	1008.00278104022	2336.03376397847	1657.16913355588	1022.69772448059	3636.97594710579	873.173743660793	1438.71560260626
0.70_666.8829m/z		666.882854083768	1	0.700333333333333	0.0801000000000001	0	5.89544644147288E-06	1.28160147430503E-05	33.7119318910187	Normal	T1DM+KPF50	100 - 41	171.214681480131	51.61	159.784859059799	276.238463054798	229.659908386908	68.0855931739108	168.749811392606	294.044392029078	90.5409180732493	82.6135066706939	50.1477168722786	0	51.6594441577431	233.04710956221	146.3296148941	86.2456839105668	2.11629826293219	0	0	0	0	0	24.9009441946844	0	0.249131525731366	23.5211875345204	265.547821044942	462.107732806568	257.773807519127	92.3371276855198	199.69065095034	354.45741868133	113.352264404217	87.3033752441495	61.582122802777	0	55.2715454101726
3.81_1122.2962m/z		1122.29619609867	1	3.80675	0.114416666666667	0	6.09596447698202E-06	1.32263347733079E-05	Infinity	Normal	T1DM+KPF50	100 - 19.8	92.1420764689491	117.03	358.018019002224	234.730542482	39.1818700070843	21.1573739312421	8.70123116546419	38.1422302059744	18.4503416020468	18.7550033555573	130.254058768432	17.4197387695244	0	35.2818524358323	0	91.7168000131462	0	0	0	0	0	0	0	0	0	0	594.993201485299	392.670874313745	43.9783325195358	28.6934584411901	10.2966308593875	45.9787597657083	23.098815918029	19.8197021484907	159.953871141677	17.4197387695244	0
6.52_431.2831n	431.283072528488	432.290348960488	1	6.52418333333333	0.532066666666666	0	6.17439801053887E-06	1.33706988301773E-05	2.0927485678344	T1DM+KPF50	Normal	100 - 26.8 - 5.1	75536.8200093466	15.26	23620.3184278461	17979.9931439743	27673.6232127076	57643.5516722048	41970.0785505305	38478.31736851	37961.0869067365	43429.4390900949	55674.4050427015	62726.1382162074	56999.6608180105	70948.8486086736	82741.8668892609	69449.9064622521	89473.8743820827	78859.3134688645	86165.8509801084	74735.1888114131	72446.802333542	50709.023772041	61921.6998334197	71218.2588079715	89010.2085880407	80827.979115982	39254.8087960877	30077.9760202741	31061.2996125186	78175.7159316748	49665.4321390225	46383.8978717686	47525.1991220442	45894.8756725574	68368.9759404875	62726.1382162074	60985.1575570019
3.79_762.5337m/z		762.533746299551	1	3.78958333333333	0.200216666666666	5	6.20380538984833E-06	1.3382809181287E-05	12.7021700276995	Normal	T1DM+KPF50	100 - 33 - 2.17	2974.49271118286	83.37	8175.3326031548	5607.01996509888	1628.17617268591	2793.79018116088	1306.51115253438	1946.22435829498	1181.04403768424	1157.84321884884	4039.41055991162	940.353644931087	347.354967493579	855.792885887221	1179.03156651456	3010.12815849999	21.7734382210364	284.54703559777	263.289049501856	208.420615537942	327.842910334335	117.828075809744	150.677296837239	722.861721391763	141.082480195682	103.397495809288	13586.6550301425	9379.74840729914	1827.48993628481	3788.91552028445	1546.0643207267	2346.08678456873	1478.60236986223	1223.57257405843	4960.45468600032	940.353644931087	371.642517109676
7.27_734.8812m/z		734.881197596269	1	7.27365	0.297499999999999	0	6.57366608380894E-06	1.40458730509781E-05	Infinity	Normal	T1DM+KPF50	100 - 35.5	166.554626101337	90.06	326.149959877938	418.779524161595	18.2349279179821	23.6297750942198	179.200111420839	195.603987982342	8.60453015329827	162.234192202478	31.0286052702807	0	0	176.581076303623	0	98.3402175520803	0	0	0	0	0	0	0	0	0	0	542.031402030831	700.558692356099	20.467163085932	32.0465087890452	212.057048269796	235.791895861556	10.7723999023475	171.444030523265	38.1035767793769	0	0
0.65_373.0720m/z		373.071994040363	1	0.654566666666667	0.0858166666666667	0	6.64279833795245E-06	1.41666543019016E-05	2.26247297721283	Normal	T1DM+KPF50	100 - 22.7 - 47.2	748.913783271217	17.32	424.107341171286	795.873350439374	750.701363821592	715.42217659432	741.709142797743	1011.29040019316	792.707246993707	759.49924415855	483.408895814584	408.107940673833	436.395897122603	491.267802935677	494.722610766783	298.534362660616	367.235560046483	301.909462570953	331.215241755667	369.789340288191	322.887693931167	153.534197895519	293.573285481506	429.723079007714	268.8488828333	471.438961093483	704.827610074437	1331.383130016	842.598737503999	970.24973698188	877.703982711471	1219.0655374044	992.426003275947	802.615095068267	593.633127143718	408.107940673833	466.909314218969
0.53_393.9987m/z		393.998720102263	1	0.534433333333333	0.131566666666667	0	6.76617241224253E-06	1.43480880656927E-05	2.576014432559	Normal	T1DM+KPF50	100 - 33.7	157.514445093663	27.88	97.2820269598243	154.060893581692	177.620009631042	146.873828014591	85.8274503077656	272.763907867715	196.239053538926	129.448390847746	90.004008829442	106.829467825269	175.569441366964	171.689985407574	194.939699328335	164.408194729099	42.7927769351143	61.1172180288983	58.2772855750858	53.7123770495517	67.7224597069681	64.4289906380338	88.9129374614006	39.7037693122386	95.9371177841681	38.8607608012165	161.673830912532	257.722003879912	199.363426101531	199.189090949142	101.564198975553	328.804742797685	245.680533802206	136.797018990855	110.526226719224	106.829467825269	187.845504522299
6.52_127.0486m/z		127.04858567255	1	6.52418333333333	0.429066666666666	2	6.93306060151055E-06	1.46192344336004E-05	2.33189152536387	T1DM+KPF50	Normal	100 - 6.68	2705.22335356628	17.88	777.451708493756	552.477638392755	852.286294031396	1778.73367840271	1386.09807131767	1273.54650675433	1221.93099801693	1438.26136464312	1938.19212559494	1997.88681828496	1841.54914719701	2487.63650963025	2828.12439649319	2595.35568393894	2944.53007508738	2916.9506867765	3079.87547036738	2468.95436861438	2543.53095121164	1643.67299248772	2070.23843238314	2319.93870332106	4035.66527867116	3028.87657674239	1292.05362994325	924.216657161742	956.619222971712	2412.30414724713	1640.24376595281	1535.20359371494	1529.79060206643	1519.90971787599	2380.12800857427	1997.88681828496	1970.31286290191
0.55_267.1241n	267.12407535197	309.190791018241	1	0.551583333333333	0.148733333333333	0	6.95274236561794E-06	1.46332813588259E-05	3.45387449618345	T1DM	T1DM+KPF50	100 - 21.4	2415.40411207645	24.43	2750.65547184719	1988.02182356834	3498.03230661301	2650.5192206164	2267.88153543952	1575.17197766127	2145.09774249496	2179.41228607122	2019.58094909493	1019.18267870324	890.560576818806	5413.32042364582	2879.3327988727	2270.4472453232	640.271283563553	371.570617451643	1162.96820813934	450.421483524942	607.567619167354	549.45119599584	480.966934435418	547.339032855452	1195.90136099335	986.859811298424	4571.33780567411	3325.67828353759	3926.245171976	3594.61260889421	2683.70516300333	1898.79966534361	2685.54474214038	2303.13487818671	2480.07466290183	1019.18267870324	952.829829369588
8.95_616.1109m/z		616.110884196476	1	8.94991666666667	1.42448333333333	0	6.98657812592263E-06	1.46770096899299E-05	66.4620438062183	Normal	T1DM+KPF50	100 - 39.7 - 9.28 - 1.54 - 0.166	1355757.07828117	50.15	1415223.76693126	2296029.76200722	1201086.21016588	472393.986689114	1694283.78801754	2120229.06991529	450680.203302379	1196129.83922064	288608.362494977	5180.39547572884	2400.99427679377	216791.093518752	430941.998143495	691189.638486253	4935.9599449378	10372.4380403753	2297.37535143651	55037.4360925112	1746.96423970856	27897.9706445398	619.040923422877	1096.79167905658	96767.1513466174	3218.54774466704	2351972.45728373	3840931.83854373	1348117.60453888	640656.882512095	2004936.35952386	2555841.71474684	564226.900429133	1264032.67943167	354415.250176602	5180.39547572884	2568.8751856127
5.89_263.1106m/z		263.110595069062	1	5.89488333333333	0.1659	0	7.08317417130733E-06	1.47969596143562E-05	36.9793333701207	Normal	T1DM+KPF50	100 - 95.5	131.831417235602	37.77	133.378918325658	122.740173043958	112.070786678336	138.263892808776	176.366189374217	171.749157202505	25.060432289696	175.021788161674	76.4664319728394	0.722716000140042	2.01976423742811	70.5470044544528	25.3857053349863	8.84818777850981	0	6.96317931094825	9.98464027758989	3.23028472298873	0	0.38343949487274	6.49762705228425	8.59085449902639	0	0	221.663562762567	205.326884831305	125.789971774566	187.512366852273	208.703517183969	207.035959783493	31.3742869791474	184.95756279525	93.9018862221558	0.722716000140042	2.16098900379124
8.88_471.1720m/z		471.172048031108	1	8.88126666666667	0.394733333333333	0	7.12045638251446E-06	1.48472461406436E-05	Infinity	Normal	T1DM+KPF50	100	158.606829085084	91.08	207.131199609851	337.369396112473	11.3021845479986	5.36241320699727	220.39217422814	354.213702688327	5.04768732461376	128.03587496227	27.8301372930958	0	0	11.141598485997	120.377912079218	23.6254976693463	0	0	0	0	0	0	0	0	0	0	344.233108508961	564.371105427593	12.6857454776705	7.27246117592404	260.801812889649	426.988842909286	6.31942772864906	135.304316291773	34.1758117675936	0	0
0.59_397.2214m/z		397.221350294911	1	0.585916666666667	0.0972499999999999	0	7.13892096226854E-06	1.4858181428564E-05	4.01033127515732	Normal	T1DM+KPF50	100 - 13.4	548.37922316919	28.47	518.508091344772	540.733273538336	995.969875943848	551.59086375228	620.752682943563	143.98277183456	405.834511226818	609.661714769343	85.9776834830337	124.842924309239	83.2514636525117	336.869816509866	97.504497803707	185.273941239806	127.0465573556	160.638739636935	151.872720134918	134.857956029861	77.9198765974996	138.869272530434	218.058033242685	96.6060035963134	152.979749496587	108.56736086847	861.71302250388	904.570002035905	1117.8918815202	748.063043034143	734.569753371597	173.5648188591	508.082553169184	644.271470870522	105.58184086497	124.842924309239	89.0725234999153
6.52_119.0952m/z		119.095160875066	1	6.52418333333333	3.27238333333333	1	7.23968291760357E-06	1.50400445787463E-05	2.38446603809597	T1DM+KPF50	Normal	100 - 10.3	85049.514367886	17.61	23340.133504031	16395.2899849008	26808.06259404	53376.9824535924	42785.0519711069	38505.6486407138	39796.129312303	44337.9755220753	58130.1601740153	63182.1211369505	58399.3701100935	78068.9341581856	87738.2332398201	78787.0682610564	92432.1474179375	88562.4781746388	95181.0015291951	73488.2117200013	76842.2626804858	53232.246997984	67359.1389485067	71899.0267181007	139138.92628883	92359.7032031801	38789.167079804	27426.9926057538	30089.7810837527	72389.4294597068	50629.8336486841	46416.8445031524	49822.5715849614	46854.988615836	71384.6788179541	63182.1211369505	62482.7364984665
8.88_1179.9923m/z		1179.99225070673	1	8.88126666666667	0.245999999999999	0	7.64598490954338E-06	1.57913785337779E-05	11.7271121633882	Normal	T1DM+KPF50	100 - 64.4	737.062231109866	34.19	759.87491652705	755.150094074176	565.037107000893	329.113124353473	774.61276175054	1015.10408486357	580.378008557612	1117.22775175162	109.639681376071	50.5792968966765	87.5759203269884	356.152282019689	7.09777143164781	315.574734330947	35.6795571336592	35.4483883981937	99.6093354391299	65.0984243340322	130.618985404059	87.8566291389036	96.8762723349367	28.4383937298023	17.2483778105484	31.6369192257976	1262.8426093548	1263.25890334852	634.206324840262	446.340542393213	916.640589710214	1223.66276442379	726.601440325494	1180.65141615577	134.639117065984	50.5792968966765	93.6993522890098
9.45_281.6815m/z		281.681518418077	1	9.44763333333333	0.245983333333333	0	7.65754756681947E-06	1.57913785337779E-05	2.35739376884694	T1DM+KPF50	T1DM	100	234.239978328022	19.87	103.309143583694	85.4387975480617	58.1471093285566	110.202083771485	120.183427737486	112.02761688932	109.558909199941	96.5860043934693	100.198581497568	79.0558927090753	67.7192428030966	147.943716292024	79.2142473302465	122.052074725741	227.842759733877	302.068356017473	330.415202539561	252.336457198271	162.251933208085	102.816351046757	204.39412621368	246.564527475952	191.675821244693	322.03424860187	171.690347471547	142.926979074677	65.2652083384154	149.455169677763	142.219459211753	135.044302765286	137.161746398709	102.069074715689	123.045309643165	79.0558927090753	72.4542678450952
2.21_155.0120m/z		155.012029699567	1	2.21063333333333	0.245983333333333	0	7.77006667640467E-06	1.59940682913065E-05	2.06521760191667	Normal	T1DM+KPF50	100 - 0.238	1064.0492735363	9.64	1486.42464919294	1309.04197210505	1318.10899350722	1025.43272837364	1010.08390942197	798.677187841209	731.842073445326	832.782674403072	680.577736203568	681.033059341757	753.865597161547	821.60088264642	859.411797535476	793.167593339814	412.140685941392	502.258886601966	552.666192795609	550.479042970495	405.743096521335	364.916449625547	459.208212817995	427.015016556117	950.938369543781	526.872108846373	2470.30181121828	2189.84138265389	1479.46577340413	1390.68352582158	1195.28615601033	962.769779108262	916.226143677847	880.05873676379	835.759319501394	681.033059341757	806.57694379075
7.12_227.6494m/z		227.649387229804	1	7.1249	0.0858166666666662	0	7.82788531727974E-06	1.60836262040817E-05	13.7622183540892	T1DM+KPF50	Normal	100	41.0541397286233	67.02	3.21968535274747	10.0780220787276	0	2.54967433497718	3.58048302500609	0	4.43697366544628	0	23.7575984802091	15.581179255716	19.0558766151163	14.1815041017734	60.3960453428618	22.0722432232267	116.448161247769	27.3992528024594	39.475699882753	43.6409566821503	5.14465611800266	32.0628073134576	9.53709398848857	31.9391129261864	31.6543669485709	73.2392893763951	5.35082256794075	16.8591002225911	0	3.45784759521626	4.23697650432715	0	5.55484771728652	0	29.174675107015	15.581179255716	20.388290405273
7.95_574.2807m/z		574.280678238603	1	7.95446666666667	0.732333333333333	0	7.90691588425929E-06	1.6104062526255E-05	2.11304991460019	T1DM+KPF50	Normal	100 - 25.1	17686.3556424893	18.29	7369.84056785411	7239.84067514813	6810.00253555475	8444.03338040822	9132.58295734234	9065.10692571663	7412.32600269209	11486.7510225453	9366.94240386785	8212.91723837343	7258.4546192342	13784.0653198894	10189.268888891	12020.2660657966	17455.9640905596	18686.7365698747	22968.0959564505	19895.5607836604	11071.441046378	12771.5141463082	12468.8105320068	13988.2247007115	23218.9747535998	24338.2338453432	12248.0009417529	12111.2256536477	7643.65141105718	11451.7293906211	10807.0724379463	10927.5826645999	9279.82568309796	12138.8399460488	11502.7409696572	8212.91723837343	7765.97601146562
4.79_174.1976m/z		174.197608256045	1	4.78503333333333	0.228833333333334	0	7.90947545492582E-06	1.6104062526255E-05	5.84430292035448	T1DM+KPF50	Normal	100 - 2.06	623.384211345278	32.06	43.2291877383691	39.9532745096122	367.093798569615	47.1224480209212	42.7942292942366	18.86824959022	241.864617388178	52.3964402832978	124.821668805524	355.56241444155	321.070983821058	237.851978802292	825.0554710154	444.440367560931	857.432442327119	671.173704942698	497.077037213541	511.813593514296	869.813713932672	648.312209007312	745.69551485546	675.616652438634	184.789473850085	572.117771370965	71.8429560661345	66.8361563327002	412.031716108371	63.907080733628	50.6406936645539	22.7448345422723	302.801237756719	55.3709226476053	153.28281756888	355.56241444155	343.520720199125
9.08_597.6873m/z		597.687336908857	1	9.0815	0.165916666666666	0	7.95787474150433E-06	1.61441125793556E-05	29.0822521560979	Normal	T1DM	100 - 35.3	118.593606708492	60.86	180.711241191807	220.525025927815	102.086811397119	45.917178238868	117.276526880854	184.649529295031	13.0662608160201	84.5162799204192	7.06638732577162	1.4509392871312	7.23597899569885	8.71390678030373	0	0	0.0858537036818488	5.44237958768142	0	2.00377411219943	9.03493025035258	13.2093510260582	9.54116933316839	0.847259112177541	0	11.9466159997669	300.325554118066	368.907061788846	114.583804618562	62.2725036583182	138.779568408211	222.586783794764	16.3582420226151	89.3141666234268	8.67762600590519	1.4509392871312	7.7419288606085
0.65_103.0494m/z		103.049382282127	1	0.654566666666667	0.06865	0	8.27739644926329E-06	1.6701881744357E-05	2.15971220672776	Normal	T1DM+KPF50	100	111.395648508423	17.32	135.291944317084	105.872650414996	136.939113572963	102.321309392813	123.626052385744	103.536521168716	79.7508430878593	103.826753727209	43.8694869830366	41.6301982765016	48.3076700146686	82.7153221148985	71.9246030535091	67.7367722765298	47.7773530497686	65.4897919584337	36.7034376282243	85.9283896868154	59.2992116073794	29.5612194051406	54.3499949053332	39.0665928573369	50.6756304646161	46.9376959275513	224.842836985512	177.109914052016	153.70256372535	138.767327564007	146.29330054713	124.808665043606	99.843682221565	109.720872606947	53.8723655468671	41.6301982765016	51.6854104880102
3.49_563.5159m/z		563.515932866318	1	3.4921	0.446233333333333	0	8.2969209217465E-06	1.67112753483719E-05	85.7051253069504	T1DM	T1DM+KPF50	100	492.472914762234	82.89	604.796944829666	276.567346733986	850.983504210223	454.684420393991	97.6439832198312	0	118.575222734845	355.048664598783	155.518304125562	28.353485107419	13.2580951413167	1300.48534807503	1200.89300143083	256.329254693248	0	0	57.4613143611257	0	0	0	0	0	0	0	1005.11720459102	462.657908512246	955.156951672557	616.639312744125	115.547332525235	0	148.44967651372	375.204346656762	190.978730440152	28.353485107419	14.1851198672999
8.44_1161.9236m/z		1161.92362466639	1	8.43505	0.0686499999999999	0	8.41243715243856E-06	1.68834287295096E-05	80.9181449712217	T1DM+KPF50	T1DM	100 - 59.4 - 32.7	269.813091438344	66.73	0	0	0	28.8784152644765	80.9424453644626	49.1901287302386	28.8905895489881	26.9839040428411	20.0063724793224	0	0	0	0	0	484.42261003827	457.892441082255	128.879824076637	176.434203566901	410.976295944581	65.1685229146224	267.587541145139	183.612354346652	24.5151558912389	498.641965377148	0	0	0	39.1646718979193	95.7835121174546	59.2965093943995	36.1694338321291	28.5157475471256	24.5681152343905	0	0
8.92_245.2474m/z		245.247428647507	1	8.9156	0.348983333333335	0	8.58860570052133E-06	1.71756504309647E-05	2.81240372270318	T1DM	Normal	100 - 20.2	1436.03821841796	14.29	359.469102003597	368.049981158955	712.827019522387	584.246502020419	485.845927559355	526.719054904489	546.878357655545	500.83482056504	1489.77556162218	1193.51535008918	1547.25610372321	1729.73641718984	1443.57592832236	1212.36994956095	1039.10877780018	778.016567114564	1216.04293349695	1252.00351331426	1158.80454844366	2026.23044642699	796.752245722873	764.83278330844	3431.62255889017	1282.95193203424	597.404768710363	615.695368675454	800.087991915576	792.350354047434	574.927395386413	634.936362102945	684.661714427993	529.266605876164	1829.4659718618	1193.51535008918	1655.44243443599
0.70_798.4169m/z		798.416898636587	1	0.700333333333333	0.0801000000000001	0	8.88266174536856E-06	1.76273604006088E-05	24.3737363460375	Normal	T1DM+KPF50	83.7 - 100	217.67182433815	62.02	69.5599255000448	276.648976413505	188.014445499503	123.453508621588	243.513500358128	507.803160516899	199.826567826746	132.554509968785	80.8115137450602	0	27.6122446637667	127.122810771497	176.789261482997	68.5740736723059	0	0	1.20698259032411	73.7058185563713	0	0	0	0	11.1397730443518	3.25331689098916	115.602233886707	462.794463377616	211.030300523132	167.42664427847	288.162511118759	612.134093879408	250.1719049608	140.079468727048	99.237709585092	0	29.5429317851347
3.72_622.7774m/z		622.777409304841	1	3.72093333333333	0.211666666666666	0	8.89290186301128E-06	1.76273604006088E-05	11.0814889930219	Normal	T1DM+KPF50	100 - 16.2	1530.10975963789	58.85	3496.0600782352	2974.75009924474	662.961966252542	2247.74819078165	611.938467431132	1244.13318865281	391.629453048633	611.656633456396	2298.08457443686	451.998144021356	159.634200157232	658.312268350734	651.803198949395	2047.54915680477	59.5141226743553	122.903421673051	174.660861132947	111.113340598522	225.669727380391	104.547984778579	53.6393876917164	319.123179857899	109.371458036432	100.236446203031	5810.13208310385	4976.33460896938	744.118690465463	3048.37781418684	724.139422109188	1499.74714872997	490.298599297763	646.379638671842	2822.08114946844	451.998144021356	170.796048754708
3.76_696.6817m/z		696.681698920182	1	3.75526666666667	0.23455	0	9.06336355699366E-06	1.79020999643722E-05	7.79888365738011	Normal	T1DM+KPF50	100 - 28.1	4712.57081114231	47.81	12018.3974278104	9019.68464357746	2602.48127328292	5448.73244751039	1981.12663237781	2900.00359175433	1791.9713541743	1938.16911865087	6545.6612073008	1788.85758132129	744.417812810491	1767.09456104647	1980.55427574643	5084.60266349885	354.114183339572	591.430838078414	656.632394780078	513.096534458189	997.868176495029	452.272066266903	363.452644381957	1225.08274636191	493.690666979869	394.982024268985	19973.477263029	15088.6519392738	2921.06494130085	7389.52662782687	2344.37279407776	3495.82517186104	2243.44986847623	2048.19662875083	8038.16678872973	1788.85758132129	796.468557022391
0.65_532.9242m/z		532.924196905422	1	0.654566666666667	0.114416666666667	0	9.21690436928024E-06	1.81734369642675E-05	10.8738057370616	Normal	T1DM+KPF50	100 - 24	639.403369264483	33.72	221.33549018106	862.758763025086	557.215857585151	577.234436081155	777.792103649708	711.716168459765	873.131557572839	534.042577561101	110.385367639181	152.072837719971	193.128169178211	165.259636629552	192.32893137018	56.5857149731316	51.4033890817863	74.8557591190149	76.2744295597527	105.956449594191	55.0156784997216	5.16545702756919	87.4978081716379	119.775346333913	5.2082320200204	6.86914669937653	367.839340243734	1443.27292995919	625.427634403548	782.840647253527	920.40287452819	857.942143243009	1093.11282986542	564.35952695988	135.554830599746	152.072837719971	206.631963366122
3.87_627.9504m/z		627.95044520711	1	3.86966666666667	0.131566666666667	0	9.25526017736544E-06	1.82171052191705E-05	172.611113617529	Normal	T1DM+KPF50	100 - 36.8	235.381014650541	137.76	1140.07439133574	502.535525212627	55.8310140413181	17.1054504003665	35.3905423896014	87.2453682782852	15.8184880831422	29.0473374632479	308.679101508353	10.2788696289257	0.343052732878493	9.7422063534876	34.0961673401335	202.440062378024	0	0	0	0	0	0	0	13.636492443476	0	0	1894.69936156494	840.670591787566	62.6655874252051	23.1982727051013	41.8795161247496	105.170405796295	19.8038796362178	30.6963195801125	379.06240844728	10.2788696289257	0.367039464177731
0.65_506.9055m/z		506.905466385595	1	0.654566666666667	0.0972500000000001	0	9.51661878767496E-06	1.86336366937371E-05	3.31277165879067	Normal	T1DM+KPF50	40.4 - 100 - 10.3 - 18.4 - 1.3	686.160176034939	27.62	397.531857103966	917.045941533981	506.798739732563	467.026709336625	720.818656642774	1183.58625997978	726.069106642614	570.40413730721	360.137023402592	378.46806398233	288.337636213957	572.964557388794	1071.05239408253	385.615706273171	71.7592690690156	239.796329729095	264.498572263261	259.866418654137	236.487608882982	226.669687138181	182.19394251028	173.79023512976	230.579655670824	185.615363263475	660.66158627959	1534.08767278606	568.838687189012	633.377824621617	852.983156391557	1426.76052280444	908.998705815019	602.78528835058	442.253481997799	378.46806398233	308.49861072446
3.70_600.7946m/z		600.794566396693	1	3.70378333333333	0.228816666666666	0	9.80188543320271E-06	1.91255521420362E-05	9.92497022304757	Normal	T1DM+KPF50	100 - 19 - 7.76	1417.016437623	44.67	3292.75643694667	3042.37799805778	600.643351632526	2120.7055866661	452.012222642477	885.22082654153	368.312602267661	574.102476229271	1963.71034238307	389.297640516612	242.580280565415	546.961565239293	592.930274124385	1842.69565770221	79.0067050457665	123.16513383876	173.321525165052	148.070729705008	226.244606753041	95.4859849600255	89.9780847258065	272.869658802008	117.042408943353	102.543815929012	5472.26002643754	5089.46648296465	674.171320535944	2876.08366779152	534.89016806653	1067.09428115138	461.107180754158	606.693577487606	2411.46474846927	389.297640516612	259.541836182805
3.85_915.9218m/z		915.921775631619	1	3.8525	0.148733333333333	0	1.0283299874736E-05	1.98580389914501E-05	23.2240095044719	Normal	T1DM+KPF50	100 - 26.9	181.684961165079	95.99	767.41206653998	394.280764585953	33.3996783031405	34.9176116718559	41.6715731875217	115.611818918878	25.9036602605209	40.282515852778	281.367608592902	26.8733191178717	11.5733723467559	26.1821249610276	205.570887680921	154.095836885083	0	0	0	0	0	0	26.766662027406	51.4648600231229	0	0	1275.36866329132	659.575745525022	37.4883117675461	47.3549809455579	49.3121948242103	139.364898681646	32.4299621582377	42.5693054198972	345.52349948897	26.8733191178717	12.3825988769698
3.69_1131.7168m/z		1131.71679980269	1	3.68661666666667	0.348966666666667	0	1.03061821937755E-05	1.98680893350906E-05	11.0477988052747	Normal	T1DM+KPF50	100 - 55.4 - 9.28 - 1.31	2378.11720160397	74.09	5341.06925499177	4613.65212031933	1628.0778045694	3789.2702442798	938.239344375688	1306.15231093513	586.696022391025	821.780510969627	2448.18722371048	812.518798351036	265.244849747712	734.947464756475	796.888083449722	2260.88148982502	65.2939494442605	200.592791759871	244.903147366099	148.329963564285	440.837456589742	69.8337554386461	76.0766072254249	650.78927477218	95.5719546739661	160.342161980821	8876.36858122082	7717.98502533678	1827.37952640043	5138.9774851088	1110.26865084728	1574.50843848413	734.511247181826	868.431993856528	3006.4093772945	812.518798351036	283.791144033199
8.97_696.9943m/z		696.994256965339	1	8.96708333333333	0.14875	0	1.03587142300521E-05	1.99351656256122E-05	Infinity	Normal	T1DM+KPF50	100 - 18.5	347.611593784874	86.65	869.387550263252	327.434947489752	693.042423080553	69.361974568937	167.125361268767	402.754464830607	0	251.786028777126	0	0	0	62.0127035991124	0	69.6018199471795	0	0	0	0	0	0	0	0	0	0	1444.84259005796	547.752183214657	777.881457083867	94.0681457519543	197.768352489744	485.502569802862	0	266.079616244657	0	0	0
0.88_229.9934m/z		229.993389983567	1	0.8834	0.3318	0	1.07026641923413E-05	2.04569750865994E-05	2.66675342583744	Normal	T1DM+KPF50	100 - 2.56	466.906216355411	25.35	353.132974713102	512.271204896932	548.254125254216	415.622906145284	356.461360682963	701.456808170622	385.998805768835	462.05154521133	289.074500694964	384.469269601199	270.960456752073	523.654446053494	293.653370098342	217.352850002679	337.691619805958	106.873952530828	129.054597630134	324.456676444392	207.816156355992	133.931054369113	138.876494564906	152.731054351762	95.0599683517236	124.349773849156	586.874704687059	856.957001784543	615.368848431117	563.664404828443	421.819737551089	845.574941337483	483.249337673199	488.281651020068	354.987674639072	384.469269601199	289.906394346842
0.59_1061.8098m/z		1061.80975295157	1	0.585916666666667	0.0858166666666667	0	1.07634954238378E-05	2.05383182370856E-05	6.35598790779002	Normal	T1DM	62.3 - 99.2 - 54 - 100 - 62.6 - 52.1 - 37.1 - 43.2	671.976446100798	29.86	741.193231343995	726.655119900268	907.005610736624	796.391080722952	742.437895875343	296.819487259015	438.216809616265	727.092333351919	40.4744370314155	73.6773071288706	72.0071945580048	29.7206944225048	84.1281931805916	334.332379339366	88.8154229858011	494.101070134685	190.799414665431	479.574969215247	393.653226593935	230.473951994048	489.378974744216	348.985954203533	108.075309432973	236.199249140594	1231.79535729976	1215.59085681267	1018.03702423718	1080.05910619726	878.56635509131	357.802672386087	548.623414993528	768.368483240825	49.703195022618	73.6773071288706	77.0420392391186
0.65_592.8242m/z		592.824200557387	1	0.654566666666667	0.0800833333333334	0	1.11159958482432E-05	2.11391605977255E-05	7.01413257241992	Normal	T1DM+KPF50	100 - 41	682.069900383193	26.97	288.966729101681	805.648869943916	645.675971232898	625.02068304613	831.342294570207	710.721806259389	880.059607432895	669.123241478429	159.01724907333	237.322408483933	210.12303373635	270.17231637495	372.29442464026	26.1475244348223	58.6564327308949	159.848074256502	125.861663987554	154.873252008557	81.4667775443161	54.2185599045883	119.400492557925	158.147146463625	42.0206448470648	17.9292664279457	480.23627344264	1347.73618637642	724.716624235151	847.647966716044	983.771671181541	856.743483896551	1101.78636837435	707.108556331208	195.275485524783	237.322408483933	224.81513284229
0.65_334.7919m/z		334.791936086458	1	0.654566666666667	0.14875	0	1.15124155434243E-05	2.18191891385799E-05	2.80664779257248	T1DM+KPF50	Normal	100	68.6794450904719	6.67	32.0605261139464	11.142191104898	24.9318236363948	18.8847267850647	25.1908121069238	42.3262724283317	15.3600942766117	25.8657586160251	55.0586719366327	54.7397918700988	49.4210451231528	47.3954267992709	55.8202938699503	50.7601753266197	39.4978546141777	71.8961256222506	54.3544427587459	34.9427746890428	92.0497993685045	74.6101508592662	54.8555071797815	57.5299234711003	81.4193833749087	125.63848896694	53.2816619873022	18.6393039298099	27.9838616687143	25.6113128662122	29.8096313476516	51.0224363192942	19.2299957275407	27.334126360605	67.6128467661874	54.7397918700988	52.8766343556002
3.77_474.6474m/z		474.647439509567	1	3.77241666666667	0.131566666666667	0	1.1680002925063E-05	2.20995458893549E-05	33.4430087516131	Normal	T1DM+KPF50	99.5 - 100 - 15.1	240.54764855329	109.68	766.879799831777	509.789782336062	78.9126082082868	209.535514120182	54.2355135402512	210.024356931901	32.4594258145649	62.5441876432929	278.99101405567	10.6946105956999	11.1501451644903	25.7621781413409	19.9419619332097	123.187594007137	0	0	0	0	31.9751080808416	14.8799666036017	0	25.0725590819673	0	0	1274.48408470603	852.805934112582	88.5727231278246	284.170359984175	64.1797754563492	253.175008387598	40.6374211311284	66.0947453172313	342.605006967826	10.6946105956999	11.9297790527382
9.12_1172.0409m/z		1172.04090044351	1	9.11583333333333	0.411899999999999	0	1.19577688341144E-05	2.25114083219969E-05	46.2020177125383	Normal	T1DM+KPF50	100 - 69.2 - 25.9	1819.36332385803	52.33	2301.8995608381	2841.62816692268	1507.63153304001	500.415316062107	2147.96976219805	3001.71623705468	507.858751713744	1745.78726303489	59.4756962405508	23.9754702632293	51.9569856740629	147.8498810158	0	230.32054088824	19.828847369057	5.74788235349858	17.5845374472413	32.9058761100716	74.9810777780893	106.556359401415	73.4593211912757	31.148720843839	0.629149977383844	30.9426148632936	3825.54652700918	4753.64051470063	1692.18878182647	678.659181495128	2541.80716704356	3618.43523577562	635.81130752042	1844.89348852757	73.0370166002701	23.9754702632293	55.5898914492912
0.72_204.1393m/z		204.139335858626	1	0.7175	0.348983333333333	0	1.20683450302028E-05	2.26815838094667E-05	2.14617825217289	Normal	T1DM+KPF50	100 - 11.3 - 1.51	62494.5623164045	15.81	56556.556145525	46593.0238458825	72422.8023821829	59249.5898702471	58957.9276161592	76780.3253737858	59241.4450688181	70154.8282286351	44173.2434656498	51069.2268301195	38181.8461716903	42970.9872862892	69431.0292568578	28415.8041046976	16547.411774174	24958.3864824125	19795.6987110497	26965.2605296059	29762.9536072843	35394.6843568888	37604.6682851342	30029.3687666898	46428.5112451613	23703.0459506655	93991.8233718845	77943.5143677003	81288.4654199608	80353.811873083	69768.0598703751	92555.2626584812	74167.0405826445	74137.4327378124	54245.3829079977	51069.2268301195	40851.574749406
0.55_589.1163m/z		589.116309504124	1	0.551583333333333	0.0514833333333333	0	1.22507367839031E-05	2.29859379285402E-05	16.3132910613426	Normal	T1DM+KPF50	100 - 28.9 - 16.7	204.970089161563	82.90	152.993852470473	133.73683243787	188.814700134175	81.4602573998739	159.595643081146	654.934984715856	188.357543585633	79.8668994674807	76.5309950810182	36.8591872072898	58.1586694042157	232.729821080268	413.008385890519	238.895919374096	0	0	16.658613348136	14.4893578501984	0	26.2605462763542	7.29194613178473	5.15503432272129	0	55.7905709056092	254.261789232487	223.722734868881	211.928518612711	110.475738525396	188.858035411758	789.494955113859	235.813315541757	84.4008464813139	93.981170654317	36.8591872072898	62.2252056594866
0.60_763.8155m/z		763.815541269376	1	0.603083333333333	0.14875	0	1.24483039505296E-05	2.32185541539543E-05	2.24610185249515	Normal	T1DM+KPF50	48.1 - 57.7 - 54.3 - 100 - 83.1 - 92.5	1277.46809106441	17.62	925.189640877633	1599.96639228372	1481.51107919747	1170.90036143165	1482.40323832271	1153.22113663752	1253.48001687463	1153.07286288995	503.987112060606	1033.34026948021	846.262175658251	950.093593043497	1364.52683897197	650.876959951663	423.768876835604	631.511761586207	605.687766402878	860.77546851716	464.444585046433	366.688743199483	454.492413596078	519.263495463003	882.224028004478	478.632454241779	1537.58056072423	2676.51663685323	1662.87078336339	1587.96554660795	1754.20680585438	1390.15671899249	1569.28824361187	1218.53141077762	618.903474807844	1033.34026948021	905.434021473025
0.65_476.9874m/z		476.98740640593	1	0.654566666666667	0.0972500000000001	0	1.2457349274686E-05	2.32185541539543E-05	17.4895747350848	Normal	T1DM+KPF50	100 - 27.8	366.177360654137	26.69	177.888563929442	468.007658199741	312.804351393579	346.082938288933	457.260705007207	356.118409224273	461.705683068019	349.550576121898	63.4838487412094	62.2707981465488	66.5201432479204	114.844882725659	139.541007318672	1.55039855386619	12.412526701916	42.7944050890978	11.2248934870052	28.6822948765117	24.8943099955516	5.44095380942963	18.7536168981668	50.086070216166	13.6457857941709	1.43407645405679	295.634522684021	782.910371984988	351.096407002965	469.354866027813	541.100977141012	429.284881808101	578.030196487686	369.394138365564	77.9590859366762	62.2707981465488	71.1713255565011
0.65_529.0163m/z		529.01629261831	1	0.654566666666667	0.131583333333333	0	1.24992540387892E-05	2.32580874659136E-05	8.74487087559579	Normal	T1DM+KPF50	84.8 - 100	566.782103063412	13.28	441.6300855331	700.795252258226	569.177409407994	564.79581947489	629.271515481199	559.60710649642	537.047579972082	531.932055883387	263.85596941204	95.8941811841348	157.424490043117	693.678413667358	413.087823680368	260.777313644434	42.6646795327315	77.707436739558	147.159168671842	37.1568214345876	24.5588286670706	44.032058906194	1.82490208234241	13.8629862263216	198.746759631633	60.4172580677455	733.948808487021	1172.33096941469	638.853463834854	765.971496582103	744.650542207678	674.581443555752	672.354119862037	562.12919352633	324.018952885974	95.8941811841348	168.431832590426
4.58_422.6819m/z		422.681858903695	1	4.58478333333333	1.0641	0	1.26614870245012E-05	2.34822081425789E-05	68.5819414208254	Normal	T1DM+KPF50	100 - 8.64	2186.13661802803	62.63	1672.02873183971	1603.44738513025	1947.61079627593	1104.4322674719	5014.18957604346	3353.30384278771	811.239130532115	1982.84121414316	1624.37642661972	6.416672441514	3.11832417705406	606.318817439044	1439.78842124778	5690.5765960336	2.73784802888301	16.6815411843606	0	256.700394024449	1.09538526183583	28.5687673208324	0.0977708362145155	0	12.8810131990324	0	2778.75882031104	2682.33984371023	2186.02826260652	1497.82205820068	5933.55792320844	4042.25843576427	1015.62690522676	2095.40470492234	1994.75778402444	6.416672441514	3.33636180500499
9.16_1095.0110m/z		1095.01096573542	1	9.16158333333333	1.64188333333333	0	1.32507083867583E-05	2.44186425966608E-05	2.52587061527435	Normal	T1DM	100 - 80.1 - 45.9 - 12.7 - 6.82 - 4.62	32876.9135044335	25.20	27168.6952260682	40078.1399369796	38995.0534172329	23601.4898784101	45493.7324262156	43180.9374068408	22173.5709212315	22323.6888224896	11885.801482952	15046.3819670681	18403.1364750999	12130.988588556	8898.70919863301	11731.4136067493	18091.0207303183	16563.6072437933	12444.283368325	14927.0961257464	19735.1400565603	21519.1125804285	20719.6950273537	17320.6337416671	8893.810892156	10402.0613079299	45151.8864826641	67045.0384663054	43768.6467105848	32008.1486094231	53835.15968036	52052.6968865139	27760.0948536405	23590.9775609949	14595.9364091648	15046.3819670681	19689.9097533287
8.95_616.5582m/z		616.558228089995	1	8.94991666666667	0.360399999999998	0	1.33443432294156E-05	2.45461190831527E-05	Infinity	Normal	T1DM	100 - 14	3897.25235880859	112.90	4341.83063208165	12249.3212015476	914.500412364983	0	4293.59443850359	8215.83224665703	0	1162.9399393138	0	0	0	0	0	0	0	0	0	0	0	0	0	0	0	0	7215.72538524425	20491.3754090201	1026.44930466484	0	5080.83926889123	9903.81986329772	0	1228.95862916248	0	0	0
6.52_111.0535m/z		111.05346620031	1	6.52418333333333	0.0800833333333335	0	1.38503568634096E-05	2.5352420844805E-05	2.49672953138161	T1DM+KPF50	Normal	100 - 3.28	119.274280496309	22.91	27.1482434011475	22.1655399556734	30.8932722783903	74.27160653913	59.6852246987839	53.267418824227	52.0301762431344	62.7161756620386	81.147179785926	99.610608397961	98.8041810003109	97.9906063466564	124.10497454735	59.9775344741025	121.970104750564	131.541759775636	127.993848511668	110.259315207292	121.618804364583	76.5478019488026	88.4130165093126	94.9521351536102	190.47536618997	128.970652551654	45.1178974202709	37.0798016397801	34.6750831603994	100.726548697239	70.6287092937142	64.2115010116759	65.1389274597194	66.2764968872004	99.6499123460265	99.610608397961	105.712708797217
0.59_894.1701m/z		894.170088400162	1	0.585916666666667	0.1659	0	1.39131822662897E-05	2.54260093241917E-05	2.00642025780199	Normal	T1DM+KPF50	100 - 80.7 - 95.1	880.961376896188	15.34	707.281042636703	963.177234439751	1111.7690972709	867.681442075033	1000.4891599375	763.41408073645	840.774476040026	793.104482033138	201.100704842306	528.52268196906	482.290607707501	337.67994360257	677.08268227971	480.416856254784	313.996830245851	479.827770605927	379.479039972946	515.117111526118	324.767415371433	419.876645017514	474.23686179947	432.729655174078	595.251636408677	455.429166446217	1175.43640144453	1611.25877684006	1247.86670559327	1176.7425144199	1183.93217727431	920.261674013028	1052.60353816275	838.128061537886	246.954578866777	528.52268196906	516.013047748005
9.46_212.2547m/z		212.254675215919	1	9.4648	0.749433333333332	0	1.41301929826865E-05	2.57458434869021E-05	2.56365330615573	T1DM+KPF50	Normal	100 - 7.26 - 28.7	1634.78854082259	16.59	540.882534713131	469.805999353749	718.951660869696	623.219914031775	629.228992726425	594.379310015727	783.131149369338	741.834511607606	874.788546145604	907.064721775496	1062.1366589126	1174.56455236871	1995.43324114681	1262.95531034375	1767.14483826494	2017.05020631561	1778.70909963583	1984.69960382643	1949.453989919	1644.81893201947	1877.5288723778	1659.13594622308	1061.40088524131	607.943034402387	898.897300904987	785.918741436155	806.96238340547	845.205778425404	744.60022276429	716.497786242188	980.437254177997	783.947557075599	1074.2530076176	907.064721775496	1136.40275330174
3.76_472.8273m/z		472.827280602353	1	3.75526666666667	0.532049999999999	0	1.41340116730504E-05	2.57458434869021E-05	2.67267086261485	Normal	T1DM+KPF50	100 - 16.7	1941.84728877676	29.07	2688.38378450101	2010.18802637826	1469.11030506829	1841.83076004252	1675.05091276114	1107.86795099922	2758.21756605591	1984.12900440777	3116.81113333555	1057.81893003405	1283.58264300644	1427.17658731299	1392.96838267978	2072.28905584906	1429.34033825078	363.452933706771	705.561659759748	504.040507889411	637.083073647503	787.049449283533	578.805743326383	440.840737806571	939.180906833249	880.213021341616	4467.84795698086	3362.75919403842	1648.95196407135	2497.87589616436	1982.17707257768	1335.48547360877	3453.13713937587	2096.76560147834	3827.48922458393	1057.81893003405	1373.33255317278
0.60_764.2437m/z		764.243704293924	1	0.603083333333333	0.0972500000000001	0	1.42144049068982E-05	2.58503870787454E-05	2.20659186752722	Normal	T1DM+KPF50	77 - 89.4 - 100	2417.8432544952	15.43	1632.74728337823	2628.40685163707	2566.93033998208	2263.20949848149	2906.95208669079	2322.93018954956	2479.28522085825	2542.28456538411	1209.03385930823	2112.01672681782	1766.58447522464	2309.64671392585	2874.146960082	1616.33676307812	828.224224071811	1502.77165457013	1112.43313042514	1674.79938668901	1084.41548069948	658.75776950245	843.287266726365	893.637079726889	1682.41649727405	676.622531353708	2713.47664584336	4396.95152395309	2881.16202789213	3069.3463139342	3439.95142680301	2800.18888672853	3103.92913909743	2686.60697667579	1484.71109435079	2112.01672681782	1890.10655525316
0.53_649.7761m/z		649.776127522494	1	0.534433333333333	0.04575	0	1.45231872523688E-05	2.62420884743506E-05	8.48866736124397	Normal	T1DM+KPF50	100 - 37.4	60.975592675888	49.52	50.6655237219661	39.012491323233	125.497310685513	67.6309775219588	49.7115726781396	25.8553936077663	74.6802886934346	54.7511831750923	42.6785266927937	78.1630398023177	84.1074112787233	42.862734302236	0	66.8449519231887	0	0	2.78466888546565	0	0	0	0	0	69.0470923097949	0	84.2014663068529	65.2623596191195	140.86010847969	91.7205816359773	58.8263549804346	31.1675254676931	93.4956261754821	57.8593414373473	52.409849057158	78.1630398023177	89.9883201923154
0.60_947.2753m/z		947.275322463637	1	0.603083333333333	0.0972500000000001	0	1.46336549980974E-05	2.63313112369433E-05	2.35967774319777	Normal	T1DM+KPF50	100	923.845606515302	17.21	658.132128535846	1030.32690162097	997.477023083465	831.187453770397	1187.45626926645	862.852466855192	973.16473060899	850.167878381109	510.982014754665	742.34094238274	635.751604598261	628.103245041093	886.910088984988	544.679796105886	240.88894577546	590.598646331185	425.827506418173	611.218638136594	419.57693810866	268.426023561979	281.376096971398	324.898479208108	579.231700787833	173.091661955501	1093.75540161135	1723.59063720693	1119.58352661141	1127.24966430649	1405.18032836906	1040.13021977329	1218.34887695313	898.4308776855	627.493316650417	742.34094238274	680.20425415042
9.75_841.8473m/z		841.847280702566	1	9.74511666666667	1.02976666666667	0	1.49147291644836E-05	2.67654443257591E-05	5.6852524913922	T1DM+KPF50	Normal	100 - 50.4 - 81 - 40.6	224378.43181003	23.62	6807.27856654505	7126.18114191695	56476.3439399214	52445.7287953648	62343.9951474652	21196.0047603153	71484.3194118277	37854.1384504499	83638.9207978945	148095.523915915	154411.568282276	44206.7416922444	82838.7525522369	23868.8775335449	255874.084900495	254661.002667651	142105.919931249	184503.448625693	249294.97817242	276549.340070555	266497.311832852	201760.726611103	140237.361095399	272300.144192887	11313.0743502766	11921.0893901003	63389.915612207	71126.470822808	73774.9741531719	25550.8397281576	89494.4478933778	40003.0719777684	102709.80640626	148095.523915915	165208.24308735
0.53_703.8982m/z		703.898215076709	1	0.534433333333333	0.0972333333333333	0	1.49319028294181E-05	2.67654443257591E-05	4.12578145086835	T1DM+KPF50	Normal	100 - 31.3 - 13.2 - 0.596	287.119125647261	40.62	69.4730691702108	49.3850796129406	117.494413023113	72.5184235104395	61.926219844338	28.5512554444372	56.6412519642414	100.741910889066	106.010925988643	97.1387023926264	105.096282750998	214.519823932992	256.202586263178	227.108941233466	167.658248848589	336.701221524022	681.637236846058	264.158368888284	143.72452000257	211.154491083906	164.428617606549	176.49691387721	350.487072350429	374.744565444992	115.457886610832	82.6142272949177	131.877533261783	98.3488961333144	73.2805983577624	34.4172668457003	70.9117414033988	106.460906982427	130.182952880903	97.1387023926264	112.444763183567
0.62_942.8367m/z		942.836651095257	1	0.62025	0.0514833333333333	0	1.50942760088757E-05	2.69015161351961E-05	31.4824864617486	Normal	T1DM+KPF50	100	88.9030963425777	40.39	64.8617410234997	105.982405104512	155.539883879869	61.6018389091718	86.159131954932	84.8108876484497	112.330594485833	39.9382877343548	0	43.9868469238227	36.0813865693305	0	0	35.7032061073158	0	10.9773419411563	17.2615636645351	0	0	0	0	0	0	0	107.794281005847	177.293518066375	174.580353925989	83.5439128875595	101.956695556641	102.235747821944	140.631744384786	42.2055358886983	0	43.9868469238227	38.6042480468661
3.44_694.4805m/z		694.480460609416	1	3.44061666666667	0.348983333333333	0	1.51816365311364E-05	2.69977986779352E-05	10.1808931580991	T1DM+KPF50	Normal	100 - 1.44	469.837128063019	53.03	1.07206232497005	12.219450225778	0.166854867225695	0.409424692392394	1.7011537592244	24.0283848709061	13.8372423560684	315.756711610518	12.0190567798833	62.1090987337766	154.321473312656	309.427513452635	419.703174540373	319.06312822591	255.861911622833	638.444118095865	936.9523177032	746.362165291109	428.592346255073	212.564044258028	248.649682613742	206.725907060827	523.694409855273	500.524377874235	1.78166952798468	20.4414055071571	0.187280464970861	0.555258437750196	2.01306596281638	28.9651478052356	17.3234686321754	333.681837153763	14.7595758442491	62.1090987337766	165.111848550285
6.78_1086.9664m/z		1086.96638058763	1	6.77591666666667	0.0514833333333335	0	1.61553028896755E-05	2.8503783827845E-05	Infinity	T1DM	Normal	100 - 0.0379	6930.13500160254	95.08	0	0	0	0	0	0	0	0	0	0	39.368285583636	69.7153013439912	10153.3703231245	31318.3560995631	268.727958970014	125.511675706038	353.732633485737	843.578940651747	102.407034880304	731.298412842434	954.351668455555	1113.29845570005	2847.50860138658	2130.31349247289	0	0	0	0	0	0	0	0	0	0	42.1209716796853
0.60_802.6611m/z		802.661103784242	1	0.603083333333333	0.12015	6	1.62802811513041E-05	2.86792681798816E-05	2.14589785320379	Normal	T1DM+KPF50	97.9 - 76 - 100 - 71.6 - 94.2 - 67 - 88.6 - 40.9 - 55.4 - 42.3 - 54.1 - 39.8	2401.93388959796	16.36	1637.32069698078	2730.49185849484	2935.37425422818	2447.72764883868	2462.48069640578	2551.56043877886	2142.4790375019	2308.03648555467	959.817355976489	1541.37811804922	1431.15751017455	1503.27535631447	2623.07638915568	1225.42835205044	823.089046882801	1370.1877733907	1041.98818065842	1472.95686307551	968.264070484464	818.058179253571	1004.70961409198	917.694336787218	1906.22807140196	869.96563450038	2721.07724094379	4567.72524804244	3294.70913456634	3319.58832866274	2913.98472780434	3075.79246962655	2682.2662670919	2439.06091746916	1178.66961789152	1541.37811804922	1531.2260633541
1.15_146.1938m/z		146.193789122867	1	1.1523	0.1144	0	1.68682469655623E-05	2.9668523657983E-05	Infinity	Normal	T1DM+KPF50	100	49.0295993627087	83.20	16.8085454448292	0	3.09728657599808	73.2081911913319	31.7089682157449	55.87982816336	86.3860236983649	125.147951612041	33.1804790939728	8.52820559313932	11.9108588018182	37.9436957249648	0	14.8443835014679	0	0	0	0	0	0	0	0	0	0	27.9342651367163	0	3.4764420106266	99.2843534518872	37.5229130729753	67.3606441206407	108.150564490235	132.252449035654	40.7461090087942	8.52820559313932	12.7436828613297
9.36_552.4045m/z		552.404521148971	1	9.36181666666667	0.663616666666668	1	1.71087908595879E-05	2.99977119882722E-05	6.27166639658972	Normal	T1DM+KPF50	100 - 31.5 - 5.04 - 0.844	149000.30973522	47.49	33509.2659619929	93996.8304187599	206649.924276767	81592.3427730544	218769.224365948	243210.884455561	155194.179298667	159079.826331013	71300.6599694563	108648.548521167	56197.5742033741	155425.635835288	27668.5708592386	50470.5415413639	43856.7009751336	31016.2437309265	20286.1351716797	20551.1958271036	27699.0358882654	27011.3285321326	32487.3731354744	20408.5612583232	6734.81156485292	7525.51981824691	55689.3351058531	157243.353135801	231947.048043837	110654.871634182	258881.289768666	293179.889282828	194294.602045299	168110.595127143	87558.2433661171	108648.548521167	60126.9879141309
6.69_427.1717m/z		427.171668332966	1	6.6901	0.26315	0	1.71841810634454E-05	3.00361808289945E-05	2.6762819543233	T1DM+KPF50	Normal	100 - 10.5	551.993416798392	23.91	265.298308207816	182.574873449781	186.931856762714	190.761385198077	216.932775129609	255.463660541891	95.6094224225772	256.458398819365	192.404928959799	250.547327246837	96.8262530410857	332.607984338874	422.539545577188	127.80772394524	295.412281259453	640.057137614767	703.469820789068	586.680378685722	542.17836940934	427.122294242171	741.371882756046	585.484816038238	517.976022562693	480.18116462642	440.901522747719	305.421844243999	209.815186302198	258.709039040156	256.708121452711	307.950065150733	119.697753906258	271.017231067172	236.276040108455	250.547327246837	103.596481323252
3.54_961.5809m/z		961.580863459103	1	3.53785	0.400466666666667	0	1.7338232706221E-05	3.02496948067117E-05	21.2442703856717	T1DM+KPF50	Normal	100 - 48.8 - 1.41	2029.72914827796	43.03	0	0	0	5.03482302469718	40.1169308687716	191.894381405149	194.710293929418	332.582985185339	116.132576712489	528.411039590828	761.255998828399	928.416902339354	2122.49974407326	651.158723411688	1081.22366505476	2879.55326111855	2919.47818564333	3205.45619993823	1472.09035754933	864.516102536334	1278.48277448833	1496.8011268324	2479.10511576965	2620.58469384867	0	0	0	6.8281860351567	47.4725036621036	231.320130348187	243.766610604218	351.463317871182	142.612486600858	528.411039590828	814.484092773646
0.57_258.1372m/z		258.137238526233	1	0.56875	0.131583333333333	0	1.80688788781191E-05	3.12905612498104E-05	2.27232020427934	Normal	T1DM+KPF50	100 - 10.9 - 2.55	27060.9881361779	26.58	19443.0489335101	23610.9795160801	42687.2052220173	26543.9143452771	26085.4498307847	21532.2655514417	25716.5427439362	30868.498946376	12023.1630711151	20825.4496874342	19183.3782798749	30655.676128121	18197.9151068869	23795.9727174907	14462.5620146311	10739.8658708667	12098.0761924167	12348.7314390986	6468.64446735559	13900.7557250996	16649.4081011656	9795.45721831907	15398.0404449478	7228.13649144634	32312.5689702022	39497.8168241316	47912.7745879437	35998.6407390591	30868.3038757462	25956.1871357513	32195.7012885013	32620.866191788	14764.618429369	20825.4496874342	20524.7071663991
0.60_945.2954m/z		945.295392170609	1	0.603083333333333	0.0972500000000001	0	1.82425162992272E-05	3.1494201192966E-05	2.13689948161886	Normal	T1DM+KPF50	100 - 81.4	1651.07589400684	17.47	1220.23324239213	1936.66256642963	1754.5321383136	1432.58928498918	2084.03941329256	1435.63976738022	1776.92429997643	1567.98643928096	895.057982298258	1474.15247352357	1104.72012421049	1256.2210996211	1826.35068521488	1070.82995510898	510.46836055196	1106.26547910774	852.250894332616	1279.00583199006	730.83780455324	524.414214878027	672.344451087323	702.892662932132	916.520594528213	431.502090493518	2027.9160402962	3239.76153750397	1969.31381225594	1942.86593627918	2466.15497589108	1730.59980022178	2224.61178176099	1656.99912766012	1099.14416885382	1474.15247352357	1181.9637145995
6.52_515.1649m/z		515.164856139606	1	6.52418333333333	0.514883333333333	0	1.83066528844922E-05	3.15564539069957E-05	2.93149387895126	T1DM+KPF50	Normal	100 - 31.8	4012.09905983897	33.11	1099.34198504919	866.356688084622	822.357434358612	1825.10497127311	1731.6037812082	1835.50385728736	901.128735720746	1867.5568358787	1943.10426942517	1236.65441834149	712.02558398952	2673.56880224439	2028.13367007913	1778.81662518142	3809.50806589399	4936.88996380081	5986.63375572426	4073.72797896517	2722.72121647405	2060.7002361225	2594.85877766488	3391.91163558648	5418.4706433689	5125.5683247887	1827.00582790375	1449.29174780839	923.026611328055	2475.19251747516	2049.09909767571	2212.61815178356	1128.1637616157	1973.57577232988	2386.1601923594	1236.65441834149	761.811417840869
8.78_165.8643m/z		165.864296066977	1	8.78401666666667	0.0514833333333335	0	1.84406190597564E-05	3.17387017529296E-05	25.0100609066278	Normal	T1DM	100	21.9836583115075	52.86	12.7818856338729	22.1334675115277	0	32.8156066029749	30.2163017808462	26.7941345266968	17.0925606869514	34.0353097491903	5.27395556378235	0	0	0	0	0	0	0.486081624651764	9.66700987742281	0	0	0	0.397728949009845	0	0	0	21.2423248291023	37.0261489938529	0	44.5042587678851	35.7565612792944	32.299135836585	21.398948669429	35.9674530029178	6.47649383545058	0	0
8.95_668.0373m/z		668.037304878331	1	8.94991666666667	0.286049999999999	0	1.84801562512771E-05	3.17581162224595E-05	Infinity	Normal	T1DM+KPF50	100 - 90.2 - 24.6	769.62650708698	78.09	1235.36902284276	1637.27714624506	584.154492107065	0	848.301473873775	1309.65683269302	9.56385275218087	532.689236181976	5.27229674920215	0	0	0	25.9576194321133	138.538270417726	0	0	0	0	0	0	0	0	0	0	2053.07032301191	2738.93223145115	655.663971424033	0	1003.84037245454	1578.73298338174	11.9734191894449	562.929358032102	6.47445678711506	0	0
8.44_762.5754m/z		762.575375314994	1	8.43505	0.314633333333333	0	1.88935718631322E-05	3.2369580685579E-05	4.09572155254885	T1DM+KPF50	T1DM	100 - 39.4 - 5	1528.73425390356	30.20	567.183042296687	304.490557525995	232.39435025708	452.159852729045	600.95421787565	577.196129601025	704.854946351531	741.482955309788	563.726213517117	370.511688232374	375.130472446126	502.33294105679	60.3452699055661	367.462474659136	1715.98880184084	1462.27526709216	1892.28298456744	1241.48479668261	1697.78257246069	902.419943427508	2212.51418889477	1778.0617754632	699.032947189628	1685.49926141673	942.606338934526	509.369476079922	260.842987060584	613.215514610599	711.141173839552	695.784227542764	882.439740458793	783.57604335315	692.263956829231	370.511688232374	401.360124573422
8.95_557.1632m/z		557.16317567181	1	8.94991666666667	0.795183333333334	0	1.92701620439495E-05	3.29645263728483E-05	142.088383521214	Normal	T1DM+KPF50	100 - 37.8 - 6.99 - 0.0293	24337.5532750669	48.65	24600.8296138601	40690.7966148237	22373.071240659	8391.8762774261	30523.6516679742	37133.5650028755	8514.87313071341	22471.7626522031	5528.02006357023	1.73480624219152	5.73619731705639	3867.50375262116	8238.09792191508	12425.7055806187	0.00602996127166704	0.475582619727122	0	684.611774210036	4.51561653259631	111.984025297397	0.0569574308507935	1.79628000447134	908.166885826691	1.23294235331439	40884.3287048467	68069.9261132191	25111.8786910137	11380.9943517787	36120.2647911598	44762.8587864822	10660.1542266243	23747.4573624254	6788.48872179031	1.73480624219152	6.1372803300647
0.95_188.9559m/z		188.955891919361	1	0.952066666666667	0.228833333333333	0	1.9389710769202E-05	3.30677644443106E-05	7.33184272695476	Normal	T1DM+KPF50	100	183.527972630934	16.97	205.477733363069	170.009662826556	231.932933467928	183.137385592716	202.537640472588	179.891908231103	127.253552002755	167.982965090754	132.328679870197	139.905974857189	108.868554083678	194.053282205777	181.305323639436	159.281426891227	49.638627394718	25.254197978293	46.4437525050676	38.9012784697188	13.2080980521254	14.2759009867899	52.258691934725	4.11358028066147	0	6.22217004052794	341.485198840999	284.402030677402	260.32508577155	248.369432785476	239.673590945946	216.851683493252	159.314468860614	177.519154275839	162.501535909416	139.905974857189	116.480797052361
3.74_674.7156m/z		674.715646334456	1	3.7381	0.263166666666667	0	1.94258138001002E-05	3.30677644443106E-05	7.11336714305041	Normal	T1DM+KPF50	100 - 32.4 - 1.32	5111.70780814429	45.02	12782.2772097449	9958.96158286835	2465.19297310969	6182.42669960466	2128.40885108711	3267.01176166158	1863.01884550578	2246.36454157223	6953.23153874524	1996.92263863958	838.810343452291	1940.87311207488	2352.63844766973	6673.96689435619	436.950125862463	647.875345760815	743.238943072462	605.011288783104	1131.60190051551	647.250190801667	447.319634927774	1446.99900340576	555.471144847889	524.341717637999	21242.9755923862	16659.9289153085	2766.97044517373	8384.55680498511	2518.65969777714	3938.23717517317	2332.39743156751	2373.88793202748	8538.66906016324	1996.92263863958	897.461146641018
0.60_1010.8120m/z		1010.81203181459	1	0.603083333333333	0.0972500000000001	0	1.94482017736863E-05	3.30677644443106E-05	2.85535725715421	Normal	T1DM+KPF50	98.8 - 88.3 - 100 - 89.5 - 95.7 - 87.5 - 97 - 86.7 - 83.5 - 68.6	6306.72113490629	18.81	4481.22352143754	7411.78400002812	6811.65591604334	5536.7178052475	8070.27013658224	5344.72846703067	6842.62613778853	5954.76309509239	2701.01314493668	4876.87612616467	4184.72970261198	3595.29831450176	6299.2196425655	2673.55224196828	1356.99980321853	3307.51606629278	2148.17329661195	4112.87179114516	2080.30838082788	976.666225112782	1805.5218641411	2177.4555421399	3292.18183016187	829.632868731927	7447.38361779156	12398.8624264303	7645.50719070464	7508.85165435746	9549.98102587396	6442.83212784064	8566.5926930663	6292.80777358991	3316.88327121736	4876.87612616467	4477.33191013337
0.04_123.9589n	123.958904580069	124.966181012069	1	0.0367333333333333	0.51485	0	1.94789712496535E-05	3.30700514286897E-05	2.4571209501878	Normal	T1DM+KPF50	100 - 13.7 - 19 - 15.2	2159.1408269214	23.70	2878.58062736922	1247.62330967953	2470.83661357311	2181.01691517934	1870.91707822884	2848.14079687357	1578.0717834867	2197.93949098091	718.456455887816	1573.9864433886	1635.93463561782	1917.72908146815	1613.12109015751	1290.13269595426	1078.68130823405	994.35594351738	1125.21769224523	885.941320952897	788.361669347836	863.819942119208	391.024397398843	826.396664660161	1026.80025664266	806.68018873291	4783.93771348512	2087.09667964763	2773.30495388594	2957.87740097654	2213.95595137237	3433.30688245521	1975.65933565974	2322.71385004785	882.274936017861	1573.9864433886	1750.32149444975
3.85_569.6558m/z		569.655816912769	1	3.8525	0.183066666666667	0	1.95626772412361E-05	3.31620679190917E-05	8.99702868539326	Normal	T1DM+KPF50	100 - 56.5	1377.61621709783	66.79	2802.46077879333	2729.58261552399	964.161040409352	1201.96831189577	1368.83335381606	1057.1883211963	583.129694539127	313.605620608753	1300.61833645187	303.723518916942	138.704660249341	200.971090846239	228.276039834436	646.030626889204	87.9736374300555	178.632921349187	87.0026893186429	107.165175280214	305.766215317275	152.317264089321	104.937396288516	409.909947296985	31.0415517624096	66.4434039553393	4657.43348744933	4566.20421363187	1082.189156103	1630.09964833495	1619.81350503626	1274.39343700945	730.046400279198	331.408631324842	1597.17815905591	303.723518916942	148.403085874568
7.83_690.0476m/z		690.047561380073	1	7.83431666666667	0.394783333333334	0	1.96826367647729E-05	3.33151706051179E-05	15.7086608574167	Normal	T1DM+KPF50	100 - 58.2 - 6.02	1536.01368948047	47.66	2488.98934625418	2140.54073386341	1025.61120565176	1195.09597854971	1721.85589557006	1727.55339524536	145.073860050456	1843.38910065882	1008.1823665799	87.9767255422809	101.901148583759	2095.52595398476	993.131503630825	1789.0111315898	41.6418214431778	61.3342997180822	300.701183454191	179.839615423491	75.8157601394151	63.5075557235731	57.79025281147	23.4104671448101	88.5063287176751	85.2659761612656	4136.47263821483	3580.82076828491	1151.16176511637	1620.77944574743	2037.56390476257	2082.48867760172	181.624517317969	1948.03606409412	1238.06255157029	87.9767255422809	109.026220725447
7.74_337.2133m/z		337.213254312807	1	7.73706666666667	0.131616666666666	0	1.9795054999272E-05	3.34550675107514E-05	2.07508847994992	Normal	T1DM+KPF50	100 - 6.2	289.462471905528	16.51	264.926003583573	262.201712867029	274.694412398944	389.492323188207	260.57855796267	288.32693651564	245.407212441956	330.072616286207	296.897169689677	231.174771889821	228.280304379454	405.704087504626	165.052109201237	166.181071707677	97.4109940717768	129.803670870616	197.851097281911	146.883907021377	188.571322043082	146.316864536601	128.759319264167	106.917422669109	79.4536874860025	172.972097791528	440.282786515047	438.626242453954	308.321226310919	528.226320756212	308.356503831603	347.56528069926	307.236372497545	348.810438374421	364.594025490593	231.174771889821	244.241985477612
3.77_732.6180m/z		732.618009455975	1	3.77241666666667	0.280333333333333	0	2.01672554723809E-05	3.38138432086653E-05	17.3512672499279	T1DM	T1DM+KPF50	100 - 23.1	1787.65837181826	67.33	3994.19535975221	2610.11289624634	532.2983328278	1449.40377297522	925.464072552724	1049.25664266865	321.584115242388	537.612870273532	2258.34900847994	355.199945265795	163.658120071945	526.37688805842	5040.13307614533	2382.23319288813	13.2418911159254	126.246989854638	94.1463501765718	81.5161347786622	180.734840223549	20.7537819071502	80.1648801499428	217.649017506359	169.7805847987	46.0409244027752	6637.98735907181	4366.3483336653	597.459822016228	1965.66960812452	1095.15099041648	1264.83215179901	402.605677464645	568.132500859259	2773.28529882924	355.199945265795	175.101326829591
6.52_437.4584m/z		437.45842712959	1	6.52418333333333	0.165900000000001	0	2.04079785056654E-05	3.41316715923288E-05	3.31630832463402	T1DM	T1DM+KPF50	100 - 0.603	1409.80421090996	16.94	691.173877993489	443.28339541865	629.238536369077	1378.07100865798	1128.20917025442	949.635783864146	621.336222833384	972.836443936033	1282.1511030498	1458.44482125182	1290.74943098216	1663.02093953649	1687.86383549529	1076.59513514416	601.855128290571	569.435123247409	702.113949987854	515.889420875337	580.504679757204	209.602530534903	237.946305726496	388.242816926873	141.116926618411	304.418384156086	1148.66776704834	741.550190304506	706.266994953071	1868.92869334541	1335.07007656495	1144.74364334287	777.878878559065	1028.06318892477	1574.50012890569	1458.44482125182	1381.00045307963
3.62_807.9181m/z		807.91807016422	1	3.62368333333333	0.165916666666667	0	2.06400846359811E-05	3.43664398407764E-05	7.74947997032952	Normal	T1DM+KPF50	100 - 32.4 - 7.91 - 39.6	2729.24230290216	49.16	7202.47503114609	5415.89809135625	1139.11567359863	2940.66658045929	989.197655251946	1369.35638872523	1549.87749701796	1227.35150566192	3995.36841362829	800.727772237982	520.912120458768	929.489295830534	1190.06248855866	2716.84165136867	658.72268594884	98.9767396734882	261.259971988612	211.761383012178	553.86661284357	512.22281868058	230.876923686649	330.775020428964	304.827037482862	358.550095279623	11969.8547278229	9060.02864493052	1278.56092276039	3988.10809838779	1170.57033762389	1650.69813932834	1940.36163510067	1297.0267620087	4906.37029233139	800.727772237982	557.335031184817
3.77_699.6839m/z		699.683927507099	1	3.77241666666667	0.297483333333334	0	2.07710832067498E-05	3.44831081805585E-05	9.86589467743952	Normal	T1DM+KPF50	100 - 26 - 3.87	5762.62987594948	57.84	18035.2016990743	11265.425989198	2376.00151742011	5824.65955558266	2005.69108236313	3033.39704002514	1699.65662131124	1861.00550262133	8518.9401339076	1731.63169252412	873.661544488801	1907.4973864785	2258.0175787636	6646.1332436353	336.364709012617	531.555766511811	633.885517146819	492.836232283715	1016.25107724076	394.065889422229	299.881481661065	1343.04217026844	363.459304679343	429.618113721845	29972.8556352317	18845.4583963414	2666.86058580488	7899.35591417608	2373.44121772413	3656.6250327827	2127.87688522646	1966.65252782947	10461.3818972446	1731.63169252412	934.749192846212
6.52_121.1048m/z		121.104768300147	1	6.52418333333333	0.514883333333333	0	2.08019143318472E-05	3.44831081805585E-05	2.72289731952327	T1DM+KPF50	Normal	100 - 1.41	683.39477767088	22.02	146.705325369419	118.286748749293	343.184826958089	330.520893739961	239.22599350825	207.273943854427	394.943929524702	227.704239118977	326.34722459237	919.912810152911	1062.0651943969	394.439403828777	536.055194959019	374.572183863227	783.48458071693	560.220848698836	493.710614174616	570.036085377776	826.504112344902	856.885488628707	710.284432624169	628.74228546911	895.407070234948	508.67225843881	243.810832370285	197.876938211723	385.195919257896	448.249747785018	283.088875618129	249.859507918361	494.448142088712	240.630732595927	400.759119550313	919.912810152911	1136.32629188623
4.53_1086.8490m/z		1086.84897700189	1	4.5333	0.0800999999999998	0	2.08021994160257E-05	3.44831081805585E-05	1164.92903089324	T1DM	Normal	100 - 0.118	17621.2911887869	99.82	0	0	10.0532075448294	0	0	0	110.958738910143	0	0	74.2145010999538	139.956624570158	65.4834812094478	15932.291325064	89515.8012007779	1377.55939396839	645.935686856108	1333.22612321635	1443.73482457421	1063.81096096556	1678.23690581361	4389.18676839406	7909.99544117436	1701.38456573984	919.115198579514	0	0	11.2838745117188	0	0	0	138.914256432938	0	0	74.2145010999538	149.742589307835
0.53_399.0058m/z		399.005774983056	1	0.534433333333333	0.1144	0	2.09334116164639E-05	3.45985536136988E-05	6.87174432773588	Normal	T1DM+KPF50	100 - 10.5 - 14.4 - 1.39 - 0.745	1440.59108805429	52.69	1027.58163562202	407.446720278258	1733.36313431769	1340.27495089251	569.370154621018	2859.42672694156	2020.8997708405	1566.36561092076	861.788937749231	956.20440673818	1926.59097162862	2007.38410845656	153.900102807839	1651.48572097268	265.244927587363	332.859604299072	243.1557210638	134.848981094187	421.600941563665	164.808784816014	214.443784038398	169.419318642154	76.2539066685125	73.7620033582606	1707.74669071181	681.600520308091	1945.55339712845	1817.66998721966	673.766067468023	3446.91156850861	2530.05569231592	1655.28628683978	1058.28930018318	956.20440673818	2061.30093173368
0.59_348.1245m/z		348.124472961887	1	0.585916666666667	0.148733333333333	0	2.11828569375294E-05	3.48570534686994E-05	2.00466808274667	Normal	T1DM+KPF50	100 - 11.3 - 2.9	1098.8909736705	20.34	971.296735906352	829.026199548477	1599.06113079863	1030.85585761741	1093.82717837855	1147.33082535452	1072.6653410112	1047.06452074884	632.635283161577	828.815705050142	699.093194571053	1079.33397510286	1034.75867961218	718.822868067005	456.037415376366	394.672027894254	417.054052072724	459.153195299514	401.801961977322	514.540502912691	590.719296922228	447.30774565402	818.906095978086	981.468151989572	1614.20633547931	1386.84314006843	1794.81076621948	1398.03832959273	1294.38403204732	1383.05621107872	1342.91818482747	1106.50510362852	776.885292629587	828.815705050142	747.974777500291
1.20_242.0326m/z		242.032629542374	1	1.19805	0.286033333333333	0	2.158410153974E-05	3.53105174202546E-05	2.07047943890301	T1DM	T1DM+KPF50	100 - 39.9 - 2.95	438.022057518612	24.69	292.982943049777	264.688916516926	555.841630260482	375.643109257832	316.649665081616	614.452444429123	431.008105613252	475.787238300146	359.970471831252	516.756405132011	594.54304091277	437.297168306506	428.571234703311	290.99402422582	250.295658878026	197.77679350347	293.515668720599	274.569309045787	233.126812141607	216.644106192828	128.170708967383	160.21348759699	166.295664387201	194.950386746544	486.910853681612	442.786981067151	623.885180553571	509.444129466982	374.708435058586	740.69505577662	539.598512887939	502.797102745795	442.048954255382	516.756405132011	636.114329526458
3.69_578.8016m/z		578.801594843043	1	3.68661666666667	0.234566666666667	0	2.20824612383597E-05	3.60733006759495E-05	7.51197904264838	Normal	T1DM+KPF50	100 - 19 - 8.52	1180.63300226381	31.15	2853.87805567045	2411.19394245999	576.870584197081	1699.391212309	372.268672219458	628.726358290788	460.514205648368	442.220987315354	1547.74605237526	388.800567787275	210.9964553651	583.604055576883	477.392018055606	1432.89250919117	89.5430683172243	114.808778833375	182.917260964841	153.481211802778	226.521440061755	144.533500899423	106.274146298067	227.427995733057	194.370685262441	131.788972612094	4742.88429874099	4033.58516328728	647.488401344069	2304.70054006601	440.525372268235	757.901623216904	576.53853209574	467.325336404418	1900.65457431773	388.800567787275	225.74962534415
0.53_173.0332m/z		173.033220739109	1	0.534433333333333	0.1144	0	2.233133048124E-05	3.63758701059941E-05	4.21972939285398	Normal	T1DM+KPF50	100 - 6.81 - 0.884 - 6.6	1795.0915141622	18.07	1036.07777359159	621.640562841355	2222.02187595968	1526.91239373791	732.876418423398	4249.1549634777	2570.30185248312	1401.74627278286	796.079362572445	946.716461662041	1952.03853104639	1719.09196547396	556.088596969622	1515.96246587019	499.501901502905	331.722501970185	396.634598530466	279.745726637955	384.658814317449	522.128777943338	459.736808501706	462.463541988764	482.164747068443	435.286732337058	1721.86649491849	1039.91641112712	2494.03147192742	2070.78616918337	867.251748925715	5122.16706306823	3217.87697078142	1481.32170853924	977.596989939797	946.716461662041	2088.52782042498
0.57_154.0638m/z		154.063760328829	1	0.56875	0.1373	0	2.24377046654789E-05	3.64716101238747E-05	2.33992465262041	Normal	T1DM+KPF50	100 - 2.48	415.217008862951	16.91	433.074729208945	449.085890339862	642.130795552134	425.720018844668	356.100316065817	281.448005160474	331.208189358007	402.968126373699	239.817439638303	167.391016865486	170.923538500977	554.411545437754	369.447039707813	348.364902749639	238.820271956148	169.440679522258	163.320680341475	208.283793924888	162.993497470528	141.341142146545	161.250820018173	156.166388105197	167.348846638154	205.522679753	719.730588791422	751.256940562999	720.737464616158	577.35802694607	421.392494201748	339.27303531885	414.654490498733	425.844138156101	294.499290080691	167.391016865486	182.874753570265
8.95_689.9121m/z		689.912139402426	1	8.94991666666667	0.268883333333333	0	2.24885434707556E-05	3.64716101238747E-05	Infinity	Normal	T1DM+KPF50	100 - 33 - 34.2	472.129276316678	93.70	821.823484220798	1274.26948024755	353.626298663578	0	430.17318559647	716.941394202676	7.2981645905804	172.902203011776	0	0	0	0	38.5739508943836	47.29304720859	0	0	0	0	0	0	0	0	0	0	1365.79546273982	2131.67194021416	396.915587425196	0	509.046870892706	864.240920159239	9.13690185544277	182.717651367194	0	0	0
7.17_408.3476m/z		408.34763873718	1	7.17065	0.48055	0	2.27245060671066E-05	3.67482354996221E-05	3.81945638144794	T1DM+KPF50	Normal	100 - 58.9	6008.13268005354	40.32	734.426505126393	1638.10364813423	2382.67531589467	1927.78981574899	1269.49701827251	750.742068760131	2848.69781645039	1032.33547700414	1733.56347316515	4774.07154353511	5595.21997701263	1750.68267863241	2888.41940105151	1061.43942234844	12070.509876167	4247.10331920466	3865.6022657477	5648.83266336147	5530.01169578556	7509.47941513429	5570.10649672495	5344.76415154875	3794.96537791242	6499.95153894859	1220.54967724431	2740.31485177831	2674.35135968651	2614.452868362	1502.26352175621	904.986127951327	3566.41345117313	1090.93990993499	2128.84105896114	4774.07154353511	5986.44565541662
0.53_829.3402m/z		829.340175062344	1	0.534433333333333	0.04575	0	2.28072844179472E-05	3.68291064416099E-05	25.4662463222901	Normal	T1DM+KPF50	100 - 41.9 - 12.5	134.940513101766	70.90	21.7841209603158	69.9175347718188	110.960221667812	73.2348866341581	64.2554458907303	449.214395101808	239.721842740642	50.4356570468408	25.673305566945	71.8103027343379	137.807635879526	99.9492472705665	0	99.7215589518272	0	0	0	0	22.4210967383366	0	0	0	0	30.566890338367	36.2032165527423	116.962109908714	124.543456554425	99.3205575943196	76.0368957519705	541.507946550247	300.118601402075	53.2988281250087	31.5271911621326	71.8103027343379	147.443340294673
0.53_570.9522m/z		570.952174517876	1	0.534433333333333	0.0972333333333333	0	2.29010745167457E-05	3.68745968114847E-05	7.44435082820011	Normal	T1DM+KPF50	100 - 26.3 - 20.3 - 7.34 - 4.42	1099.67581661528	43.11	684.468850996448	258.764512033706	1396.03387557731	1010.24047576943	277.904674989071	2572.20911717784	1609.695996124	988.089030254417	434.976259381823	401.445225936397	1215.23065824396	1230.05451244567	186.506297039682	1223.50145753259	152.017619143454	89.4950292105933	148.790034212816	47.030237124758	283.540801535475	184.086916498548	172.092688149769	102.525431658868	165.332812092796	132.283476648242	1137.52462545415	432.876293418173	1566.92985754827	1370.07991640655	328.85942208017	3100.6835318025	2015.25111569381	1044.1816460689	534.157147966822	401.445225936397	1300.20130115739
0.65_644.8005m/z		644.8004796216	1	0.654566666666667	0.114433333333333	0	2.32547845984143E-05	3.73371465389066E-05	7.21134998500431	Normal	T1DM+KPF50	100 - 69.6	668.826225546808	29.97	439.930604475426	882.446668206646	493.158991617542	506.681271333229	736.777187245897	1009.79274571691	683.528583287918	598.293752490901	220.092947972773	109.60823813764	167.289764565206	524.478018059603	474.872741884914	156.294475090265	43.5302726865448	90.1744149693023	148.057826827648	156.342235028763	47.3862949694948	4.3583469662316	40.9638657296809	84.1237561415223	276.77297875598	35.7532803184931	731.124426412099	1476.20800035652	553.529224471264	687.15701906942	871.867736694491	1217.26018163459	855.740303384262	632.258163161503	270.277328569209	109.60823813764	178.98690103186
3.66_556.8088m/z		556.808818778634	1	3.658	0.2174	0	2.38551767615114E-05	3.80834972198192E-05	7.45922335610901	Normal	T1DM+KPF50	100 - 13.5 - 5.38	726.138966080056	42.90	1559.09955790952	1392.88587435556	505.092176909003	1164.16642179904	308.543208217446	340.129013037664	284.800904553985	254.394571858233	889.322399102721	248.234069888186	104.545461992553	220.701902565988	241.132049321799	752.104258572459	42.0700807004685	71.9058122848243	79.1832212683781	72.5261572731662	146.123687143073	90.4391688889582	87.3365309955143	189.374620814554	102.368599603239	92.1500977736987	2591.0808622991	2330.10032831327	566.923214872187	1578.83303244898	365.115632348184	410.010376827852	356.55511477635	268.836243152629	1092.10078959903	248.234069888186	111.855428260212
0.53_346.0554m/z		346.055438757713	1	0.534433333333333	0.1144	0	2.39609640673155E-05	3.81981222256074E-05	2.06444521953337	Normal	T1DM+KPF50	100 - 24.2 - 18.3 - 9.02 - 1.06	499.744443962088	18.13	454.047668225907	456.619330274948	509.14222945689	460.763996248696	545.447237788043	681.335740154386	371.330671296507	519.268678251331	508.269182340538	353.597803261468	348.847088092939	704.052796222954	363.462883318444	275.034679126082	264.917689815568	214.955248246842	411.536757878143	207.961034172096	126.596724193713	225.214007687587	221.772633957802	223.926585640123	277.354280937698	246.485331879825	754.585695149018	763.859316098031	571.469056039042	624.8843840698	645.456804212651	821.319889979656	464.885637675383	548.746931305255	624.16191914541	353.597803261468	373.23896888746
9.01_477.1267m/z		477.126687180978	1	9.01285	0.280316666666666	0	2.4123372441176E-05	3.83613049009384E-05	Infinity	Normal	T1DM+KPF50	100 - 35.8	212.793594088115	89.86	288.358844879905	517.063869048839	73.2653563229067	6.62473051121653	311.244740866715	389.784255920167	0	116.006955155172	0	0	0	0	112.204262542765	0	0	0	0	0	0	0	0	0	0	0	479.226025466142	864.974448525483	82.2341609001433	8.98440563679712	368.31250000003	469.86756061793	0	122.592529296858	0	0	0
3.44_449.6780m/z		449.677992509097	1	3.44061666666667	0.148733333333333	0	2.42460398535149E-05	3.84345165504525E-05	16.9670433368543	T1DM	T1DM+KPF50	100	252.907926345806	100.71	56.6697717895516	6.11999601903842	168.744917963501	54.5162718967947	24.5236616397843	14.2375014918758	68.6421214008141	309.371464505014	92.9055949449078	41.6875300407532	60.8008234833822	600.502137756404	552.056865470975	169.494606378414	9.84744170810908	0	130.910339047265	4.54381390437373	0.128188792881671	3.62855353909701	0	0	0	0	94.1799774169947	10.2378845214689	189.401886940028	73.9345245361208	29.020156621929	17.1626739502069	85.9361718421795	326.934107314615	114.089416503926	41.6875300407532	65.0521028812492
3.76_659.5202m/z		659.520196225207	1	3.75526666666667	0.331816666666667	0	2.45267470577737E-05	3.88247302247984E-05	74.6623545585317	T1DM+KPF50	Normal	100	263.465852399234	74.73	5.07154040157572	4.97367456484592	0	0.398329749003135	0	17.7865698002046	0	0	0.132699729944749	0	51.7492351787546	38.6729171701609	277.242058474672	309.580293599411	151.845371153733	457.487328749269	208.578061610166	638.432839428998	92.1537710197886	97.3105601043759	95.802773062987	429.884731561982	89.5127482705929	373.650339030448	8.42843627928357	8.32025146484654	0	0.540211565766856	0	21.4409177303826	0	0	0.162957190776322	0	55.3676147461126
0.79_168.9103m/z		168.910260840996	1	0.786166666666667	0.268883333333333	0	2.47263020234367E-05	3.90651452416272E-05	2.25758499087917	T1DM	T1DM+KPF50	5.06 - 100	593.023024670328	16.30	571.551958760364	494.105329488022	590.337850703927	546.426270975262	483.742366723498	656.250078565217	436.728453732028	397.737669262839	371.790425187343	548.598509223003	445.796754568395	530.268679706986	974.825879547654	686.857899788584	175.515806563087	246.097629084876	139.732368128621	231.412026731711	279.903851761939	322.163472248223	325.917067923694	213.326400745653	516.855384486719	175.87864678229	949.867078494478	826.568071123599	662.604268056408	741.058864316376	572.438139670158	791.080242178684	546.760075043948	420.316754338972	456.564028210828	548.598509223003	476.967492886611
9.03_583.4471m/z		583.447112979323	1	9.03001666666667	0.131583333333333	0	2.47481416897344E-05	3.90651452416272E-05	640.457359943687	T1DM+KPF50	Normal	100 - 24.7	132.985651429976	119.51	0.0581396498160642	0	0	0	0	1.03867853827196	0	0.564315367365774	8.41775267840065	212.207295615693	14.7129796522108	2.79986984708688	68.0017584268958	0	57.4060385051108	19.4592117415181	15.7729422414071	474.437209642243	87.5085422191155	309.854807143995	110.451697344792	243.301779957915	9.57599267272188	2.08829283094146	0.096622780254754	0	0	0	0	1.25208071806779	0	0.596350866324514	10.3371222359922	212.207295615693	15.7417319567544
3.22_235.6139m/z		235.61391502943	1	3.2232	0.594966666666667	0	2.48742970582194E-05	3.92092134086104E-05	18.7917661568063	T1DM	T1DM+KPF50	100 - 11.6 - 2.5	394.360787620232	100.27	1092.96291495634	532.509470210697	91.8388998727207	161.943651485656	112.213521825794	52.6606999044308	607.809576736052	228.796606330654	1841.6767390065	13.8397895529972	15.5835228577325	30.948380431057	109.749868822545	354.366425050558	184.147445427329	0	0	0	10.8562410100152	12.6976813307455	0	0	2.1569203403947	0	1816.4043968707	890.812746551796	103.081391370565	219.626662969578	132.788244525438	63.4801283754149	760.944259410552	241.785112169302	2261.6057156375	13.8397895529972	16.6731447719714
6.52_295.1534m/z		295.153383289448	1	6.52418333333333	0.617883333333333	0	2.50575650372342E-05	3.9442778220206E-05	2.03250284673083	T1DM+KPF50	Normal	100 - 17	20434.8883969085	17.73	7047.99898617502	5149.29899850235	7506.57279939647	14912.8211913656	11973.6095287959	11092.311125627	10275.6602905495	12474.1394809852	15899.4044345776	15687.9084763303	13724.2828601364	20474.3453839176	21723.316328825	19452.1079110995	22458.7141268252	22658.2488390849	24442.5174296563	19186.753910365	19097.4148907778	12597.3433934103	16139.2472859774	17810.1618922554	26832.0994814571	23126.3827192754	11713.129670223	8614.04621002767	8425.49257078011	20224.6468056931	14169.0106868778	13371.2870416217	12864.5631938475	13182.2812496911	19524.6989783183	15687.9084763303	14683.90408944
3.82_872.1425m/z		872.142521736174	1	3.82391666666667	0.14875	0	2.54313401200079E-05	3.99193137762428E-05	25.9129138252544	Normal	T1DM+KPF50	100 - 37.6	434.429889471527	114.54	1451.25068468618	961.380684036878	177.979729669862	202.929610199559	129.569646044775	298.102286335921	96.1252140844421	158.101260714601	656.324511285015	64.0759582519366	26.3711779085476	51.6915378817934	41.9497084850392	278.553329900166	0	0	41.1052605113745	13.3840605714301	40.6657901767582	0	0	72.4948459784136	0	0	2411.84589939256	1608.25340306132	199.767181396474	275.211486816413	153.326671885217	359.349029541036	120.343496782268	167.07647752757	805.976007948014	64.0759582519366	28.2150878906342
0.95_481.9160m/z		481.916045035658	1	0.952066666666667	0.5778	0	2.58268689561358E-05	4.03710190196539E-05	3.95682033726014	Normal	T1DM+KPF50	100 - 26.3	612.778426228844	18.05	653.820456068647	653.960112283076	694.612977405693	546.079880683505	580.02112840335	711.590485876976	377.850744801614	684.291624307889	351.818107407377	401.069203420275	320.947223274906	679.71967899849	1152.1401705556	453.397979905669	68.2793569261535	99.2673547352651	340.950304561822	222.806039355513	35.451814387567	39.6008138788599	29.3790010519757	102.875422982088	507.536554530072	102.517097879472	1086.58979633773	1093.98242913447	779.644271373703	740.589092620075	686.369932742281	857.790638487006	473.048412160262	723.138029856474	432.037732640593	401.069203420275	343.388306140899
3.26_629.4429m/z		629.442889649837	1	3.25753333333333	0.31465	0	2.63870446197689E-05	4.10288246242434E-05	41.5084975044795	Normal	T1DM+KPF50	100 - 8.42	311.973283538729	118.45	23.6724406373379	149.018687774142	139.045717492821	11.0713180887742	191.146167147749	1236.05585788458	246.810023094095	498.966056190338	23.6849646704093	35.7507934570485	67.2428921844798	76.7798729217388	289.276037130156	23.9297233583898	0	6.46263247297033	0	21.1506982429425	0	20.7197747490024	26.8257902539824	0	0	0	39.3414311409084	249.287109374983	156.067048311147	15.0148315429801	226.193453073506	1490.01028623045	308.992614507612	527.291754014497	29.085479736344	35.7507934570485	71.9446101188594
9.80_851.7846m/z		851.784620996163	1	9.7966	0.629299999999999	0	2.70281224765689E-05	4.18413897142797E-05	5.19654911728159	T1DM+KPF50	Normal	100 - 46.5	59397.0172119116	25.25	2564.9463491695	3037.2364250579	15772.0602455035	14146.9452280344	16470.6018039309	4430.93403804648	23972.9811934381	11045.0041128013	29305.29518636	47089.9563115074	50527.5481650752	9783.58650450178	26691.4697985692	7055.65226994389	68452.8100341821	79874.6958200357	47197.2879088289	55532.3842626573	50348.6826535576	57722.5014754365	72073.3573411925	76204.5699511169	30784.3606453959	55779.5220267129	4262.70622965742	5080.86536125351	17702.8025938908	19185.9720535065	19490.5414627025	5341.29364153248	30012.8578395626	11672.0156000245	35987.3270309474	47089.9563115074	54060.5056520347
6.64_227.0625m/z		227.062517548799	1	6.64433333333333	0.0629333333333326	0	2.76072709644026E-05	4.24456260970998E-05	15.2390399520199	T1DM+KPF50	Normal	100 - 3.95	63.9453725805395	63.43	0	0	18.241493897921	1.82424243273513	0	0.829843468045539	12.6378376871645	0.0358219317723715	1.66335853266056	80.1977827250574	61.1382601354261	8.86815057058568	1.62915534287229	6.72864070834608	80.2338419166647	29.7309112175787	35.4421974274842	32.5612294118016	137.169536055083	129.417376045921	63.3925678123022	48.5428739770237	59.9121859011879	23.0510060403486	0	0	20.4745328426338	2.47402274972545	0	1.00033934183617	15.8218797588744	0.0378554993913975	2.04262837497143	80.1977827250574	65.4131335802933
6.64_399.1787m/z		399.178744062035	1	6.64433333333333	0.795233333333333	0	2.8020603842549E-05	4.29635697312323E-05	2.73295734556744	T1DM+KPF50	Normal	100 - 17 - 0.512	5085.27149739428	30.99	2429.50287145287	994.275449558648	926.283772443622	1992.88108670857	2115.6604874882	2432.90844440462	1493.13998586793	2501.11699215531	2308.18964177043	2742.58987210077	2179.16510667002	2830.28564580416	3766.16091926892	951.055928500031	2872.50431792512	4685.22339939718	5193.30108899233	4684.73332524559	4083.8050674409	4561.96696453916	8840.36992269162	5969.36472225881	5667.43066411166	4294.01550134042	4037.61155802186	1663.28167591069	1039.67512894638	2702.72912061489	2503.57387928283	2932.76277483433	1869.32938247526	2643.1023702461	2834.49031854491	2742.58987210077	2331.53540680368
0.60_499.9255m/z		499.925533426339	1	0.603083333333333	0.06865	0	2.80637057209487E-05	4.29710336808764E-05	2.03334044258554	Normal	T1DM+KPF50	95.2 - 88 - 100	411.575696698289	21.56	321.361006996294	391.545032564395	457.267591145624	405.317555838493	422.666493007307	591.355407746111	302.551590914193	400.540895373891	208.607987364395	312.805234064104	208.389275503969	332.624358302263	391.887426072422	250.524620672462	214.238587946076	321.208205944969	197.53121215064	181.704738072707	189.896304481946	120.367028033301	179.37775642142	242.733498354311	241.837587852864	135.240774295079	534.072600362825	654.999254228088	513.244165481981	549.688372561359	500.163801233289	712.852606732264	378.778000698833	423.279116196373	256.173630560952	312.805234064104	222.960147787115
1.05_241.9106m/z		241.910618504318	1	1.04931666666667	0.394733333333333	0	2.84153806990872E-05	4.32736930570258E-05	2.27862889033363	Normal	T1DM+KPF50	100 - 17.3	761.465949192942	26.01	1033.69286872626	652.033662417571	1067.57927178293	747.157278831978	705.427706082634	760.684964351878	482.23684198914	642.91499936115	393.462275831709	590.681189886901	423.144846605779	719.163501230443	764.492526880476	575.703810031959	327.836356360622	527.011185920342	496.880807248234	328.713407247574	190.293193046008	286.972149366928	190.690857183657	280.608468436831	445.316256902128	267.449874684297	1717.90300116749	1090.75975199578	1198.26736694662	1013.28862451785	834.770223821528	916.971845758591	603.7340815827	679.412504096374	483.177374759464	590.681189886901	452.73173154625
0.70_780.4784m/z		780.478405842839	1	0.700333333333333	0.0629333333333334	0	2.85935557817751E-05	4.34861110550809E-05	23.8273621296165	Normal	T1DM+KPF50	100 - 52.8	178.346226248412	54.41	114.79149276399	301.361123124574	157.673554661318	95.3874777071837	188.326597873829	345.195341159093	75.3542591474657	148.679963549843	10.5310496190223	28.2704110524957	0	244.257866976536	148.886861928063	119.426712881258	0	0	28.1135948808818	5.88031037993367	0	0	0	0.341452560403729	40.5139793728189	0	190.772961576828	504.134376592994	176.975218772839	129.363721428557	222.856906389026	416.117609738238	94.3394002251792	157.120344749668	12.9322814941406	28.2704110524957	0
0.55_388.1618m/z		388.161775057609	1	0.551583333333333	0.0514833333333333	0	2.8660187379681E-05	4.35285448375751E-05	59.9097754776175	Normal	T1DM+KPF50	100	36.7769907679621	100.44	16.5701022672488	13.1235329057025	8.35484183846505	6.12085657900299	23.3348374362081	187.863188136722	28.1795456597732	10.6690213205741	11.7275208930399	0	0	32.3339841099302	11.6961189598473	15.6901636737772	0	0	0	0	0	0	0	0	0	6.13872952698715	27.5379943847684	21.9538074835855	9.37760276509804	8.30105590820821	27.6133575439417	226.460706401102	35.2792458745905	11.2746887207044	14.4015655517619	0	0
0.72_85.0394m/z		85.0393907673552	1	0.7175	0.348983333333333	2	2.8855067458311E-05	4.36475753466585E-05	2.01103358643846	Normal	T1DM+KPF50	100 - 3.25 - 0.319	1345.70658738533	17.58	1132.80788802334	987.930126515707	1472.64513278392	1246.05825319358	1294.77009029964	1735.23449110089	1355.59208561155	1540.61463155404	933.071871733146	1012.03502399109	802.885217798379	952.889435597106	1454.06765350069	594.592956253285	406.153091716861	553.186610225305	460.636187231006	628.897376602736	719.363693804214	787.338751463296	816.909919138331	701.466368969208	1036.22445113552	581.440221161464	1882.62309769	1652.66685126653	1652.91950897539	1689.89406811571	1532.17049565422	2091.74789656117	1697.12695411583	1628.07345560726	1145.82577578226	1012.03502399109	859.024085493338
5.32_1087.0597m/z		1087.059737577	1	5.31706666666667	0.1316	0	2.93530939925457E-05	4.42817173653253E-05	3728.39473511249	T1DM	Normal	100 - 0.021	45008.6703535193	92.86	0	19.1802140326411	0	14.713692315414	0	0	62.6809974402077	0	0	73.1941684284086	339.049284499136	30.5797593780138	50891.0592037188	218718.139705091	1512.12907021221	1523.32101959684	1845.73659432918	4177.03172978923	3418.50972616483	3479.16471574337	15162.1252810925	20558.3099266695	8823.48493757486	9439.91180782474	0	32.085775178999	0	19.9545898437503	0	0	78.4731715357069	0	0	73.1941684284086	362.756089036852
0.70_571.8953m/z		571.895304369801	1	0.700333333333333	0.148766666666667	0	2.97575750558554E-05	4.47717199965922E-05	2.7649020117441	Normal	T1DM+KPF50	100 - 33.6 - 22 - 14	1108.0408133504	24.07	1018.70883775586	1291.65523991218	1322.01313370524	888.165473515782	1297.66206004966	1435.98287236638	672.764746806959	937.374142691151	656.196323723468	527.040314680059	389.602441842084	1480.96974294392	1000.70881874596	938.848441055695	317.851436575443	378.072345154328	592.433789152546	446.580362228619	272.168479576683	262.426821569835	193.066616687536	332.978570548633	735.756129930812	476.188350450301	1693.00091220818	2160.75584798318	1483.84784030907	1204.52279125214	1535.59271768306	1731.01339800167	842.264570370308	990.587735849722	805.818591765398	527.040314680059	416.843994496623
1.71_338.1322m/z		338.132208608651	1	1.71293333333333	0.3833	0	2.99077924270641E-05	4.49375719506062E-05	102.849819148718	T1DM+KPF50	Normal	100 - 13.6	946.900988332675	62.88	50.9504541633469	2.74140589634511	0.889094376146485	0.283457635636401	0	0	18.7886868776626	0	102.916500682159	0.219078508453943	5.60874935960866	0	0	0	1525.48683943501	1069.17286471412	1655.58041793854	526.412094302074	1725.02855675245	302.620703971589	710.473681151095	1283.14356578125	671.091159280623	0	84.6749946392824	4.58598288396678	0.997933179512609	0.384422939935892	0	0	23.5224056491437	0	126.382953775994	0.219078508453943	6.00092103154039
0.65_150.9877m/z		150.987711221403	1	0.654566666666667	0.0972666666666667	0	3.00077919613839E-05	4.50276276119966E-05	2.06826145451867	Normal	T1DM+KPF50	100	661.926315924037	22.28	407.223698388031	622.500681506405	646.716421713642	565.467710123852	814.788431707657	679.817381759543	891.242679682007	667.653522511158	340.910804357279	434.489710965804	409.990981687273	271.954379733019	393.774827795861	239.73241926251	220.38033506498	451.851308875668	226.783165903209	302.074552780117	421.647435484918	222.093974157492	439.66958400772	431.015476138857	224.745909555165	260.137871329701	676.76854003003	1041.35526754797	725.884441830482	766.882709215375	964.182602468009	819.489576558082	1115.78696158026	705.555403200757	418.643406482356	434.489710965804	438.658129826059
0.59_203.2143m/z		203.214255711079	1	0.585916666666667	0.131583333333333	0	3.01297768434683E-05	4.51503888386098E-05	3.41615401981637	T1DM	Normal	100	2544.01792085714	14.11	620.673341074694	764.522040672228	919.367635433163	652.222988473243	737.426064835269	1300.51979038535	375.989613355457	586.897312511121	2236.11773811387	2374.82830034287	2340.43010242529	3208.39227536826	2415.17174464259	2689.16736424999	971.918773977793	426.839985180615	1505.22966004536	863.786547090177	592.448540441056	1223.79378451403	491.516483518149	557.042460910002	1877.1826676425	1683.90496283231	1031.50232301664	1278.93683952915	1031.91235057103	884.539512085239	872.635588149491	1567.71868581798	470.718377649179	620.21476110658	2745.98497675811	2374.82830034287	2504.0762786865
3.61_978.0155m/z		978.01546484219	1	3.60651666666667	0.417616666666667	0	3.07131456549481E-05	4.58369672226007E-05	6.97771217194517	Normal	T1DM+KPF50	100 - 49.5 - 59.5 - 25	2347.73828894487	56.44	5435.42758029848	4930.5906705124	1231.43116394746	3098.35859271923	740.6438601972	1275.16537248493	1241.10025439148	829.188817007778	2841.47793504872	683.699352373359	815.739460237678	558.932329228999	898.429055485404	2045.73064585913	197.887480918572	190.1194121903	252.283556659739	148.417379484635	636.951405590487	497.915424468151	445.562935617399	601.384893036711	151.531092892487	242.571142964702	9033.18348740207	8248.17822598339	1382.17724659922	4201.96872282033	876.443377000609	1537.15506425345	1553.78945985626	876.260860443081	3489.37606837056	683.699352373359	872.777114707661
0.64_260.9697m/z		260.969710837195	1	0.6374	0.114433333333333	0	3.07510803297939E-05	4.58369672226007E-05	2.85575235485892	Normal	T1DM+KPF50	100 - 2.14	500.931244171472	16.73	236.710274919505	648.435125360789	368.263318527625	376.656900600125	639.732554534813	453.843759435529	860.538238477753	423.269781515639	272.081625904451	274.223678588843	251.018525451937	360.848363967612	336.851913535762	240.864020060386	342.693741670312	151.858346421981	232.979282209028	283.751540866622	151.057498183248	91.8011150026786	143.908655211737	103.108280779228	104.104494101818	148.85008451894	393.390826225277	1084.73991036207	413.344403266801	510.819025039687	757.029647588561	547.088439075688	1077.34668494254	447.298293636984	334.120178222699	274.223678588843	268.570095062312
0.53_711.6483m/z		711.648338367385	1	0.534433333333333	0.04575	0	3.12546431675553E-05	4.640294118905E-05	7.98502173645328	Normal	T1DM+KPF50	100 - 61.9	89.6502928623439	40.29	49.063536998784	67.1942258419628	128.864578719851	70.985978220737	54.9637009652083	150.644298308476	102.298870981261	93.1871528624708	39.7145760975882	81.0610647201335	97.934479036879	81.7955363358025	12.9060565728003	94.0784008074294	0	7.6230126287479	0	6.16154559836008	0	15.7487419566137	63.8747247563537	0	1.06838974551731	17.7966583519818	81.5391108985428	112.406400680568	144.639581824626	96.2706062956258	65.0414784692505	181.594992337763	128.072576670136	98.4772745056735	48.7700747878691	81.0610647201335	104.782196044924
3.79_743.5924m/z		743.592379929352	1	3.78958333333333	0.268866666666667	1	3.14537659772407E-05	4.65755206577258E-05	10.6898841182998	Normal	T1DM+KPF50	100 - 31.7 - 5.18	3644.03249373554	76.79	11304.0676478249	7081.45521115011	1693.07453887416	3293.06742643554	1383.57730915953	2112.53081867207	1108.74306824751	1175.74392952056	5232.90042016885	979.3666972625	375.518714159428	1120.78294808737	1131.6057193216	3832.3885738482	135.389206610067	312.489897490925	333.437478700363	181.072053365132	482.113995252293	97.0343400080568	199.570424819003	931.315557438519	590.316453216876	146.121206935899	18786.326504823	11846.269257394	1900.33285898568	4466.03125943418	1637.2608136633	2546.56181573159	1388.08552092059	1242.48948636358	6426.07752433255	979.3666972625	401.775512695319
0.62_1086.0462m/z		1086.04617441476	1	0.62025	0.0800833333333334	0	3.16691001669422E-05	4.68326760704968E-05	2.92915073602619	Normal	T1DM+KPF50	90.4 - 100	799.575590253546	28.50	473.673459594606	1061.63110669514	838.427722825363	682.502043353437	1127.30458601018	612.891293825181	924.631855640126	675.542654084333	262.272328374553	621.802795410292	393.090828380133	311.887614305284	856.050316023356	395.80197467327	126.576994749969	402.735037877318	424.981928496399	456.652660021658	252.017042992315	288.453349221534	207.417378833998	227.024733945732	201.301643036737	142.557372056925	787.201965331979	1775.9581282296	941.064149856663	925.603720037835	1333.99963378886	738.813158252823	1157.58837890609	713.892391204774	322.074218749933	621.802795410292	420.576293945244
0.53_532.1349m/z		532.134898102721	1	0.534433333333333	0.0629166666666666	0	3.35926261657571E-05	4.94347935941593E-05	11.1529615825789	T1DM	T1DM+KPF50	100 - 20.8	97.1805030151402	50.24	59.8163871194426	23.0191388829207	43.7210058550499	14.8030943689703	40.9540123085637	12.3979615097358	54.3736408838663	31.5626284966749	79.4362938877579	55.1361694335699	76.084484403135	170.005179472457	56.1707854913326	146.250105402589	14.6130841850569	10.6390448115227	45.7661621634913	5.08548056276944	0	7.11661285728352	0	3.91387325408004	0	0	99.4093642902932	38.5077514648488	49.073128292098	20.0758361816281	48.4630667698847	14.9451904296711	68.0728166805386	33.3544006347619	97.5489196776889	55.1361694335699	81.4044189452844
6.23_530.8451m/z		530.8450975524	1	6.2267	0.6293	0	3.40770119733325E-05	4.97966886112199E-05	27.9599949402339	T1DM+KPF50	Normal	100 - 8.98	3942.70882597592	64.89	9.08675090015681	14.1560703565622	108.28337016197	35.9077578898572	30.2000557209455	36.2313364520487	418.260283469474	475.974386341172	541.853311826829	925.262870683278	1266.29097709841	2854.36726742144	5025.2515621497	5155.33260641588	4587.42404355427	6786.61834937885	7967.83003780727	5791.94052741458	3387.71439448453	2832.54565201556	3919.28034815646	3916.60584370919	124.353637847911	112.775425390577	15.1013488769406	23.6810960558506	121.538917322172	48.6978091930168	35.7373364502403	43.675262451181	523.63893862064	502.994874954121	665.403716683603	925.262870683278	1354.8318295774
3.81_806.4032m/z		806.403240097273	1	3.80675	0.200216666666666	0	3.41001527098816E-05	4.97966886112199E-05	12.5242164371707	Normal	T1DM+KPF50	100 - 37.2 - 3.74	1536.97450088307	89.99	5075.64401195625	2864.37622360839	851.78728843442	1235.05580272412	539.873919078483	890.142111865911	452.580278550101	386.336370846895	2056.10190937543	358.727765705803	117.079490194546	284.538357462046	331.396187973892	1529.95244838666	67.5170434243022	108.631478468104	105.823342269901	87.3093276605345	176.960446501614	48.4210630191808	53.2909644688863	414.531323469229	41.8495327816522	122.867601593193	8435.25610439955	4791.69478413343	956.059131427614	1674.97263427791	638.861598968383	1073.02667142972	566.605690444202	408.268218040358	2524.9229312008	358.727765705803	125.265853405775
3.52_750.3315m/z		750.33153576607	1	3.5207	0.429083333333333	0	3.41162524939431E-05	4.97966886112199E-05	50.4899886775797	T1DM	T1DM+KPF50	100	330.255255365195	98.14	358.006152654979	37.1377900360097	634.794098586754	315.164578531609	30.0615931686342	0	143.897345505147	234.891535189862	163.993194046558	27.8470153808757	73.0736043565482	724.28041707342	844.017965288259	148.319336045511	0	0	52.675270942409	0	0	0	9.50839625840905	0	0	3.22638021950284	594.973480701533	62.1262505054642	712.502643289861	427.423638000665	35.5734863281268	0	180.151585624175	248.226042747431	201.386018037792	27.8470153808757	78.1830139160056
0.79_161.9885m/z		161.9885071805	1	0.786166666666667	0.148733333333333	0	3.41970528634494E-05	4.97966886112199E-05	3.54808075730253	Normal	T1DM+KPF50	100 - 17.4 - 8.61	161.022679032861	36.21	72.9392769159458	123.540997775006	145.240833114839	134.559258877941	137.776064609179	250.097179088594	210.006235821362	214.021586060021	77.0152903111244	96.0646287871242	90.1399811202054	126.942667659063	313.076306515283	78.75621246251	13.4314121544899	34.8035845444738	25.6831524926547	40.3062697656082	46.1729150292023	45.230998496986	29.2765804551759	41.6939075429037	152.330755188344	24.9007907936359	121.218406847762	206.666550918162	163.020541209083	182.488172447065	163.037764606287	301.481010766765	262.916291064101	226.171331918225	94.575892212811	96.0646287871242	96.4426958320412
0.59_383.1685m/z		383.168462803204	1	0.585916666666667	0.331816666666667	1	3.44936110346916E-05	5.0022316806667E-05	2.39761257372648	T1DM	Normal	100 - 15.3	8645.49391675671	13.68	2735.47453527081	2743.53724337199	4584.35547812806	3037.02568106072	3355.00834581682	5354.77450353833	3438.14784192072	3598.68530468203	7683.0590370005	8092.94536144064	8050.83316177324	10606.6638078176	9600.04317501766	7839.41895749068	6681.15441342819	3183.82199717625	6581.62581639634	4870.85310830665	4661.65535225277	5993.71362750008	4341.35903974694	4271.61594361946	10651.2427326373	8861.95598181455	4546.10847760761	4589.54832496845	5145.55097978781	4118.78952688279	3970.16029227597	6454.94217742843	4304.37255918802	3802.97830465672	9434.90780093917	8092.94536144064	8613.75878013539
6.52_415.1804m/z		415.180350092671	1	6.52418333333333	0.183066666666667	0	3.48602247316476E-05	5.04238505451164E-05	2.82350918962637	T1DM	Normal	100 - 1.77	10515.5074062863	9.36	1259.99445374302	1125.11586182752	2122.58104534177	5909.69173607563	4463.22743740885	4115.92713443948	5235.31854396121	5562.29482427507	9493.31277715288	9456.90850356759	10402.4891052443	10507.889067934	11966.0983401818	11266.3466436374	18023.9197214729	12754.2168892868	10944.0632706115	6435.54655323099	11613.6565356945	6325.21239489285	8288.72090079738	8596.18698828146	7263.46327339232	13955.5099297726	2093.9955368046	1882.15911102389	2382.41755676354	8014.67586574796	5281.57504272413	4961.56684875523	6554.3317260743	5878.05955505506	11657.9256187628	9456.90850356759	11129.8458265187
3.42_548.6085m/z		548.608528552797	1	3.42345	0.0686499999999999	0	3.55460841754418E-05	5.11525836526252E-05	136.795338755727	Normal	T1DM+KPF50	100	460.901089590877	101.19	1388.74640968177	736.135813344896	51.6928329971798	222.414976639205	113.010251392737	101.190839744294	760.155841152685	313.861751774253	1313.04862231849	0	0	0	105.683360152791	336.101073182337	33.6927481435533	0	0	0	0	0	0	0	0	0	2307.96951128496	1231.4507110295	58.020829480976	301.637382296842	133.731057110183	121.981050556515	951.673428195633	331.679302745951	1612.44273017609	0	0
8.97_555.1696m/z		555.16957884335	1	8.96708333333333	0.680766666666667	0	3.6132744372086E-05	5.18640025166646E-05	118.253920645192	Normal	T1DM+KPF50	100 - 46.1	1232.87694231087	55.03	1490.06012266773	2672.41153548955	774.628891715722	39.1522803103049	1524.59503392896	2251.85819664415	22.337253624511	1087.97222410603	42.2948544268842	2.82638880402982	8.79622855800643	0	45.6123904689017	140.88715227684	21.0234138707095	13.9145517676847	2.97608740587334	9.25368886200046	9.13052060211023	11.2418774465735	13.6456274700728	11.2238682838368	0.398923853070344	11.448190284865	2476.34363561501	4470.56511296263	869.455362210994	53.098004110173	1804.13460760922	2714.51476462761	27.9650166222217	1149.73508768918	51.9386939564096	2.82638880402982	9.41127327459324
6.52_877.4544m/z		877.45437764633	1	6.52418333333333	0.2174	0	3.66426828221078E-05	5.25066753155719E-05	3.35500229134324	T1DM+KPF50	Normal	100 - 65.2 - 30.3 - 44.6	2132.31978282505	24.63	296.368342673845	187.744249743735	388.100606091029	1275.9124196659	797.896284326351	694.791246303682	576.491320664821	867.210169049896	1467.08455916642	1141.28839766625	860.871386727149	1845.22658307937	1536.91209940316	1424.45777642235	2315.29131837925	2525.49253843146	3147.05925864219	2127.09054096903	1878.57282057183	835.496884595966	1215.63298655511	1740.72020719755	2755.25288352382	2782.58838938429	492.53707821144	314.069476919067	435.610079422413	1730.3820458654	944.193223643318	837.539903372255	721.73552021936	916.440638525307	1801.60109212444	1141.28839766625	921.064729200652
3.69_701.2516m/z		701.251612852668	1	3.68661666666667	0.0629333333333335	0	3.66739200210464E-05	5.25066753155719E-05	4.47538638953842	T1DM+KPF50	Normal	100 - 27.8 - 4.49 - 0.346	4111.50726613806	30.46	1678.4855604339	1553.25004068008	565.106849702057	757.695182325594	337.373497931156	296.655401288727	1452.23903915417	708.740426566713	3072.25977683289	273.931374829359	284.324726633177	273.836447620953	716.562579456298	1475.4462377325	4844.62759154228	5055.1489005408	4588.17946521114	4371.15280965601	3775.92769339303	4291.49703170513	4710.63257963484	2772.08241836324	5467.59524452325	1238.22892681091	2789.48947886114	2598.36681265489	634.284605118923	1027.58004352542	399.23205163486	357.604874056832	1818.12364008893	748.974760966076	3772.77951338881	273.931374829359	304.205112841599
1.45_256.9134m/z		256.913371131619	1	1.44978333333333	1.65901666666667	0	3.68854515191419E-05	5.27038307446162E-05	2.1070547805624	T1DM+KPF50	T1DM	100 - 28.5	2462.94444112355	19.83	2218.73429204072	1802.25917380978	2333.11519248805	1811.64508333537	1793.48187310215	1882.51383880665	1085.82596797495	1465.98645541588	872.858338612768	1206.8777062963	920.114994437623	1470.00450128431	1325.19282435588	1218.37472351821	2194.13268824753	2938.48552673567	2898.88774663306	2394.85149755574	1796.88139518462	2025.75176034365	1814.66815165507	2029.29442422775	4145.70029553327	2390.79092511916	3687.33345697421	3014.9237420781	2618.72431619697	2456.93832693055	2122.3227436632	2269.28659081279	1359.39456809226	1549.20872842472	1071.88268480461	1206.8777062963	984.450733584153
0.62_1060.2724m/z		1060.27237630914	1	0.62025	0.0800833333333334	0	3.70871174064646E-05	5.28290643583656E-05	2.24066445618143	Normal	T1DM+KPF50	100 - 81.9 - 66.6 - 58.5	1529.27734419605	16.08	1160.42243679227	1725.77137979796	1792.01800336332	1443.99699481277	1841.27794570483	1282.15905232163	1569.76485122038	1418.80808955523	720.185518232861	1198.12725830103	1092.47110063643	763.120442920052	1149.43964486904	795.735225602362	401.393097597165	903.19924143901	1106.01723022762	1065.82818071879	580.699003574053	606.199429023613	592.195043268237	655.893586218406	633.205098624967	280.476543677771	1928.51595198094	2886.97052120036	2011.38852276978	1958.33697955686	2178.88238525411	1545.58563381777	1965.25951199242	1499.35210395584	884.398249626283	1198.12725830103	1168.85822200774
6.52_845.7183m/z		845.718272554612	1	6.52418333333333	0.331816666666667	2	3.74864279701903E-05	5.31956010929734E-05	2.26853114720407	T1DM+KPF50	Normal	100 - 48.3 - 12.5	32518.9709049069	14.04	7212.71334456668	5159.53195558441	7728.46393694448	29701.1689604243	16651.3868112723	15702.774417588	14591.7459950076	17930.7225461525	28070.3359047062	31180.9391709481	27128.0488795022	34324.2366488485	39255.5826566331	30631.5388876388	41613.2154715373	34804.2206949668	39465.4485677453	33152.5080008699	32707.4065719565	20023.5168114228	25405.3084366107	31453.6755028714	32556.1905343838	34008.218456705	11986.8698682812	8631.16449451565	8674.54659062297	40280.4837684631	19704.4740028348	18928.9952030204	18268.0658131515	18948.6279172894	34470.779142378	31180.9391709481	29024.8803481956
3.56_471.3957m/z		471.395745856258	1	3.55501666666667	0.251716666666667	0	3.76048788295336E-05	5.32963968885513E-05	28.1501351829711	T1DM+KPF50	Normal	100 - 38	3998.02088939308	16.99	28.8945551932388	43.1611366859443	512.649654409301	154.355329047295	10.0076078087262	0	385.107945159305	2.02318627281799	7.92321052185669	988.604366731629	961.843063403448	1.75568327910322	107.123493281177	4.24501811712472	2539.84209582013	3938.27298227087	3492.4737434468	3825.04062214938	4050.53828463573	3989.25694492392	4941.63299481173	4113.79102412034	4885.12761403311	4204.23258771884	48.0201078924244	72.2024543531418	575.405843660882	209.335441798602	11.842536008119	0	482.134029042496	2.13804010364444	9.7298173033867	988.604366731629	1029.09648803093
7.11_215.1953m/z		215.195273789827	1	7.10773333333333	0.165883333333333	0	3.82626502988259E-05	5.40922146885704E-05	2.70291106943886	T1DM+KPF50	Normal	100 - 13.3	532.488227502657	35.11	162.550317298656	212.772852349833	271.708415367636	239.924885839657	181.576770547793	106.353471474704	309.092139076891	92.064795276492	352.790049249482	630.810731170496	688.423278237365	394.817192145972	760.028481708172	344.714801931816	1141.06267637483	447.782251168402	512.204101397569	487.378503793765	250.444937877314	570.945796376972	353.078925369451	477.314593304019	522.95451177892	561.715977585331	270.143759695451	355.938775921524	304.969697394064	325.384178736937	214.869475757754	128.204373178436	386.966408332239	97.2912020408234	433.231291303097	630.810731170496	736.558805556044
3.66_870.0776m/z		870.077596662669	1	3.658	0.280333333333334	0	3.8334276125207E-05	5.4125390439944E-05	5.03394201690103	T1DM+KPF50	Normal	100 - 9 - 0.503	832.488982541244	44.09	270.857079474598	213.796080624846	80.8583659236717	32.6270465489237	68.4113570775637	142.064052116767	222.226176184862	292.161147580272	172.240520972249	329.384524747201	531.145913794844	703.984443278801	1298.78844959027	535.863328846785	388.670840006773	1138.45100496172	950.697102918763	1120.07777688647	575.930816944381	536.996892972272	468.202617310942	534.200586632789	1340.65111131383	1271.01107546452	450.139692160434	357.650491564163	90.7566714639856	44.2485351562417	80.9548070867557	171.251887693676	278.214986290128	308.746781572098	211.51385498052	329.384524747201	568.284385795875
9.78_247.2563m/z		247.256307997215	1	9.77945	0.64645	0	3.86277294597281E-05	5.44030355438841E-05	2.26200273217797	T1DM+KPF50	Normal	100 - 10.6	1273.04983978871	21.11	655.944637220621	770.976913732262	559.559172413448	554.703781473348	486.09773514312	562.566397223912	551.569801185246	360.96282465084	702.623748006128	1130.25175874352	1287.12175132204	795.477513633788	1556.46878070196	684.485251412713	920.680601918722	973.444331491925	1321.69471117587	1618.44565403905	958.394489382668	1377.29664620087	948.447014251111	895.200571748165	2142.68782940898	1574.20654826974	1090.11999112421	1289.73492579976	628.057806947589	752.284756728413	575.225372728735	678.148736729264	690.535144460875	381.454246401809	862.832141372716	1130.25175874352	1377.11912093723
0.70_128.1161m/z		128.116077446836	1	0.700333333333333	0.0801000000000001	0	3.90549516645633E-05	5.49358904687544E-05	12.8792290130326	Normal	T1DM+KPF50	100 - 14.9	71.7651647416927	47.64	116.324721198795	99.7897705675626	106.039370988915	70.1969623040775	66.667803700238	14.4581221573548	49.0828997861333	51.5616672304655	19.8386384556227	7.71141638350458	10.6539874984476	139.794162647796	133.68083925962	93.4622777241348	14.5057809563604	0.0759281546579226	11.6851249513617	15.3422437681632	2.34885930251437	6.71061781719579	4.76721804059464	0.255868838573503	0	0.0299892317803376	193.321046998828	166.934119616486	119.020218194531	95.2005493269452	78.8915673947433	17.4286223366183	61.4490989563676	54.488760541043	24.3621354233457	7.71141638350458	11.398929342363
0.65_606.5176m/z		606.517608077365	1	0.654566666666667	0.114416666666667	7	3.95425755133072E-05	5.54829162087437E-05	5.6620899673517	T1DM+KPF50	Normal	100	911.017404326316	33.45	362.648029005715	51.3674678774293	288.078653911934	174.206573335877	119.202637559725	9.91752870921732	35.9618853066383	245.799038188124	383.420887409513	456.341393588565	367.903776678848	513.434680819801	309.47039306344	742.212813936456	660.180801283391	1139.57705042473	1041.80532146971	769.02493262471	736.350847143971	779.812035073751	495.995797653961	505.62008505609	1876.46466503232	1105.34250750053	602.687854627518	85.930481433877	323.343904495336	236.257537841875	141.0588378906	11.9551391601426	45.0223083496275	259.752751461416	470.846404308685	456.341393588565	393.62812803767
6.52_649.1561m/z		649.156136302042	1	6.52418333333333	0.2174	0	4.07092681949939E-05	5.68360984944514E-05	2.37654454858613	T1DM+KPF50	Normal	88.9 - 100 - 57.7 - 23.3 - 5.57	4111.77604543911	14.19	927.327278544473	595.471244995365	913.560391736132	3526.6137184737	2231.77194140081	1808.29845724809	1842.51390599133	1995.63462819889	4181.80771926481	3542.41749380653	3358.29028043697	4936.57872593929	4432.42288250344	4055.84392838699	4876.77540765311	4283.06704190759	5028.87013226062	3700.05402141332	4893.30318068767	2204.3648630594	2927.13300028286	3600.54696494459	5166.99022963941	4436.65561254251	1541.13311900762	996.138857468685	1025.39421107734	4782.76484113808	2640.97475471642	2179.82325368819	2306.72637173184	2108.92438557715	5135.32046057564	3542.41749380653	3593.1066770468
5.36_426.3730m/z		426.372954163466	1	5.36283333333333	0.446216666666666	5	4.0924695416944E-05	5.70659770237492E-05	4.10634454556886	T1DM+KPF50	Normal	100 - 23.9 - 2.95	30243.397450181	27.04	3622.04535832207	21323.0610798058	2400.79557995939	6707.4725862017	5164.04487369164	7214.40348210404	7588.99513640358	4899.51284908057	12139.94631417	11743.2324920368	12492.1349564579	10436.6024494063	15726.802760665	6246.50076802572	43144.3582649194	16350.5105782091	51199.5461462089	43523.1285222396	12400.1909414916	26029.2856732098	19897.0903043701	28120.3048458184	12127.1949786951	49642.3642466485	6019.50809537224	35670.4540820238	2694.68982230291	9096.61976590598	6110.88968843395	8696.64208844805	9501.00575043865	5177.65225100352	14908.0299436645	11743.2324920368	13365.6026651688
3.54_642.8833m/z		642.883251872623	1	3.53785	0.497733333333333	0	4.10539332926785E-05	5.71752511186302E-05	4.9826989738405	T1DM+KPF50	Normal	100 - 1.49	5330.08515263716	53.85	428.655830581373	305.957879088074	329.779307706967	521.970555281983	849.136155903147	1966.38527740203	1211.70014812473	2944.16265386953	1891.75543306998	3016.44692593624	3235.78698342804	5910.57053014091	9814.13914774197	5494.26162470018	2564.7814193891	7638.81059416786	8420.96645830105	7549.4776379106	2887.84837649462	1849.42300940912	2573.80529555813	3459.62145889512	8983.93571363244	7372.1815626136	712.386783446693	511.824096746617	370.149358613488	707.89222160471	1004.82809621201	2370.38987464168	1516.98213903404	3111.29919681478	2323.10307743114	3016.44692593624	3462.03777659852
1.00_261.1655m/z		261.165531676338	1	1.00355	0.800916666666667	0	4.12609188066293E-05	5.73923987974164E-05	2.60828797499688	Normal	T1DM+KPF50	100 - 17.8	20690.6508886743	30.10	26869.0403637197	27890.0213255933	17735.6418045028	13277.0976371668	18919.9956212595	14708.1836458166	28875.9056502153	17249.32106112	31709.8749266049	8485.72396252736	8752.54638469923	15626.1761183179	14613.4778866794	18987.1792544831	15198.8743473803	4958.0217147244	6520.88487955028	7056.48463415289	6530.17892476384	7468.7518257726	5841.10047692186	7517.44292964566	9859.60268020666	8375.21618399734	44653.8875093547	46656.0463020679	19906.7566858034	18006.2918257126	22389.0397885945	17730.060323924	36151.0503960915	18228.5440964096	38940.1857868101	8485.72396252736	9364.53678207134
3.72_644.7561m/z		644.756078590152	1	3.72093333333333	0.280333333333333	0	4.16258829908367E-05	5.7828480460887E-05	9.01217542713625	Normal	T1DM+KPF50	100 - 21.5 - 9.03	1854.13301241842	65.53	4761.2145585417	3697.37566146783	554.452785521361	2524.64920615276	735.401759187342	1133.61623234516	539.132546717993	887.221349413231	2854.30395389821	570.914093494422	257.229150334573	897.130049367088	701.755170029363	2806.75127708783	77.1829098551516	175.966105602066	215.018591525209	96.0027361362266	340.190714270837	130.010782696036	121.158820602903	437.009099625915	387.577487068241	77.2472895254591	7912.70311209544	6185.18458783977	622.326319893168	3423.90871904749	870.240119323653	1366.52388001531	674.964383893878	937.587829326716	3505.12660532664	570.914093494422	275.214975602993
0.60_814.6060m/z		814.605973103585	1	0.603083333333333	0.131583333333333	0	4.34887923440597E-05	6.00454060477847E-05	2.51747816260179	Normal	T1DM+KPF50	100 - 69.1 - 86.6 - 36.9 - 51.1 - 42.6 - 49.4 - 43.5 - 52.6 - 46.5	1700.13132688937	15.87	1131.68120166916	1936.71061015398	1888.12842531479	1634.49173971899	1913.81246655667	1806.16217049575	1526.37788359075	1763.68611761485	660.393664554523	1262.9216653169	978.673414350369	1015.9835931637	1850.92602337816	684.085899847383	374.253944805727	918.669398203932	549.485929410217	1154.58781207998	694.532104901755	387.187206314095	490.86877781949	567.943556747762	1239.37585307371	376.406536261152	1880.75064802166	3239.84190783434	2119.26433610922	2216.68440320193	2264.71635191601	2177.24805515244	1910.94140774619	1863.80843937288	810.972987112278	1262.9216653169	1047.10364087197
0.59_1150.8036m/z		1150.80359846521	1	0.585916666666667	0.06865	0	4.37496320273567E-05	6.03314327411021E-05	11.5354626352552	Normal	T1DM	65.6 - 100 - 67.1	146.954409977643	40.34	164.588076573226	242.545104444863	207.77787525841	145.431604514364	89.7375518704085	79.4872662912053	87.8156045453352	158.252196323336	0	0	0	0	0	76.4361593241254	9.17213963655913	132.005026400655	34.9044358167936	69.186230789936	3.75667564701655	53.8116633490276	117.535810744209	26.0401014733185	29.1499668607205	0	273.530329226259	405.743527092075	233.213077544917	197.233159168517	106.19123067344	95.8183593748998	109.940321316225	167.235981567746	0	0	0
8.80_78.3166m/z		78.3166359967748	1	8.80118333333333	0.114416666666665	0	4.41738655380108E-05	6.0767335149973E-05	116.675738195727	Normal	T1DM+KPF50	100 - 5.66	76.3974857505614	103.85	51.4151892936922	85.883622275007	12.65663483931	6.28269668584643	69.3591604162515	226.806617378804	2.96001794571122	155.815947169869	0	0	0	12.5014026392629	2.85877719668703	76.2565777934155	0	0	0	6.54784678734172	0	0	0	0	0	0	85.4473419189458	143.671107693812	14.2060012817376	8.5205421447762	82.0763933221035	273.405275921687	3.70578014850744	164.661429504714	0	0	0
0.65_474.9947m/z		474.994674106681	1	0.654566666666667	0.0800833333333334	0	4.43585114833223E-05	6.08723272280631E-05	15.8276333771623	Normal	T1DM+KPF50	100 - 30.6	492.443427245665	28.50	220.385410291474	639.60080374868	451.008129175124	447.175918218719	584.89160873227	490.4228623091	659.215100878623	446.847584611333	82.4303427977538	80.9076231055763	75.9427560079653	165.516651164349	166.978197295199	9.41673952981307	34.4435866755202	0.117663452259995	15.2032543041361	70.7230420523092	22.6400557888164	0.710743222141466	59.4768843091517	61.1195762573604	28.5126376068348	18.1814632950413	366.260394366242	1069.96134445958	506.218449254494	606.456343164729	692.133431849608	591.182918459477	825.301156694629	472.214580017384	101.225655113571	80.9076231055763	81.2527807006759
0.64_314.8193m/z		314.819283422809	1	0.6374	0.217416666666667	0	4.5227018528049E-05	6.19884746417307E-05	2.20935735531362	T1DM+KPF50	Normal	100	2131.24067436302	22.63	880.960693203633	1006.35109936338	1025.93126682009	693.038549370386	1463.59785547425	596.10743462464	1090.37118881548	960.784344673105	1286.70982991209	2226.46574484912	1959.34120074678	2729.28658451552	2103.68782187023	2284.44436778348	1715.91264075789	2539.45990687511	2166.11806821305	2326.76434534348	1508.19817944119	1771.93687743301	1264.26201616943	1294.16657715888	3665.84620559629	3059.74192664187	1464.07609508806	1683.4825237279	1151.52100668612	939.893243798922	1731.95339347195	718.580963492426	1365.08493533676	1015.32690660443	1580.09831153428	2226.46574484912	2096.34110309848
0.55_457.2497m/z		457.249743081977	1	0.551583333333333	0.114416666666667	0	4.5285904607395E-05	6.19935823929458E-05	13.8057268018333	Normal	T1DM+KPF50	100 - 15.8	332.555604355181	64.65	693.284016670381	167.382196262456	621.755632599368	281.170446150877	314.292492685352	81.2936799969019	289.176978440864	212.089392035245	115.064680615151	40.8311605453525	57.9278585883455	678.796448721704	464.019867383662	168.192900863411	10.6951360955159	0.914573828355108	43.6625999729655	8.83713168938976	16.3552961744545	15.5375433955901	9.17602489589339	0	61.4008633444071	74.3031898798853	1152.17462452563	280.00665212101	697.868068864642	381.321072158573	371.919067258246	97.9959106445342	362.033719310452	224.129449582182	141.30109472285	40.8311605453525	61.978256225583
9.16_1182.2066m/z		1182.20655781188	1	9.16158333333333	0.348983333333333	0	4.53582346772174E-05	6.20170593127556E-05	12.7830625919748	T1DM+KPF50	Normal	100 - 54.3 - 38.5 - 23.1	12473.0948710652	77.27	347.907325041079	217.456815188681	1071.62926072093	1636.83294490533	1303.55034590506	271.406391337027	2375.06925278489	582.161148801504	2465.27641574183	4513.69540421602	6154.85496189451	713.832247270362	824.489671165979	177.48866235028	36553.23916022	16364.4198044466	6527.38543765467	8283.60552859954	14969.8443606415	12941.7699280698	13426.7963257279	8338.25353683312	1606.51082164509	5719.12380681356	578.190152895887	363.774380797377	1202.81313671676	2219.85952663336	1542.56064034765	327.168317079906	2973.4564619965	615.209731127565	3027.39515267797	4513.69540421602	6585.21110836205
3.82_510.4167m/z		510.416718842077	1	3.82391666666667	0.1144	0	4.56012044891541E-05	6.22735066902285E-05	Infinity	T1DM+KPF50	T1DM	100	79.6879597761152	80.52	2.63786562895197	0.791989918172135	0	0	0	8.86122200379161	0	0	0	0	0	0	0	0	0	49.3906659936841	117.638920715372	84.6365342545265	0	50.5394096464763	70.692196743462	71.7581811220797	210.628366285102	141.595323000449	4.38389140309839	1.32488669914002	0	0	0	10.6818084716799	0	0	0	0	0
7.27_651.0808m/z		651.080779458262	1	7.27365	0.532083333333333	0	4.58563346107388E-05	6.25459177220706E-05	6.11407601691078	Normal	T1DM+KPF50	100 - 46.6	1520.86348123162	26.94	1571.12229197577	1822.05293474735	1437.46442519542	1237.90880074605	1698.59706793015	2104.56234861642	733.068214534076	1562.1317661077	556.648595516043	123.18577484931	94.2644862041451	1101.65972074845	236.901555886768	648.362683032593	78.0615486410082	73.177657565388	517.921433597567	213.331076596873	71.2792069217978	59.9905918297658	103.580624706875	167.437792168613	601.863278079123	600.83564528356	2611.06154665857	3048.03589412755	1613.43214259089	1678.84184699027	2010.04049366406	2536.95617997272	917.76120508264	1650.81209179183	683.572539391357	123.18577484931	100.855592133158
0.55_378.1651m/z		378.165065814986	1	0.551583333333333	0.0800833333333333	0	4.63521059638206E-05	6.29927842373894E-05	3.03608561399766	Normal	T1DM+KPF50	100	293.931676362667	22.75	314.872892502824	215.875684708866	427.915152997196	235.51517374131	288.043085207122	251.444538036967	285.164703078456	332.622180628594	186.152379205509	172.214676561375	163.064862484361	550.042200555183	516.097550204766	134.8864897029	112.549876375115	38.0269617505024	157.377199924231	61.347754005295	52.2721892979338	103.200934700683	58.5740444144387	59.2671865013476	192.926595100161	132.584358851015	523.289947509675	361.129373968064	480.298538208007	319.403763055731	340.856743554706	303.105191971453	357.010570579243	351.504738392211	228.597818430291	172.214676561375	174.466587834104
0.64_1003.3885m/z		1003.38848221084	1	0.6374	0.0343166666666667	0	4.65213307748735E-05	6.31464057570409E-05	17.6245303124675	Normal	T1DM+KPF50	90.2 - 90.4 - 100 - 74.1 - 90.9 - 71.9	318.814165126176	43.55	188.30150904769	532.265928922281	308.577997407824	196.108100194849	502.974409625169	221.591043602861	381.411433180613	219.282899028122	0	147.125890745668	42.8367614330501	14.6136681764589	26.248134181991	16.2938808377215	0	13.1392531844581	85.7392947011878	72.6360877905867	0	0	0	9.37765448633014	0	0	312.939885051154	890.405336550342	346.352682395201	265.960210431055	595.196441646594	267.118134021767	477.506198752074	231.731323242186	0	147.125890745668	45.8319682562182
8.44_1174.7603m/z		1174.76031648341	1	8.43505	0.0686499999999999	0	4.72311329441366E-05	6.40325320914621E-05	21.5413202733637	T1DM+KPF50	Normal	100	57.1959027285876	46.02	0	0	0	0	7.96417963401584	13.2771935047742	0	0	4.37285890307771	0	12.2862530300627	0	0	0	48.506344294919	75.5279731908424	40.9374033168647	55.3469241317075	69.749927356093	45.9476878529783	96.0339768036842	79.0947162061641	0	60.8140741326231	0	0	0	0	9.42443847656796	16.0050654411712	0	0	5.36993408203216	0	13.1453251838792
9.46_487.1955m/z		487.19547426324	1	9.4648	0.165900000000001	0	4.73475007602975E-05	6.41129574012524E-05	87.3065612220048	T1DM+KPF50	T1DM	100 - 16.5	326.355641228842	102.25	15.8406973738078	30.4485470783789	0	0	0.118338473009055	0	0	0	0	0	0.15235704777032	12.504293128675	9.77160515700974	0	0	72.7858812435753	161.306522523737	103.055595896857	106.589160051075	101.158872909388	503.349962715987	581.314220613069	1013.89545601137	620.100740323356	26.3257901668439	50.9360966682345	0	0	0.140036225893423	0	0	0	0	0	0.163010067601257
6.96_202.2329m/z		202.232942037644	1	6.959	0.549216666666666	0	4.75275579351342E-05	6.42793267340458E-05	5.83973275233396	Normal	T1DM+KPF50	100 - 12.4	1313.77351214768	24.10	953.437523036038	928.089493798559	1433.1882933113	1531.24232731752	1647.38137614152	1103.05594296119	1744.28880036817	1169.50434024715	1486.74822024445	1945.84327170306	1733.12272833613	1064.0028672652	223.33314746846	122.081973916136	267.971784938576	325.651251080184	327.376568699446	299.877149140439	166.295832882584	199.624257055496	229.288047656464	261.307776984611	53.9995080400012	118.322952391075	1584.52595718067	1552.56196793916	1608.63254650568	2076.65838988634	1949.43423432816	1329.68481223223	2183.75392589557	1235.89568317498	1825.74835279323	1945.84327170306	1854.3051157912
0.70_513.9998m/z		513.999797357839	1	0.700333333333333	0.1316	0	4.78769189358186E-05	6.46739983125142E-05	4.69115444476326	Normal	T1DM+KPF50	100 - 46.2 - 41.9 - 24.8 - 12.6	1058.68712318631	30.54	952.048731671408	1389.36282668133	1248.06755880189	772.438493002846	1207.24698485447	1447.3822827057	503.371528152744	949.578579620057	648.034703297327	216.535059537165	165.089685756875	1519.05437330648	1071.44694253586	907.921502021914	291.709950618082	197.883681994965	380.838147040718	317.874352825546	162.367291180911	81.7146820675276	78.7703168030979	204.420356965255	264.963122313372	276.231213746592	1582.21791295837	2324.20676969982	1400.85019162972	1047.5748015506	1428.59973752828	1744.75487946807	630.193549689472	1003.48500386057	795.796003645736	216.535059537165	176.632989607855
8.14_503.1827m/z		503.182660645255	1	8.13756666666667	0.349	0	4.80493152141825E-05	6.48289584679896E-05	23.0793803437866	T1DM+KPF50	Normal	100 - 15.8	1082.30491648466	55.52	106.61309579789	162.831280264824	13.7882020697219	9.12033710557193	26.6900210278983	11.9093077924239	0	44.2068461296492	7.6448364991292	64.3364412784667	11.912213653631	147.696684850497	143.290465543417	0	94.251687475416	685.461320097089	792.178296294787	750.424308029523	881.045588608104	841.676493945151	2118.25905340987	1754.86842381102	1561.92882778813	1342.95516538756	177.181213855751	272.393615722667	15.4760897159616	12.3689270019443	31.5837252140052	14.356140136713	0	46.716415166846	9.38796997070816	64.3364412784667	12.7451324462936
3.62_958.1543m/z		958.154321217421	1	3.62368333333333	0.12015	0	4.83602803875716E-05	6.50543653019251E-05	2.58258620598536	T1DM	T1DM+KPF50	100	359.320076490364	21.32	386.47231973277	455.586987853735	290.757632352552	550.723570294645	232.614984878154	286.311812889621	155.759410805907	240.31058046061	391.918690682084	279.81591606145	324.056461066062	280.545121925767	411.795749099638	467.788520107182	77.440250149556	74.5767561772266	192.34366056351	142.554564001945	107.400165472121	134.196491050977	64.5007634375861	150.841987720492	180.679168407894	266.785002271251	642.281646728577	762.132353782678	326.35083103184	746.886826701065	275.26571655272	345.136138916029	195.002240896569	253.95272064555	481.281829834002	279.81591606145	346.714946227078
0.70_143.0414m/z		143.041351716759	1	0.700333333333333	0.268883333333333	0	4.83900285505046E-05	6.50543653019251E-05	3.10177197220942	T1DM	T1DM+KPF50	100	645.65489164154	28.16	662.46309491036	667.685641498012	915.626049034234	589.170208077884	581.233710155168	333.089623966121	465.193205663431	571.996448714244	423.750325819637	329.663957517457	324.880356456792	1117.07471657955	902.125712175563	776.434281300245	252.400838569021	83.9419981116831	338.940636220872	163.009081793193	95.2534103232955	228.38331963661	99.3488773030075	134.355064377772	350.507433140662	335.427223096611	1100.95307159422	1116.94329098167	1027.71273654616	799.027844155403	687.804845394051	401.524706816686	582.396383530664	604.467993344909	520.371538923781	329.663957517457	347.596449546451
8.93_622.1275m/z		622.127476765716	1	8.93275	0.114416666666667	0	4.8618560868241E-05	6.51660083773989E-05	472.795771218021	Normal	T1DM+KPF50	100 - 13.3	194.555742571169	108.95	375.681413817342	481.15184852804	45.7153051185427	9.25592319236531	116.587724218714	475.739270433974	1.61882197999642	50.6956332803795	0.948414477308529	0.53405112537252	0	100.605750046474	0	42.9282392086435	0	0	1.26356903265268	0.710309423688557	0	0.00641335822120957	0	0	0.855779489593449	1.27893467548629	624.348148086691	804.898736403969	51.3115604071936	12.5528077500585	137.96447148547	573.482502419872	2.02667634705736	53.5735628940055	1.16466671769521	0.53405112537252	0
3.49_563.0140m/z		563.013972746413	1	3.4921	0.497716666666666	0	4.8647019552317E-05	6.51660083773989E-05	71.230016129766	T1DM	T1DM+KPF50	100	703.389725300921	90.07	813.155644585798	201.564393934036	1173.74390512933	595.089266379196	145.378903193385	0	126.096500901263	540.010002734071	296.919718041824	15.3527216911238	21.9584683481288	1752.93888611687	1709.2838642921	423.88469331547	0	0	82.1956331944682	0	0	0	0	0	16.5534284398144	0	1351.39030606988	337.188616188144	1317.42818153455	807.055222880742	172.034608948935	0	157.865904331155	570.66571562215	364.621715193685	15.3527216911238	23.4938354492442
0.62_934.9034m/z		934.903358117412	1	0.62025	0.0514833333333333	0	4.95720473008276E-05	6.60518407647536E-05	20.750556300708	Normal	T1DM+KPF50	65.3 - 100	184.2320414389	40.03	109.979376979694	307.050039222356	209.441885831597	94.0277828743955	237.134338325529	152.380185555313	231.268607164473	132.57411555784	30.2448246015808	75.5426986612031	49.1386781880147	0	0	20.747476544401	0	0	40.1008014733758	35.5495226872332	0	0	0	13.1338215601561	0	0	182.775665283205	513.651125603981	235.080788562548	127.519714355463	280.613708496138	183.687527102292	289.5356140137	140.100187301614	37.1410827636822	75.5426986612031	52.5745239257985
0.59_203.0685m/z		203.068537217966	1	0.585916666666667	0.31465	1	5.00884272791602E-05	6.66204450698567E-05	2.12921748469256	T1DM	Normal	100 - 8.03 - 2.01 - 0.363	117977.742670973	12.23	44105.4498878939	47442.0484378224	65366.7668089112	51070.2751572742	55582.6807611242	79054.4826550621	41761.966816089	58888.0704572601	104013.1819882	108863.173453509	106440.438027077	141508.49867237	126204.88352417	120836.280360514	86659.9816098576	60516.2268657827	102331.097131247	72919.6570935935	64133.4254230251	89911.4300342336	63573.4773001752	66593.8353799754	160037.517836339	126722.390084816	73299.2236113804	79363.8119791903	73368.6627496209	69261.0917861375	65773.9502708573	95296.6579764944	52283.6923383935	62231.0747929775	127729.694307295	108863.173453509	113882.903693815
9.05_231.2336m/z		231.233572227904	1	9.04718333333333	0.0686499999999999	0	5.02669817636914E-05	6.67789043576445E-05	8.37015656443508	T1DM+KPF50	Normal	100 - 14.2 - 0.244	2037.77797947993	52.44	105.597404024312	154.09328889286	555.355537018179	272.787909056021	207.045640482367	105.587744180705	509.367186878421	37.8258511713024	391.048167825939	2447.90776062014	3181.14105945159	205.26145339725	1391.33684263654	301.638942032978	1513.39350614372	1080.13940676435	584.504721933198	1747.83307304826	2067.55584441696	2595.17698911597	1732.41035885934	1520.39356835129	4104.87029367724	3431.50203248897	175.493227028251	257.776196636533	623.339582034623	369.952743530235	245.008147761198	127.281323028858	637.699785628018	39.9731788640928	480.212815155501	2447.90776062014	3403.57093248532
5.63_103.0679m/z		103.067885097738	1	5.63171666666667	0.114416666666667	0	5.06487408713507E-05	6.72066249463872E-05	2.35006200125742	T1DM+KPF50	Normal	100	127.777943089985	10.97	35.4902802786864	35.0976257924639	59.1048434170978	100.701674183312	48.3941061021168	46.6411241411561	49.5750835531076	59.9725287373472	45.7104565275447	56.278725440053	55.9832118454992	63.5976808494343	55.528585364171	61.3238463291015	78.4264283089088	151.412912374976	133.352269997182	153.83874381971	89.3523589324429	78.0274468069514	76.3027937067343	97.8876956922382	160.298339802135	258.880441458573	58.9815997068434	58.7133453556444	66.340183785058	136.57079146625	57.2673265228607	56.2237978877515	62.0652860425688	63.3770964543077	56.1331028174156	56.278725440053	59.8976370376225
6.52_249.0466m/z		249.046642495117	1	6.52418333333333	0.0800833333333335	0	5.08918079384912E-05	6.73700752479131E-05	2.40309921919719	T1DM+KPF50	Normal	100 - 11.2	132.03242676205	30.61	47.6030401622222	40.6122456577336	35.5979185105998	69.5922698034358	71.5159450458419	76.4579398231591	30.87774366993	67.2833897289157	68.8382016775849	72.5356043649969	59.6453340743953	108.595023478569	93.771545738864	45.6179358883784	104.208545664697	133.400151633273	155.187433060848	140.780582066135	104.166369058557	78.5047066224434	97.2982915476456	103.137978887318	226.498415059859	177.141794019728	79.1118987404316	67.9385215134062	39.9556503295897	94.380470275866	84.6286315918137	92.1666412353458	38.6572418212938	71.1029861571732	84.5343089103778	72.5356043649969	63.8158200218212
9.16_1128.7859m/z		1128.78589405484	1	9.16158333333333	0.411899999999999	0	5.127470926658E-05	6.77971010206986E-05	4.20819713693934	T1DM+KPF50	Normal	100 - 60.3 - 33.5 - 19.4	10264.1267674691	37.81	1373.3761786564	1265.3876158041	2722.22284457401	2767.85747088127	3587.00927961678	1232.95119547763	4891.14636653299	1672.68390554782	2883.07019240677	5807.61241614215	8260.35681429186	1304.3491660253	1169.00145644483	997.520517111672	12863.0956935138	9846.23610457309	5530.81440454408	8195.38950382319	12167.5122798991	15698.8783496096	15443.2028731956	9999.69666789009	3925.53589634137	8970.90590130158	2282.42559315804	2116.8138419042	3055.46471950692	3753.745789528	4244.6993694416	1486.2677539718	6123.44703342234	1767.64014210153	3540.45196294801	5807.61241614215	8837.93262217918
0.65_640.9048m/z		640.904763443353	1	0.654566666666667	0.0343333333333333	0	5.17688552033047E-05	6.83700416298098E-05	20.8542338519871	Normal	T1DM+KPF50	100 - 20.3	201.090968429517	31.46	101.318338250442	296.058072604422	143.61173511651	210.257798084526	163.411382125905	259.060853356608	230.502111226656	204.507456671065	67.6186718189728	0	0.0228416319190554	12.3253157141067	0	64.1091068997574	0	31.5594447604722	0	27.280295352595	0	0	0	0	0	37.5871868393971	168.381811096571	495.26312591441	161.192016601541	285.149915621892	193.373402910046	312.286320880029	288.576003132154	216.117096943352	83.0367085768276	0	0.0244387510636288
6.69_291.3054m/z		291.305442411983	1	6.6901	0.549216666666666	0	5.20890485259384E-05	6.8712171380435E-05	35.7064097849639	Normal	T1DM+KPF50	100 - 6.5	1291.96780835827	29.24	1324.85925512776	1040.29128703048	597.037052483567	1280.68065305375	1590.99700602124	1715.61688758463	935.40286037029	1850.85746519447	1994.68338143131	1160.38329971887	577.174188143685	2348.85588073796	11.2593460354915	6.92096456579334	52.1822482501826	39.1590713848055	55.4743784245469	32.0668874158864	24.4197869245571	30.6652048096836	36.391626392862	35.0527732242305	22.8968197505654	33.5219828650666	2201.79490385091	1740.25963941422	670.12355499772	1736.84868520338	1882.71160228594	2068.09974923517	1171.07308617496	1955.92839862623	2449.500089123	1160.38329971887	617.531022055753
5.78_333.1129m/z		333.112942700519	1	5.78046666666667	0.0514999999999999	0	5.29100294351936E-05	6.96316963709062E-05	26.0372660969553	Normal	T1DM+KPF50	100	63.354164591093	63.54	108.873929620793	94.9247604749474	5.94234969997726	49.9209208343777	108.26550799624	32.1328173214637	25.0512391800164	81.7217916009279	31.1982395442412	26.763290405273	0	65.2392617836534	0	0	0	0	24.332110888747	0	0	0	0	0	0	0	180.938512882388	158.795648387251	6.6697845459064	67.7023468017454	128.116349220321	38.7346801757689	31.3627777099543	86.361038591416	38.3118901252706	26.763290405273	0
3.82_231.2805m/z		231.280496098013	1	3.82391666666667	0.148733333333333	0	5.32582292661621E-05	7.00079646135886E-05	Infinity	Normal	T1DM	100 - 17.4 - 2.57	684.091298441769	245.77	69.1220469728207	62.0266311039827	44.1277082541125	152.238048114838	0	0	307.605072817763	4837.61088027063	0	0	0	0	0	0	0	0	0	0	0	0	0	0	0	0	114.874519824993	103.761748295728	49.5296173095757	206.464002618994	0	0	385.104682922575	5112.23618250389	0	0	0
4.72_784.2761m/z		784.276081759229	1	4.71636666666667	0.360416666666667	0	5.42418594361438E-05	7.12176513841463E-05	203.20845485052	T1DM+KPF50	Normal	100 - 4.09	1031.78743039119	65.40	0	0	0	0	0	0	0.00721683327658673	40.6126454121275	0	47.1839294433497	47.100410601827	669.28817835845	1861.75796852295	1329.42986815099	695.505809944503	2019.46834077417	1727.21275244676	1990.35352790869	508.527852709322	951.820300478872	582.988623839576	1056.19682433987	0	785.800271470152	0	0	0	0	0	0	0.00903507951031596	42.9181760339235	0	47.1839294433497	50.393737792985
3.33_504.6005m/z		504.600461726709	1	3.32618333333333	0.131583333333333	0	5.54044940330733E-05	7.25745828868256E-05	89.7236478163759	Normal	T1DM+KPF50	100 - 0.527	622.184440250585	104.90	1910.80498601812	1089.75708429045	112.6939295305	286.027054173459	153.737922208614	59.9693198697972	988.183872333001	376.301353580737	1888.73224329104	0	0	0	108.050332971438	457.235119583337	69.3445323939478	0	0	0	0	0	0	0	0	0	3175.58311509995	1823.00889587363	126.489396879969	387.90756445738	181.926281921379	72.2903442382988	1237.15201878175	397.663525015268	2319.39055658604	0	0
6.51_1030.4253m/z		1030.42531029206	1	6.50701666666667	0.183066666666666	0	5.59450472875644E-05	7.31973443088029E-05	36.8404506246724	Normal	T1DM+KPF50	100 - 58.6 - 17.8	415.911607765789	71.57	111.289997304225	79.0003145405418	574.462761080272	699.997736310882	827.136272109752	158.917480725568	756.562630981274	119.925669073796	76.8788312347732	17.1497758709924	88.295734657247	0	53.7239954039834	48.0887896605584	11.4924556076202	0	0	0	20.7113716591512	54.2000999313412	21.2461522590746	5.24528439247439	0	0	184.953796386768	132.156311035128	644.785823706501	949.331236524793	978.794460504334	191.567945277305	947.17492610313	126.733703851714	94.4083184901864	17.1497758709924	94.4694970532526
9.16_801.4600m/z		801.460035463852	1	9.16158333333333	0.200233333333333	0	5.61273891953595E-05	7.33505260938258E-05	4.44382387198279	T1DM+KPF50	Normal	100 - 43.5 - 3.52	1422.10356574493	40.51	290.301786287461	256.024894311283	107.706517338162	337.35733326709	255.736172689094	320.731266145384	472.720459918925	519.565458212318	289.711425952182	304.441467285231	283.470426247834	775.313137137998	28.789680039985	336.551445630383	1400.15149397121	1370.70346727994	2478.01008904283	1889.25163770779	716.96250435548	613.244210966832	1875.01658992381	1657.06347455399	874.447062875715	1346.18512677167	482.455016374482	428.29330189532	120.891448855361	457.521271467252	302.626251101525	386.627256870265	591.82009308391	549.060559104669	355.76982808199	304.441467285231	303.291078567475
4.72_1087.0260m/z		1087.02602736513	1	4.71636666666667	0.102983333333333	0	5.70009040774533E-05	7.43192505160221E-05	1719.47500188405	T1DM	Normal	100 - 0.0488	40001.1320406504	93.92	0	0	12.8781743480725	0	4.70748469023276	0	168.522924090013	0	0	40.6848371856164	280.69745464673	59.8091403682776	45221.3561733537	194404.244638348	2081.2172411225	1136.59768495656	568.218663944496	2154.51872357141	2567.04049666291	2635.5598165469	7694.05236402724	12134.9572692848	2241.0927803784	9862.77148435773	0	0	14.4546606280325	0	5.57061767579864	0	210.981459611098	0	0	40.6848371856164	300.324216877993
0.57_575.8470m/z		575.846982950388	1	0.56875	0.0629166666666666	0	5.79116612989816E-05	7.54192259958465E-05	2.95333158448117	Normal	T1DM+KPF50	100 - 20.1	159.830767063925	30.07	109.119266174045	183.217387030583	246.610057325394	142.83110595204	119.301460458093	179.785627989393	110.483249468452	187.297982113405	111.805780512114	146.166617947493	127.721223899728	207.686715764953	55.9641720580761	90.7330048462978	54.0360702696209	24.5848759232019	70.3168089515004	54.7134242880481	18.2680599857936	70.1581283438884	89.3473746597647	71.5702469804598	60.9929624743323	27.2000674564908	181.346239794199	306.49667825096	276.798914951151	193.706384169553	141.17578029629	216.723567395294	138.318969726519	197.930661388075	137.299118185049	146.166617947493	136.651672152352
3.74_652.7449m/z		652.744897487218	1	3.7381	0.280333333333333	0	5.88510513102047E-05	7.65539009895838E-05	6.52128196324934	Normal	T1DM+KPF50	100 - 29 - 2.27	5049.24349412122	41.92	12876.2151074297	10006.1255901104	2172.01682344955	6437.07400938843	2015.49123643485	2932.59796561738	1822.43014844169	2131.99707209774	6845.67550698148	1922.73503435839	789.218767198998	1891.24888268362	2441.95765102936	5523.51093257425	434.828712118528	761.773866094825	807.701953025563	695.758211164446	1144.63277336335	576.715439738828	500.149091292704	1511.72935425118	682.074623150785	627.352089864806	21399.0917863143	16738.827603839	2437.90503318038	8729.90741532962	2385.03826266212	3535.11623789126	2281.58260861962	2253.02796002491	8406.58869500675	1922.73503435839	844.402057377955
5.05_192.1521m/z		192.15213537604	1	5.04818333333333	0.165900000000001	0	5.89911642031593E-05	7.66474485955406E-05	3.27061838852216	T1DM+KPF50	Normal	15.3 - 100 - 3.47	1548.31268138057	22.56	424.560295088559	411.446547066004	302.261105783027	585.509935499735	509.461029054193	471.979704090877	644.279979508554	437.706140026689	500.90454095804	1169.32009675327	1814.37235544005	463.503007919529	650.712255330689	477.301715093887	1689.09942149452	1137.66540589707	3557.87761938249	1137.60116734529	1627.35936119945	1852.28314007383	1533.11564800748	1083.97587412778	676.253272270076	1187.89590400773	705.580378055542	688.291662693057	339.26250624192	794.063812255894	602.872404336918	568.950512633774	806.603203741695	462.554186711142	615.118032837076	1169.32009675327	1941.23583150547
0.60_1080.1069m/z		1080.10689314296	1	0.603083333333333	0.06865	0	5.94717896305053E-05	7.70001616811891E-05	2.15887819551434	Normal	T1DM+KPF50	100 - 65.9	1022.06255707416	16.44	805.775354487744	1163.38084303072	1121.56438236349	932.735782170863	1270.03943762973	797.520764607867	1034.45673551406	1051.02715678883	556.47371866597	833.76617050181	719.402918533258	654.849031147809	1029.60520626849	648.916891205588	273.617937530346	790.809414496172	455.444721134595	746.61118162572	492.417538748137	262.231912208173	384.980808066826	446.204148204606	643.840957992872	238.07121842335	1339.1249389647	1946.17099233163	1258.86108398429	1264.96868133575	1502.90539550787	961.375762404305	1295.08310600351	1110.6926937103	683.35778808605	833.76617050181	769.704586028957
0.70_316.1759m/z		316.175852771176	1	0.700333333333333	0.251733333333333	0	5.96558320670182E-05	7.70655883023102E-05	4.17194938953765	T1DM	T1DM+KPF50	100 - 18.3	14835.9698341716	38.36	18224.6549258549	19872.0736777753	24524.4593441249	14027.4442456403	14629.9699143821	4067.19402811272	11731.8791962825	11522.1475555426	6575.36577660451	4988.89126243483	6360.20483596813	33236.8877840227	21433.089216264	16421.3801297354	5293.54061357988	1233.22581072051	4511.79209613665	2758.45825348073	2923.68366068973	5243.33719500947	2586.27558753052	2364.59829166472	4348.06919635719	4298.2604531654	30287.7095698133	33243.1581462287	27526.6297321377	19023.9057931497	17312.4235901508	4902.82125951374	14687.6694086478	12176.2458972926	8074.64443016101	4988.89126243483	6804.91933548071
6.26_445.2090m/z		445.208993976825	1	6.26103333333333	0.0858166666666671	0	5.97310461816214E-05	7.70741616592828E-05	17.8932173993542	Normal	T1DM+KPF50	100 - 8.4	77.249753460691	86.73	115.938511931119	70.1150107661847	22.29757185451	26.1223283239309	154.267159545219	29.5285798204426	13.2327395956897	186.496125848431	0	11.3000592855156	18.201472434866	0	0	0	7.44072827111729	3.11784944462906	0	12.4010212636399	4.03503419255584	4.18496004238987	0.962016823961046	11.0308989646481	0	0.000136663052494477	192.679202520558	117.29245921283	25.027137020734	35.4268892058964	182.552556685077	35.5953878536975	16.5666643255073	197.083284715494	0	11.3000592855156	19.4741450787545
3.09_281.0153m/z		281.015331923292	1	3.09163333333333	0.629283333333333	0	5.98901211515956E-05	7.71908014026444E-05	2.10422455503872	T1DM	T1DM+KPF50	100 - 46.3 - 8.11	826.212283444005	13.14	610.131236301009	610.241604664094	687.766110320697	652.906322099016	667.580065833038	653.939168814513	485.629168913721	786.040411864906	785.758937072147	604.320469095654	523.61971468666	1293.51127594511	946.145331017264	803.917972847195	255.577928529013	353.827306888698	440.806177441545	403.004147147561	277.081013882858	297.926504194656	332.139104581543	289.586389391265	666.279143288441	610.21768928379	1013.98230911575	1020.8475723369	771.959242626311	885.46624359059	789.983092766355	788.294543395627	607.981088866076	830.662972674071	964.923357914736	604.320469095654	560.231944222873
9.83_847.8235m/z		847.823506585089	1	9.8252	0.514883333333334	2	5.99956865158235E-05	7.72382858072675E-05	3.81611959950435	T1DM+KPF50	Normal	100 - 44.6 - 66.4	53175.9789933773	22.61	2877.48849119053	3519.21778313807	17059.2656313779	13867.4797310033	20063.9787802563	13581.8376358816	24584.8210284093	15922.456885036	21957.5454714248	48489.3699892833	51700.7651349759	17398.328306127	21181.2878796809	11284.3806987678	59082.4344001528	63769.3189629704	35907.4796077562	40286.1814437633	62278.3772386781	68685.8598420122	62446.6833584323	53774.0514904101	37156.5113326081	48372.8922569894	4782.12268304832	5887.1517493778	19147.581683574	18806.9632194769	23742.7760672374	16372.3003732288	30778.847761275	16826.3554503759	26964.1839350881	48489.3699892833	55315.7556084578
5.01_430.6791m/z		430.679130400971	1	5.01386666666667	1.0126	0	6.06724829198546E-05	7.78420930798184E-05	8756.07971568036	T1DM	T1DM+KPF50	100 - 19.9	1404.82551881063	101.17	526.802557210834	404.853382586503	335.297052677422	64.9553961789102	1749.34558458802	2129.18452235265	4.18337519415171	999.959886289282	603.856732042665	0.341050259344997	0.192143124867263	0	96.2491934276523	7728.31399400924	0	0	0	0	0.269073399567285	0.14244361486284	1.19288308747264	0	0	0	875.497666120458	677.262234510066	376.342560291325	88.0919799804844	2070.0939197541	2566.63711380943	5.23735633789239	1056.72639620294	741.544814944341	0.341050259344997	0.20557804336657
9.18_1114.9311m/z		1114.93110397813	1	9.17875	0.31465	0	6.39605259942222E-05	8.15948900150062E-05	4.69324419995742	T1DM+KPF50	Normal	100 - 56.4 - 21.5 - 4.72	23528.4506842789	36.90	2387.23848453466	1825.57831867786	4297.41899119577	5829.04180859274	7931.53261599597	2131.99862686966	12438.7998836423	3264.46661085784	6042.10123463798	9102.94385538578	11898.6120216416	2189.40134268112	732.811512079161	914.705381429135	28373.1873685871	27555.069156701	12689.5014940793	20655.2138395817	27503.8971794032	26314.3605725283	38122.8740766369	25553.1597076672	7166.24229962167	21351.0011479831	3967.37201267338	3053.93336096611	4823.48906104801	7905.29909006511	9385.80551913723	2570.02939147239	15572.6953435691	3449.78642095118	7419.78784729029	9102.94385538578	12730.5797689969
6.52_866.5469m/z		866.546892847009	1	6.52418333333333	0.394766666666666	0	6.42914490368574E-05	8.19240609996594E-05	2.16541774873423	T1DM	Normal	100 - 56.5 - 26.3 - 7.96	14463.4268705934	11.75	3352.30932817136	2275.33241070512	5287.36129617083	10785.8320711676	7623.22611310387	7041.39441515552	8887.45733360868	8181.31007381377	11250.8717661838	14099.4288070102	13749.4170614219	13928.1218113068	18562.4049171792	15190.3168604583	16035.4352483434	13071.1881866639	12836.4343318069	11797.6311911353	13512.8026519697	10467.1967201089	12056.3760156141	12405.9031341432	11791.0175213541	11846.139201674	5571.23148465139	3806.30810809162	5934.61550436164	14627.6577279142	9020.9699928236	8488.08736357857	11126.609217121	8645.75312375981	13816.2335188272	14099.4288070102	14710.7957095562
0.60_785.7421m/z		785.742071871379	1	0.603083333333333	0.12015	0	6.4439326062482E-05	8.20195022354609E-05	2.38170452793389	Normal	T1DM+KPF50	39.3 - 62.5 - 46.6 - 100 - 82.3 - 95.8 - 46.9 - 59.6	1505.10173363731	24.11	884.542068666671	2064.35742664231	1485.47002321586	1332.37702071115	1890.68107330272	1446.27902296914	1607.80443522084	1329.30279836975	622.043963198317	1044.40586948416	955.970241015149	821.23188571672	1664.98996258073	575.138783234179	466.954521428877	738.250840897534	522.934272290364	1014.42089237379	595.323696658489	338.166196412558	516.119323247121	606.304342280089	1076.63872324661	444.318153253596	1470.02801353734	3453.37691058193	1667.3143629178	1806.95887854583	2237.34374072225	1743.42494899172	2012.88298517123	1404.76570594891	763.878998279594	1044.40586948416	1022.81302961179
3.66_1108.9065m/z		1108.90647124469	1	3.658	0.3318	0	6.48509784293427E-05	8.23569216801045E-05	13.7731940527785	Normal	T1DM+KPF50	100 - 53.8 - 33.8 - 13.3 - 11.5	2950.62250550706	77.88	8107.36631920131	6924.21942066316	1407.03971992624	3950.77848782317	627.929428398771	1285.29886354418	640.332191749562	662.015612750115	4232.5496856504	643.52849684015	315.646194169721	584.360371000722	568.896120039702	2862.99147369983	55.4721821578764	181.15835797755	109.993535307711	180.705741408991	441.742690542118	140.284632018842	160.092537000984	581.416064496452	83.0317643702921	208.39606453338	13473.7012827439	11583.2361017123	1579.28298623631	5358.01365136846	743.062378991907	1549.37053640821	801.660789953633	699.597436140686	5197.63233038957	643.52849684015	337.716621598316
6.52_856.5996m/z		856.599599662889	1	6.52418333333333	0.2174	0	6.54353335326485E-05	8.28415520815258E-05	2.80445143846712	T1DM	Normal	100 - 76.9 - 90.4 - 36.3 - 14.8	3052.18356965092	9.24	433.061851175803	297.636343984862	474.408068005417	2604.91511881374	1216.88479940157	1042.55577150823	1298.32290954706	1338.8977430406	2881.37227462209	2916.54707769983	3099.01967988202	3380.82673308842	3362.51616512897	2672.81948748421	3288.56801870336	2703.86681380456	2932.40663316843	2547.67551084938	3118.32957282259	1392.91284418905	1651.0406253577	2165.49982208769	2506.0635824468	2674.06590589385	719.70918667823	497.903349876356	532.482899895296	3532.76469695225	1440.0046774495	1256.75455005306	1625.42908617261	1414.90534399121	3538.36689531091	2916.54707769983	3315.70751014253
0.93_354.9055m/z		354.905502970283	1	0.9349	0.56635	0	6.54537223150342E-05	8.28415520815258E-05	2.95742319062068	Normal	T1DM+KPF50	100 - 49.9	810.829748873132	22.12	1037.75394883702	848.477580497077	805.50782401676	824.420627854063	709.24516731216	1061.68003158198	530.374876055886	669.177934830104	309.101786284976	589.385815895685	376.644766929809	725.596246465878	1369.1294137182	659.360612875715	118.922376331154	277.278302301589	323.163382194847	229.283181454854	212.229052187275	183.500842918643	168.352382508647	158.614181762277	979.42925415103	90.9034855073807	1724.65214486513	1419.38253900192	904.114349960628	1118.07255003701	839.287629272892	1279.80799383125	664.000260472321	707.166354558121	379.581471476354	589.385815895685	402.98030066482
9.83_873.7020m/z		873.701957813972	1	9.8252	1.42448333333333	0	6.56846220529195E-05	8.29469729988839E-05	5.30967659209402	T1DM+KPF50	Normal	100 - 55.8 - 67 - 35.8	164642.62715137	29.06	7021.20806529659	5021.93714844517	55376.2676858187	39409.8896881408	40867.2350666475	12969.2553477844	62505.8573917478	24892.6138538045	60703.892449666	156534.450533634	199202.679649063	27884.2942778308	63178.2301120298	22231.8842281524	184244.655341551	172162.924537779	84299.8524055892	119152.288008313	209449.681449482	234688.607491272	208580.61268519	174461.057114175	118415.633087511	140970.959392839	11668.605610153	8400.98791566444	62155.1731333251	53447.3718531178	48360.3786318482	15633.8597076189	78253.9057992502	26305.7373505406	74545.2593377865	156534.450533634	213131.212183222
0.65_494.6838m/z		494.683844477503	1	0.654566666666667	0.0801000000000001	0	6.66908588191628E-05	8.38408426334588E-05	7.5950017765603	T1DM+KPF50	Normal	100	183.114595161086	32.61	71.9019858681417	13.3839601738989	37.0403532729164	13.5674985823485	7.43153224666573	14.6105993138099	0	34.943125002708	82.5872212525457	98.1699228286709	74.1795493880425	127.471087146735	78.9654230367631	160.094739816808	84.6361881060184	247.9012568403	265.342806995406	167.613154090157	151.189424955329	198.882660613421	76.3441660596048	66.1621062244912	404.539612145072	168.534575581059	119.494524002075	22.3894653320124	41.5746612548831	18.4001312255802	8.79412841797193	17.6124267578214	0	36.9268038273071	101.418304128734	98.1699228286709	79.3662881851352
0.57_359.1989m/z		359.19889066471	1	0.56875	0.0515	0	6.87883148173807E-05	8.60924717327936E-05	Infinity	Normal	T1DM+KPF50	100	27.4944891143939	80.21	43.8664014796701	72.2307991223585	29.1694607099627	18.6843316206964	24.6426912794431	0	18.0839318028503	13.2782969001698	0	0	0	0	83.280868573909	0	0	0	0	0	0	0	0	0	0	0	72.9019470214605	120.831872767184	32.7402505874869	25.3395385742182	29.1610107421778	0	22.6400909423754	14.0320897102165	0	0	0
3.49_522.5309m/z		522.530908737284	1	3.4921	0.800933333333333	0	6.93466202510429E-05	8.66946806413159E-05	6.52210574265919	T1DM	T1DM+KPF50	100 - 8.05	7166.13369136319	41.61	3666.56197768478	3959.5177788979	7333.86138830628	5798.20768678821	4317.61132454469	1735.65667180931	2925.83858979086	6506.08701293656	2861.61175406994	1940.89907665134	2196.46199148198	14470.609961231	15571.4576077438	5955.76175700108	378.172554212719	572.980025711069	3317.7827482379	1096.44069660278	413.259000542576	363.870795380902	422.545335481474	511.045749345368	2060.85535986549	1850.50174734999	6093.49064504317	6623.71113558809	8231.63863105061	7863.4821048644	5109.25973092179	2092.25681660244	3662.98946920026	6875.42968156054	3514.1006898047	1940.89907665134	2350.04171421612
0.60_238.9878m/z		238.987796815286	1	0.603083333333333	0.2689	0	7.01890964913687E-05	8.765041681966E-05	2.83346647073765	Normal	T1DM+KPF50	100	781.450313425962	25.70	663.211588040416	480.510722753686	1008.81785790377	736.340225163164	634.518757392661	1037.80690866681	964.863427912739	725.533019574454	433.601534287916	680.501498201331	883.001548328058	1015.52211021829	349.419049094065	879.003840826283	293.048906604399	533.404018884703	454.871785240341	340.487091219752	414.190170457866	133.387243519029	182.555459480895	192.53040739666	129.824435759638	83.6308169332348	1102.19699871549	803.826224000179	1132.31265374818	998.618624313148	750.859883387657	1251.03000739871	1207.95610119882	766.720649111473	532.468965636035	680.501498201331	944.742262937255
7.26_764.7842m/z		764.784168676629	1	7.25648333333333	0.451966666666667	0	7.08835268296015E-05	8.84193606068055E-05	509.274783077686	Normal	T1DM+KPF50	100 - 52.1	416.147260623905	77.41	799.406865701152	908.760616707509	162.267171024732	175.083514194782	320.393902536156	589.872084290819	0	373.393930536086	109.07899985943	0	0	506.654701023244	17.9974119256109	210.658599224499	0	0	8.17136984692259	0	0	0	0	0	0	0	1328.54109309482	1520.22750056823	182.131164312469	237.446837902088	379.139190912116	711.064526369962	0	394.591051090727	133.950592041026	0	0
3.52_477.5347m/z		477.534732272505	1	3.5207	0.23455	0	7.16426909640466E-05	8.92672581492392E-05	16.3445691566488	T1DM	Normal	100 - 9.59	356.353178396376	81.93	11.1242195951918	0.624768155330506	0	4.39345948813679	12.6843396505993	35.4161034707301	0	110.177456842086	37.8832869736418	106.600158929844	120.609949001565	600.673737657774	859.413842771948	412.938095043485	60.3566181412613	416.50366626986	473.254474830973	443.789477368747	92.6943812224454	29.2727548721901	70.5053028239614	98.1454203037374	188.553997054283	235.135002299082	18.4874354911381	1.0451484293563	0	5.95837402342988	15.0100555419901	42.6925354003843	0	116.432097435018	46.5212252140093	106.600158929844	129.043166875797
0.64_138.9161m/z		138.916065836154	1	0.6374	0.0972500000000001	0	7.410985594547E-05	9.20352577749411E-05	2.07220153466772	T1DM+KPF50	Normal	100	213.362290174748	18.78	103.441640835372	95.4768780762096	122.046873911129	94.4633961411531	127.906877157322	69.3672424055383	92.064991158245	118.944607444163	121.336390365904	178.46612673401	145.640235084438	205.606368461662	165.675559805101	198.311034524751	157.714703414454	248.882246461898	248.594575573815	217.056704484759	179.573808464601	187.520350630092	131.247789420899	132.903549381349	396.67371526367	233.455458651938	171.910545784983	159.719262753406	136.9872852639	128.110489524762	151.359028788165	83.6191212981125	115.260320330511	125.696948543276	149.00284515424	178.46612673401	155.823605891647
5.51_245.1091m/z		245.109062844889	1	5.51158333333333	0.0800833333333335	0	7.47698317054013E-05	9.27523770735534E-05	9.00178189677286	Normal	T1DM+KPF50	100 - 7.94	7.87054922007063	54.92	10.9510036597521	10.7314148192884	0.984467282551305	11.800268246736	1.97183170728106	10.0440017267354	5.95159957484065	10.5298067433801	1.73907537941303	11.325106838964	2.57444580878696	2.99330485582128	4.45945211584246	4.82319296776743	0.508696916454006	0.401343670788487	0	2.9882111489489	1.87865731438147	0.0337281211557077	0.60041263897784	2.33227380046909	0	0	18.1995664496223	17.9521335193805	1.10498119407821	16.0034278182623	2.33337361352884	12.1075967500083	7.45107629778591	11.1275711008136	2.13560975968382	11.325106838964	2.7544546935484
0.60_1041.0815m/z		1041.08153717353	1	0.603083333333333	0.06865	0	7.59724366599102E-05	9.39449835228079E-05	16.2395649929517	Normal	T1DM	100	81.0087639969729	73.47	55.6856782891618	188.512295887149	53.0542904184714	84.6394806938692	155.984964713743	33.5070831172957	26.40446709106	50.2818517650331	0	29.9301480176837	0	0	0	0	0	15.5725706839303	15.4574767672304	53.3926338288858	0	0	12.081200144131	0	0	0	92.5445040293992	315.354309082188	59.548950195325	114.787375298371	184.585327148507	40.3912963867133	33.056944847156	53.1362915039001	0	29.9301480176837	0
8.95_658.0410m/z		658.041048134188	1	8.94991666666667	0.303216666666668	0	7.59819849139864E-05	9.39449835228079E-05	Infinity	Normal	T1DM+KPF50	100	262.442440315854	73.32	490.95084760547	501.630507504881	302.833505059325	7.68844194382634	254.390910696198	355.060925926209	0	186.984383790921	0	0	0	58.8292893463022	49.1149041397292	148.531054823799	0	0	0	0	0	0	0	0	0	0	815.915403930788	839.156625642332	339.904975978624	10.4270024299624	301.034330844884	428.010132789614	0	197.59926046918	0	0	0
0.55_360.1675m/z		360.167457490978	1	0.551583333333333	0.114416666666667	0	7.64987956687335E-05	9.43763254906843E-05	3.59818019067486	T1DM	T1DM+KPF50	100	632.243117007155	22.50	620.424594055548	484.751119875224	755.868604782116	509.675936747679	580.098156381167	342.997590214485	480.532608692838	511.010367158637	416.482072556624	250.416318142459	250.042009136447	1073.99133070608	1218.36903141334	584.157940087987	215.871382707724	72.8046897890771	399.618946534086	130.962125258674	56.429682596344	175.306779388423	102.053693666862	90.1099445773916	281.448386060054	232.513478257807	1031.08892822245	810.919806401282	848.398528099225	691.218359947265	686.461084056198	413.468318856155	601.600474951358	540.019805908166	511.446018622537	250.416318142459	267.525299347699
9.78_684.2378m/z		684.237817412357	1	9.77945	0.72655	0	7.68215814085371E-05	9.45669339794936E-05	2.68134791097517	T1DM+KPF50	Normal	100 - 54.3	12423.3419528284	18.52	2748.17371391376	2418.34102915069	6776.05769141246	4789.8726825782	5795.37087124872	2603.25907859454	7488.12982343958	4446.75556030786	6593.69881296011	12727.0973149168	15057.6245225936	4024.34963957479	7912.17597529497	3806.07154064689	14069.9200408334	13512.654926647	11109.2169576535	11413.3300420245	9282.49672155336	12709.7774759932	13683.4771827322	13906.230120766	8583.62989211817	15962.686167963	4567.21335098258	4045.54122469267	7605.55119678095	6495.9863734885	6857.97140884391	3138.11287741242	9374.7279097936	4699.19248008729	8097.15766439406	12727.0973149168	16110.474882938
3.81_787.4727m/z		787.472729258005	1	3.80675	0.217383333333333	0	7.70889211434422E-05	9.47922027116547E-05	13.6189001338451	Normal	T1DM+KPF50	100 - 43 - 7.04	1953.39514408436	99.76	6556.18774205657	3612.94914383397	895.42500193641	1541.43125169882	695.567412936317	1185.85881329777	535.512366495158	604.22942041983	2669.35910612298	413.65655517579	86.55537817814	482.37327623264	490.007956826498	2110.49962142275	91.2032546696261	150.436323307079	131.670609914638	128.929962943888	227.50859579669	101.939699939801	49.4104968663599	509.439084860319	24.666685568199	19.1219387166433	10895.7843659838	6043.95100935436	1005.03877110371	2090.47652626023	823.102013109467	1429.49998461616	670.432116775958	638.530791759506	3278.01165298608	413.65655517579	92.6074523926262
3.79_535.8298m/z		535.829783712329	1	3.78958333333333	0.0972333333333335	0	7.74434284709358E-05	9.51240473269343E-05	13.4632671495483	Normal	T1DM+KPF50	100 - 24.7	213.740090411992	81.63	524.117381092037	293.435228825037	63.139396797555	136.618071241625	64.9352121872224	51.050060427036	393.366032929896	183.259339795529	785.668480320947	20.3837239354182	27.3080679438579	41.5735681845266	96.6029710139248	279.057245989593	101.594945354281	0	15.559053159168	0	13.1815700348917	0	0	7.40938372819001	21.0130134072763	0	871.035149010488	490.875480620579	70.8686284484057	185.280317029259	76.8412994613459	61.5385742187652	492.472702079675	193.6627502442	964.812275713827	20.3837239354182	29.2174865996266
0.70_294.1877m/z		294.187732418856	1	0.700333333333333	0.36615	0	7.75866691046234E-05	9.51959510320901E-05	3.84980471374648	T1DM	T1DM+KPF50	100 - 26.5	14241.9293683113	31.17	18691.5119387173	17467.2366492836	23436.7493743069	13002.9510495563	12874.3577251282	4438.74047078914	9746.22820241357	10596.6044692041	7137.74312236692	4395.26873844387	5855.46665132407	31169.6697193363	20581.3792180371	16312.0487603598	5315.19676049002	1838.6668017528	4483.90099916403	3031.31762266631	3097.42293163453	4774.50127244705	2867.98266225174	2606.36486743164	4191.55581378358	4786.99106926244	31063.5832241423	29220.2071975582	26305.7673606169	17634.4964533777	15234.9140629085	5350.70394852721	12201.7432521509	11198.1608525151	8765.25195784659	4395.26873844387	6264.88914453215
3.69_586.7996m/z		586.799562258475	1	3.68661666666667	0.2174	0	7.81364483939395E-05	9.57659617344919E-05	5.58481670639122	Normal	T1DM+KPF50	100 - 22.9 - 2.29	2654.81959959021	34.99	5837.48958778492	5345.58684970559	1456.32108593379	3914.2162128597	1066.89108074537	1555.15870686418	910.452535585104	1152.44073724304	3298.39587884284	1027.62803855246	490.554726148814	1019.72125935541	1330.53277959874	2683.19547041932	249.375365263225	488.356680355664	462.52480731879	430.874990216362	666.158602725017	411.503197598607	330.489694270687	832.954731306847	396.76662935192	484.633136388887	9701.3737692674	8942.40791930566	1634.59714814091	5308.42819144374	1262.50911126345	1874.67455873248	1139.83664775345	1217.86340012443	4050.47792266208	1027.62803855246	524.855005015476
3.79_494.9916m/z		494.991634685225	1	3.78958333333333	0.131566666666667	0	7.85050234035634E-05	9.61128840675621E-05	15.3883609512098	Normal	T1DM+KPF50	100	171.113732264343	107.17	543.071821731303	357.947574232422	57.9957512039239	154.956135991537	53.9283430037688	109.70234697367	39.2387326694518	52.0691523086635	229.708323239164	23.8104548454175	0	24.2930016162495	36.2818295076552	88.9289241128225	0	0	0	0	37.7873271624327	0	0	73.4095266200293	0	0	902.535695686185	598.795476064253	65.0953216552779	210.150251289695	63.8162841796672	132.241293442948	49.1247415542632	55.025054931612	282.08514869306	23.8104548454175	0
9.61_258.3055m/z		258.305528246486	1	9.61353333333333	1.04691666666667	0	7.95876404712237E-05	9.72262846426593E-05	6.54848475294045	T1DM+KPF50	Normal	100 - 18.7 - 1.03	23749.6510825728	37.65	2276.81178712584	2251.61371752458	3858.42706819362	2421.36160393732	3950.89135419301	3366.89809421583	6169.85790807397	4718.05784331656	7619.73919566792	10208.2110700695	10987.8627139368	7040.66182151839	25384.018154682	10766.8499108409	37366.7265722256	50259.0110983823	34518.5458514952	21607.4858673936	23227.0177506645	22922.7858600087	20945.1682354848	18527.5476417947	4904.20443708286	3218.01751119566	3783.85294175112	3766.63010159829	4330.75778610659	3283.83091301682	4675.30043347617	4058.64570041117	7724.32376228667	4985.89626464538	9357.15011847625	10208.2110700695	11756.1495841815
0.55_471.2606m/z		471.260580868228	1	0.551583333333333	0.0514833333333333	0	7.96739735653418E-05	9.72262846426593E-05	17.4240936430521	Normal	T1DM+KPF50	100 - 22.4 - 4.27	472.940437692368	77.80	1129.39056223596	273.336308227949	944.145049766651	476.834884733535	284.260207117541	76.1827139016371	330.052119627438	269.321655928238	142.834775450595	40.3905336028311	52.6153524314611	925.242100987369	554.84199569845	104.010261610146	23.7929429080261	4.71291838793619	100.977285496656	7.81050694007973	0	21.0971937760156	29.454555122253	9.80809491276441	0	73.7755060997125	1876.94381479687	457.25283978241	1059.72290086727	646.679592319713	336.380262177096	91.8348686447392	413.207154591856	284.610719680532	175.403173482621	40.3905336028311	56.2942921396463
3.66_1088.1601m/z		1088.16012648139	1	3.658	0.3833	0	8.03536450516562E-05	9.79493378339292E-05	7.92665770942474	Normal	T1DM+KPF50	100 - 66.5 - 9.17	2303.52176902375	70.10	4901.73097778635	4449.23083102958	1543.08761812268	3955.477616598	832.814482935751	1389.75282258675	489.174474158573	866.905328972322	2278.81419846889	799.282758248841	306.434391702762	653.137824438929	950.386249467865	2239.84607659483	91.9016738578685	325.311541905574	411.566405317966	286.87035805362	429.557465267715	100.503225220734	101.171931825523	815.426125973718	139.37211599764	204.36336015977	8146.22854855429	7442.93155023926	1731.98523613875	5364.38657159232	985.513790183696	1675.28513194864	612.419616617506	916.118493046263	2798.41684861229	799.282758248841	327.860716900478
6.51_1028.4552m/z		1028.455191805	1	6.50701666666667	0.131583333333333	0	8.08437318912114E-05	9.84399751155434E-05	22.6620117466475	Normal	T1DM+KPF50	100 - 58.5	154.014771912682	61.79	126.01183028801	132.06292611549	85.3473324629002	58.1595340894568	265.790167504847	331.242601487756	88.8693245976731	144.634458755319	10.8417871231025	16.9485595469784	12.1971234886376	0	51.1776576983884	284.813203185777	34.6831110860366	0	0	0	8.5768780604015	10.8380761795663	6.19780234374895	7.66578270555609	0	0	209.420136274257	220.922527225777	95.7951564340896	78.875487089188	314.523679328796	399.298203480199	111.259521038543	152.84518155467	13.3138716507658	16.9485595469784	13.049963579112
0.59_853.4125m/z		853.412531022964	1	0.585916666666667	0.131583333333333	0	8.15775295042176E-05	9.90116745101961E-05	2.83106953087095	Normal	T1DM+KPF50	83.2 - 97.9 - 82.9 - 100 - 50.3 - 55.6 - 48.5 - 56.1 - 48.9 - 56.5 - 46.3 - 47.3 - 43.3	2408.41745556621	26.81	1451.07977636481	3315.63430543619	2743.31781445169	2075.27444430265	3184.57658875227	1887.40981953289	2478.31485832796	2131.73203736123	454.438950654622	1446.216804281	1170.30263553496	1101.27413619479	2201.32821773589	820.244182734568	486.430135173581	1192.86238586621	674.525852944124	1417.65554913523	870.317208399149	417.629412678374	646.255097148238	642.800052162468	1578.20312852002	580.415155368788	2411.56186539457	5546.58549268302	3079.14203760334	2814.47032203425	3768.47930531683	2275.18847752507	3102.71429842161	2252.74787958786	558.057614803361	1446.216804281	1252.131847685
8.90_433.2394m/z		433.239444125242	1	8.89843333333333	0.165900000000001	0	8.33054518613041E-05	0.00010089096856766	2.51478601482249	T1DM	Normal	100 - 20.1 - 40.9 - 2.86	1796.03079028917	25.35	455.12164433892	267.511520051903	756.723568501351	1012.98443142308	824.751072248287	660.945582475789	1037.25260204995	698.216110927758	1387.35265533058	1734.41491816759	1737.52003974198	1576.73308832204	2686.93075240701	1653.23328776582	1566.61823535708	1030.97349661723	727.69563997397	1012.84020298793	1380.7663151035	1074.0997115875	997.656017839608	992.876727840972	1889.25625559488	1193.12371428783	756.370545217687	447.508796073416	849.358152505357	1373.80124674595	975.971926309765	796.740463018348	1298.58337758854	737.852992693027	1703.68915914805	1734.41491816759	1859.00989341732
3.72_630.7683m/z		630.768306868436	1	3.72093333333333	0.263166666666666	0	8.35793122609951E-05	0.000101113681320928	6.18108153067159	Normal	T1DM+KPF50	100 - 26.5 - 3.07	4491.70591814449	39.99	11100.7629785481	8898.72405068732	1998.75865910549	6021.56590858786	1771.25648296504	2676.18469854479	1568.88486770754	1897.50969900977	5950.30566455111	1663.58955686828	718.36867181122	1731.19197919095	1920.20379183789	4820.35265872537	425.100517179077	614.443598931119	794.441342553092	612.369408509987	1113.56829676992	574.564397130882	517.153605933339	1355.15308273134	564.720129805676	695.346437378729	18448.4527397342	14886.3020394037	2243.43740920354	8166.39870857592	2096.02225427315	3226.02146436057	1964.1578208903	2005.22902317169	7307.06155739281	1663.58955686828	768.598023316282
9.10_1152.3552m/z		1152.35518794051	1	9.09866666666667	0.1144	0	8.38513845740074E-05	0.000101333754233022	3.2238098531908	Normal	T1DM+KPF50	100 - 85.4 - 48.7 - 24.3	1149.7968493505	42.20	1258.22818755614	1534.09167695795	1790.93466233051	609.008297185184	1372.10358237131	1457.10462526238	513.080641966303	663.823121174247	380.521347214691	431.938562571926	367.181016262371	178.432189584648	168.344815329352	762.315572223691	403.018239509518	422.487218063315	227.277038619235	324.14052357316	473.503451609718	708.782272820333	276.627843019659	292.706765883862	155.053031593512	282.981365581879	2091.06016395344	2566.31758994342	2010.17256416023	825.932099248821	1623.68334088121	1756.47473041436	642.348827762032	701.507554625765	467.285726944172	431.938562571926	392.854831192701
3.49_592.6013m/z		592.601250289397	1	3.4921	0.0514833333333335	0	8.4593247904996E-05	0.000102120483399207	94.8153787241173	Normal	T1DM+KPF50	100	145.632700968309	118.44	525.370056460156	200.60610809137	17.7512320093596	62.9037259896629	13.8012770317085	23.8276542672581	211.400846869091	109.400707027862	389.478993734775	0	0	0	10.8409778930461	95.4170895063671	15.3596075792782	0	0	0	0	0	0	0	0	0	873.116980896426	335.58554001534	19.9242553711167	85.30952155717	16.331787109355	28.7231760025142	264.662267619092	115.611252475944	478.285846639126	0	0
0.60_220.9290m/z		220.929023377839	1	0.603083333333333	0.0858166666666667	0	8.59700634767702E-05	0.000103560096586695	2.06019505782667	T1DM	Normal	100	221.411830856539	10.81	104.490873187845	84.0625669149922	132.537335970048	106.229626693811	95.46200915616	119.661421570581	76.3780025787706	140.948524080425	190.025698787591	213.421371459929	198.721939170981	239.283185982927	241.842497406745	245.176292331062	133.516221421557	97.8407715874798	194.437590393456	131.071210873106	85.9398357013639	134.915883257757	103.13654147242	110.993499666621	220.296650026052	197.998606271389	173.654273986819	140.624740600593	148.761940956119	144.067755699163	112.965286254869	144.246514320369	95.621070861802	148.950000838877	233.354310989378	213.421371459929	212.616857652351
5.36_838.8680m/z		838.867991281401	1	5.36283333333333	0.331816666666667	0	8.83089066703313E-05	0.000105923362826785	6.11517193772446	T1DM+KPF50	Normal	100 - 58 - 10.6 - 4.08	16144.1936481965	49.04	87.9783508851709	17844.1742911937	134.59962876881	712.217143690542	184.798939460622	802.938968203569	961.80819093175	391.667288076129	6004.25247815933	2497.72654385771	4579.1462603015	4864.51731915073	10193.3353839749	10039.6631591105	22400.9585028208	3641.85535399677	35820.4653772604	24159.1778283887	2364.72785645124	8772.83197456595	5552.49745536058	11487.553788005	6809.09927711069	40432.7690680049	146.211972236626	29850.7703609436	151.076690059218	965.903097426041	218.682440064884	967.907165527384	1204.1311120397	413.901764974934	7373.30902602436	2497.72654385771	4899.32663025257
9.80_957.1843m/z		957.18427842653	1	9.7966	1.80778333333333	0	8.98642821737239E-05	0.000107334754629772	2.46588212887162	T1DM+KPF50	Normal	94.6 - 100 - 9.3 - 5.25	24986.8790165667	21.70	5150.16862282725	7646.65335294785	13253.9342367104	9768.51747769468	13363.8520070027	7127.91334662745	15831.9823301548	8921.28814516205	10974.7437979927	21563.4674315957	23999.6551558637	11207.377027133	12029.1344944523	5441.45455984009	24920.2784473523	25536.996717525	16253.382987026	22124.9091146501	30333.7046730787	32242.1143880838	31080.6128985612	26135.1238342818	17307.4011985105	23934.2659065976	8559.10919127813	12791.7655109003	14876.4192966982	13247.9839506158	15814.1587505164	8592.38208215825	19820.773693489	9427.73885271421	13477.1443736576	21563.4674315957	25677.7449196959
6.52_277.1388m/z		277.13884348063	1	6.52418333333333	0.429066666666666	1	8.98676009296606E-05	0.000107334754629772	2.0296148292335	T1DM+KPF50	Normal	100 - 15.5	4010.44762505634	21.11	1407.83596415028	985.717165799467	1359.76840432342	3008.56978748216	2419.75126720208	2257.7507725911	1813.75066167498	2554.57502688186	3190.44642315357	3064.65843439049	2461.79613205083	4315.12397041374	4249.31416503808	3964.92931262074	4303.83086146756	4572.47814367503	5092.36890602573	3862.68407695672	3775.60088247549	2208.97409861293	3115.55502704073	3526.48963551468	5061.88970488143	4584.60491391306	2339.69460478668	1648.96488214875	1526.22493576958	4080.19787545872	2863.42071554259	2721.61800249291	2270.7163671477	2699.59515276592	3917.91442722558	3064.65843439049	2633.9283924107
6.52_892.4062m/z		892.406154869426	1	6.52418333333333	0.114416666666667	0	9.02037250324339E-05	0.00010756144194996	2.05392169457474	T1DM	Normal	100 - 76.6	478.256325500917	22.75	133.807411703471	119.953272937248	163.422941723814	389.303320128116	241.62629021228	222.008469074103	335.697044192458	256.983816510729	332.152806019602	581.941620008336	620.142856576081	458.117896474202	479.792565306084	397.390208621196	559.183712336818	501.980569396804	553.362492208707	463.56759891673	593.804873141493	292.268993720805	371.188630800089	460.671019211264	309.097954401687	447.889724494492	222.375679564372	200.664796591932	183.428419091563	527.969996343382	285.929274711593	267.621321836393	420.274290594589	271.572476083606	407.888457647677	581.941620008336	663.504120434898
3.82_850.2388m/z		850.238781162046	1	3.82391666666667	0.1659	0	9.03554419106056E-05	0.000107574457139513	20.474465883877	Normal	T1DM+KPF50	100 - 41.9 - 2.7	747.934266149442	110.89	2499.34822288359	1533.07030099409	363.464854216254	424.62338262848	229.794976203919	469.062517727077	214.278997189623	249.830877352502	1017.38022678806	84.8886108398151	35.9317130390426	88.1773773425751	135.927972748605	484.715776114404	0	3.7317965462483	35.0572680120017	14.4729428759238	65.0635187060808	0	8.51558175020932	195.481485149095	42.9783971749982	0	4153.68814369888	2564.60897295438	407.958533245017	575.870777829212	271.928649902415	565.433974395484	268.265553990278	264.01347324502	1249.35765715415	84.8886108398151	38.4441091320774
8.97_940.9002m/z		940.900180860622	1	8.96708333333333	0.377566666666667	0	9.18426356476543E-05	0.000109224226444869	6.37743845503589	Normal	T1DM	100 - 62.4	1316.59315518576	48.61	1663.50089309853	1250.24866354572	1482.65482057489	442.354160273827	1358.13190158345	2495.37824374937	380.289787179603	1460.18677148068	202.934133355114	308.642869918244	70.3427940171449	260.903581776506	30.5401591605931	365.309165054503	669.2152170411	210.645475808342	454.405462919925	393.248516531406	212.486029948234	110.484894309719	304.849924069653	206.083541203111	401.084891602064	477.414704889295	2764.58633232145	2091.48852396035	1664.15453624714	599.917114257831	1607.14990591987	3008.06733571537	476.101959466898	1543.07980346684	249.206055641152	308.642869918244	75.2612614631527
3.69_1152.4368m/z		1152.43677498792	1	3.68661666666667	0.31465	0	9.19355060293725E-05	0.000109224226444869	12.3781948158343	Normal	T1DM+KPF50	100 - 55.2 - 25.3 - 9.1	3128.17810509492	60.96	8268.52722008736	7360.70101304786	1217.40776602817	4459.00440557375	752.046729588051	1363.04862196836	684.770981076024	919.918103389759	4495.50263356642	687.60075129526	310.161013548762	636.422028648983	604.080545948827	3194.10412669373	67.1172319886807	207.127129553639	170.543273079378	243.834380222553	435.045765186207	214.061848963512	187.543673990342	601.698576141014	155.8140730125	244.382307561341	13741.5359594444	12313.4078411514	1366.43716945035	6047.26550734564	889.937000445693	1643.09440743312	857.295717285176	972.140738369264	5520.54235979648	687.60075129526	331.847909406049
4.62_1087.1077m/z		1087.10773042209	1	4.61911666666667	0.0343166666666663	0	9.40510906306535E-05	0.000111384424885898	1165.6667615497	T1DM	Normal	100 - 0.149	14777.3404142641	158.82	0	0	2.81680135671522	0	0	0	98.6004537402279	0	0	104.00878810881	257.192574453924	42.3849878101624	12807.481861922	75452.9742732899	626.086615779705	177.140689229066	364.627004590137	935.151480681652	616.870444403126	173.445955304161	2755.98837963911	6492.2568093595	344.065562306602	89.467289185937	0	0	3.16162109375341	0	0	0	123.442361095743	0	0	104.00878810881	275.175842285142
0.62_981.5510m/z		981.550963718108	1	0.62025	0.0343166666666667	0	9.63789052998987E-05	0.000113901204137942	15.8678299287656	Normal	T1DM+KPF50	92.2 - 56.4 - 100 - 58.4	243.950333834231	48.72	93.5601265186779	375.403220521566	228.986273517254	217.855741000911	457.778184594398	156.033219697439	176.087655379685	245.898249443916	22.1432984304547	139.779977776297	52.8753880032339	40.7681090711308	26.0803283716966	0	0	31.2958333009942	28.9849107087243	84.2063976241853	0	0	9.25179742038498	0	0	0	155.488372802744	627.99629423471	257.017709398005	295.454184006916	541.713338332807	188.091097064765	220.452088355993	259.857594819869	27.1922912597565	139.779977776297	56.5725097656358
[truncated: 1,456 more rows]
[truncated: 29 more columns]
