# Supplementary material for: Protective Effects of Food-Derived Kaempferol on Pancreatic β-Cells in Type 1 Diabetes Mellitus
Source: Foods. 2024 Nov 26;13(23):3797. doi: 10.3390/foods13233797 (PMC11640530; doi:10.3390/foods13233797)
Supplement: Supplementary file 1 [file foods-13-03797-s001.zip › Table S2, All Ions (negative mode).csv]

															Normalised abundance																								Raw abundance
															Normal								T1DM						T1DM+K50										Normal								T1DM
Compound	Neutral mass (Da)	m/z	Charge	Retention time (min)	Chromatographic peak width (min)	Identifications	Anova (p)	q Value	Max Fold Change	Highest Mean	Lowest Mean	Isotope Distribution	Maximum Abundance	Minimum CV%	N03n-06	N04n-06	N05n-06	N06n-06	N07n-06	N08n-06	N09n-06	N10n-06	DM11n-06	DM14n-06	DM15n-06	DM17n-06	DM20n-06	DM21n-06	K50 34n-06	K50 35n-06	K50 37n-06	K50 38n-06	K50 39n-06	K50 40n-06	K50 41n-06	K50 43n-06	K50 44n-06	K50 45n-06	N03n-06	N04n-06	N05n-06	N06n-06	N07n-06	N08n-06	N09n-06	N10n-06	DM11n-06	DM14n-06	DM15n-06
3.70_204.2779m/z		204.277890792971	1	3.70365	0.0800833333333335	0	0.00484964307377511	0.00174216948943758	2.99732054571684	T1DM	T1DM+K50	100	45.6777430667075	65.18	11.7907812967883	25.6788747860279	0	7.45986478323047	15.6569413750395	30.3674374719708	10.6578292846634	22.5252131172673	108.801569604307	3.08051800008581	0	54.1009756320484	36.4946476266047	71.5887475371996	0	0	152.395255595805	0	0	0	0	0	0	0	14.0567321777372	29.8298082323035	0	8.56155419350023	17.0058746337891	30.0980459009966	10.6578292846634	21.5581111514639	111.998685086642	3.10778862026238	0
7.04_513.5448m/z		513.544759220277	2	7.0388	0.0514833333333327	0	4.28398327922963E-09	1.14588676980973E-08	Infinity	Normal	T1DM+K50	100 - 9.3	55.8015187238615	46.68	94.6375021821661	60.078152878764	68.9328170609643	25.3883265488342	70.1866635349353	42.966485719931	15.8610229492308	68.3611789160664	0	0	43.3893367241451	0	0	0	0	0	0	0	0	0	0	0	0	0	112.824925563422	69.7896537234432	71.8756753722229	29.1377310375318	76.2336380042831	42.5853271484178	15.8610229492308	65.4261465072636	0	0	38.9373192732753
7.12_620.5284m/z		620.528428850562	1	7.12461666666667	0.0800833333333335	0	2.31174060760786E-05	1.91241684480245E-05	Infinity	Normal	T1DM+K50	100	56.6455638957126	78.23	107.118018270964	133.082502442232	18.9962682225632	60.2969886899438	31.3707797997297	54.0357204607309	0	48.2642332795369	0	0	0	92.5921509125422	0	0	0	0	0	0	0	0	0	0	0	0	127.703945679583	154.594995302787	19.8072509765717	69.2017819859558	34.0735483169719	53.5563659667248	0	46.1920471190936	0	0	0
1.05_316.0429m/z		316.042944141619	1	1.04928333333333	0.0514833333333333	0	0.0455925874011697	0.0114062468735044	1574.67827310101	Normal	T1DM+K50	100	62.680220433088	113.90	103.927661816377	0	111.66515339375	104.296952714552	181.551995540025	0	0	0	107.376323025177	110.316599109842	0	0	0	0	0	0	0	0	0	0	0.398050963830547	0	0	0	123.900466918947	0	116.432327270485	119.699758484882	197.193717579473	0	0	0	110.531557880965	111.293188785154	0
5.51_267.3840m/z		267.384033663447	1	5.51138333333333	0.0800833333333335	0	5.84223056208089E-05	4.21873368978144E-05	Infinity	Normal	T1DM	100 - 2.83	63.6132929838306	116.46	200.136627411	63.7347778208078	0	18.600548569583	81.1682331600939	4.85291072545564	0	140.413246183705	0	0	0	0	0	0	0	0	0	0	0	0	0	0	0	0	238.598859537688	74.0373640186768	0	21.3475189208933	88.1613314058433	4.8098602294981	0	134.384716033861	0	0	0
3.64_190.2580m/z		190.258014237021	1	3.64071666666667	0.0972499999999998	0	0.000319128442184513	0.000178299720897606	Infinity	Normal	T1DM+K50	100	66.3297831157384	110.50	54.6323304362505	0	144.844690318874	74.0947189508842	204.250646283903	0	37.1654954263252	15.6503835096701	33.429823245963	0	0	0	0	0	0	0	0	0	0	0	0	0	0	0	65.131564894448	0	151.028354630309	85.0371917164233	221.847984313967	0	37.1654954263252	14.9784468412362	34.4121528746631	0	0
4.25_257.3968m/z		257.39681854514	1	4.25283333333333	0.0515000000000008	0	0.000690094075747938	0.000343684987067246	Infinity	Normal	T1DM	100	67.1207378879853	109.00	151.124168701294	78.9857248215141	0	10.4916212425764	133.922895641117	0	0	162.441492697381	0	0	0	0	0	0	0	0	0	0	0	0	0	0	0	0	180.167192618177	91.7535929493785	0	12.0410471846512	145.461103756679	0	0	155.467197444421	0	0	0
3.42_187.3170m/z		187.317011507076	1	3.42333333333333	0.131583333333333	0	0.010625305951264	0.00340028794188885	Infinity	Normal	T1DM	100	72.338546342192	185.06	150.006999098245	46.163412755983	0	377.694022534922	4.84393634838686	0	0	0	0	0	0	0	0	0	0	0	0	0	0	0	0	0	0	0	178.835325499969	53.6256265640155	0	433.47271518419	5.26126861572368	0	0	0	0	0	0
9.13_59.3330m/z		59.3330048384808	1	9.1326	0.0800666666666672	0	4.42494070695965E-06	4.52327499494999E-06	49.5108041914707	Normal	T1DM+K50	100	74.7488373843653	74.90	52.020500373352	150.777211266544	0	42.1819783441637	39.717575488614	160.151698264574	121.084396362311	32.0573389753645	46.4128760978327	16.2088349674316	38.6856422452343	159.766639547852	56.4738969954749	107.893277576713	0	0	7.70137318337143	0	0	2.11024599729362	0.634437405643603	0.130151525624893	4.52127184320772	0	62.0177936553931	175.150014763486	0	48.4115066528349	43.1394672393809	158.730981826794	121.084396362311	30.6809828281395	47.7767105102564	16.3523254394526	34.7162532806399
8.86_507.5704m/z		507.570378481981	1	8.86371666666667	0.051499999999999	0	1.42578062560794E-05	1.24359817039425E-05	Infinity	Normal	T1DM+K50	100	75.1818630336901	52.21	117.221025683537	92.068704113301	61.7998176032212	39.5352214772959	0	107.306214435898	96.6846269742723	86.8392939819959	0	0	0	128.942205592575	0	0	0	0	0	0	0	0	0	0	0	0	139.748547798267	106.951406974841	64.4381561279193	45.3738708496167	0	106.354293823272	96.6846269742723	83.1109185174995	0	0	0
8.05_141.4874m/z		141.487368949784	1	8.05138333333333	0.0514833333333335	0	0.0282987325779395	0.0077469244006829	Infinity	T1DM	T1DM+K50	100	75.461483554211	133.69	79.5461379906268	0	0	0	37.5166261124524	68.0304435374196	0	231.170322069441	193.612888249453	0	0	213.209502172172	0	45.9465109036412	0	0	0	0	0	0	0	0	0	0	94.8333048813431	0	0	0	40.7488937378418	67.4269409180256	0	221.24520963011	199.30216979983	0	0
3.74_99.1500m/z		99.1499668965342	1	3.73796666666667	0.102983333333333	0	0.013429672882572	0.00413489565811714	Infinity	Normal	T1DM+K50	100 - 5.03	75.4715249999036	217.25	0	0	8.90844431297594	4.39008571384169	3.66617857187485	0	118.081332709382	468.726158691155	0	10.0668876431339	0	0	0	0	0	0	0	0	0	0	0	0	0	0	0	0	9.28876083715977	5.03842332875239	3.98204040527234	0	118.081332709382	448.60177686472	0	10.1560058593782	0
1.23_71.1148m/z		71.1147947002797	1	1.23233333333333	0.165916666666667	0	0.00285033665106116	0.00110829216690052	Infinity	Normal	T1DM+K50	100 - 3.83	79.2622822318674	168.53	381.315165175338	160.336812896512	57.5897511810947	25.6485470158621	9.20798158613267	0	0	0	7.82438773713403	0	0	0	0	0	0	0	0	0	0	0	0	0	0	0	454.596266121852	186.254904902767	60.0483548641085	29.436381441454	10.0013008117695	0	0	0	8.05430603027225	0	0
8.05_85.4493m/z		85.4493004523144	1	8.05138333333333	0.0858000000000008	0	3.55527467466032E-07	4.90823543109442E-07	1450.703022523	Normal	T1DM+K50	100	82.9768958808463	88.26	258.356142101381	77.688788107491	38.9414220582631	34.8188171941241	6.92638891088881	68.8673854697898	64.3004817962711	113.915741408562	38.8305106411588	49.1301298512459	28.8126042500032	20.2888924107865	0	0	0	0.571977135172275	0	0	0	0	0	0	0	0	308.006993309403	90.2470092773481	40.6038970947183	39.9609374999929	7.52313613891556	68.2564582824788	64.3004817962711	109.024860382103	39.971538543691	49.5650596618691	25.8562507629346
7.62_253.4020m/z		253.40202580382	1	7.62233333333333	0.0800999999999998	0	2.80161636889709E-07	3.96148479303429E-07	Infinity	Normal	T1DM	100	84.367809907742	93.00	93.4122914403681	132.971309195781	6.69971837578062	39.1922291118532	177.362263665113	25.4322841640194	0	199.872383309021	0	0	0	0	0	0	0	0	0	0	0	0	0	0	0	0	111.364253973878	154.465827913406	6.98574066162193	44.9802246093664	192.643016819518	25.2066726684584	0	191.291022777528	0	0	0
8.00_88.2437m/z		88.2437202734386	1	7.9999	0.131583333333333	0	0.00473008591139035	0.00170590250251112	120.73057112284	Normal	T1DM+K50	100	85.7909016814819	105.74	203.8640386658	228.633332852934	0	20.0493449707477	28.2292853422246	115.656085498715	0	89.8951261214327	36.0144486798951	0	0	27.1512104936432	0	116.234756565715	0.775524997030928	0	6.33045494521518	0	0	0	0	0	0	0	243.042604223147	265.591406607361	0	23.0102767944413	30.6613965034483	114.630092620851	0	86.0355509540154	37.0727270841589	0	0
5.01_309.4363m/z		309.436313323696	1	5.01368333333333	0.0629333333333335	0	0.0167131199980735	0.00499957391575804	Infinity	T1DM	T1DM+K50	100	85.8526720817269	194.66	0	0	0	13.4403074224525	0	0	0	0	14.4286472867068	421.113507591843	79.5738776118115	0	0	0	0	0	0	0	0	0	0	0	0	0	0	0	0	15.4252018928418	0	0	0	0	14.8526306152309	424.841460655724	71.4090998459411
6.84_331.1104m/z		331.110438837829	1	6.83858333333333	0.0800666666666663	0	0.043069903940807	0.0108982964137124	10.9551773252659	T1DM	T1DM+K50	100 - 8.9	87.2132202454549	112.67	38.9943260158454	30.3896966222176	0	19.1907671942178	0	98.3381383865263	0	59.7532532493622	304.227758079106	17.5463596195443	0	25.8277062061837	161.840797886615	13.8366996812797	0	0	35.2099403934831	0	0	0	0	0	42.557512408406	1.8416832769174	46.4882507324102	35.3021240234357	0	22.0249023437381	0	97.4657741769654	0	57.1877952277326	313.167438628276	17.7016906738192	0
6.86_522.8746m/z		522.874604255393	1	6.85573333333333	0.0800833333333335	0	1.11675801939271E-09	3.75345222461697E-09	Infinity	Normal	T1DM+K50	100	87.4259466560791	27.02	98.0151638765459	94.0577372168737	90.4081299050044	82.1464434998725	127.330253647568	71.3922046891966	44.4578862190186	91.5997541945523	159.50903660538	64.058586743696	0	59.3294464258503	30.57042257379	29.7086281118252	0	0	0	0	0	0	0	0	0	0	116.851705861503	109.261962890615	94.267805569514	94.2780128412597	138.300468702729	70.7588796615486	44.4578862190186	87.6669921874858	164.196182318058	64.6256723403672	0
0.67_518.8701m/z		518.870078627921	1	0.671716666666667	0.0629166666666667	0	0.0385550908415354	0.00994612738921674	Infinity	T1DM	T1DM+K50	100	88.7242307017201	140.71	0	0	0	128.454722512747	25.1153749916789	0	0	31.0866646666163	317.76488968104	131.400029903115	0	0	0	83.1804646261651	0	0	0	0	0	0	0	0	0	0	0	0	0	147.425201416005	27.2792053223112	0	0	29.7519836426081	327.102356523076	132.563262939435	0
7.83_241.3983m/z		241.398345838682	1	7.83398333333333	0.0629166666666663	0	0.000106656574723973	6.98661378327409E-05	Infinity	T1DM	T1DM+K50	100	89.4943209301189	81.88	65.9923476318579	24.4222397310303	0	34.3468206265078	0	61.8051207803646	17.2918851375535	44.2430375768953	358.409951459673	88.7585850978627	22.5375110182376	16.973629601559	50.2862484033808	0	0	0	0	0	0	0	0	0	0	0	78.6747487796955	28.3700408935506	0	39.4192354302883	0	61.2568434159462	17.2918851375535	42.3434982299875	368.941766478537	89.544330112677	20.2250213623049
0.67_460.9101m/z		460.910106371684	1	0.671716666666667	0.0629166666666667	0	0.00522297162174479	0.00185963246446794	Infinity	T1DM	T1DM+K50	100	92.9153234462546	100.52	0	0	0	121.174078694147	37.729850251101	0	0	0	246.503992707336	123.080571896712	63.5825625243723	0	0	124.324813549107	0	0	0	0	0	0	0	0	0	0	0	0	0	139.0693359375	40.9804883311853	0	0	0	253.747470300612	124.170156027438	57.0585937499889
5.51_501.5629m/z		501.562910522624	1	5.51138333333333	0.0629166666666672	0	0.00630216084933888	0.00218929581023426	Infinity	Normal	T1DM	100	94.1930043024139	146.31	0	357.692873629603	0	134.292893542568	0	21.8222795297141	0	239.735987717427	0	0	0	0	0	0	0	0	0	0	0	0	0	0	0	0	0	415.513137368395	0	154.125566518479	0	21.628692626961	0	229.443115290945	0	0	0
4.10_277.0521m/z		277.052122553945	1	4.1041	0.0686333333333335	0	6.22079943113363E-10	2.42029015815064E-09	Infinity	Normal	T1DM+K50	100 - 34.7	97.3369953322344	47.09	103.344907536462	47.1974229519934	114.744131654223	132.903545419614	174.957797248352	35.8131478093927	100.191060381422	69.5439496564181	48.5098976702134	43.8975559252535	84.0356886988472	0	38.4442044130057	27.3491899589956	0	0	0	0	0	0	0	0	0	0	123.205718994105	54.8267822265689	119.64275230987	152.531036376989	190.031392143591	35.4954469774141	100.191060381422	66.5581359341541	49.9353527022681	44.2861638068773	75.4131011962607
7.75_91.7038m/z		91.7038260744707	1	7.75391666666667	0.0686499999999999	0	4.1240412422372E-05	3.14051306850504E-05	Infinity	Normal	T1DM+K50	100 - 25.1	97.4048369406546	66.41	176.293620102627	177.89151136859	27.0066329307987	68.1827088499461	100.831959895759	95.8589812120161	0	133.173281165499	80.2366701036651	5.44811548594983	0	178.656444989423	0	58.5393733491404	0	0	0	0	0	0	0	0	0	0	210.173706054694	206.64728164674	28.1595916748063	78.2520828247065	109.519198417654	95.0086097717348	0	127.455593109135	82.5944109080704	5.49634552001919	0
8.92_165.2337m/z		165.233723797021	1	8.9152	0.165899999999999	0	0.000257136958701776	0.000148444768076388	Infinity	T1DM	T1DM+K50	100	98.1283231242622	150.44	16.7078880895391	152.919594932772	0	9.84972284630624	87.8315192117054	4.08757647217602	0	21.4679345842858	69.6582658555407	12.4170315306217	0	47.3326644292459	432.883703380989	26.4782735491758	0	0	0	0	0	0	0	0	0	0	19.9188079414406	177.638710021986	0	11.3043518066409	95.3986968994274	4.05131530761997	0	20.5462260246323	71.7051620634657	12.5269546508835	0
8.07_100.2407m/z		100.240715337815	1	8.06855	0.102966666666667	0	0	0	Infinity	T1DM	T1DM+K50	100	99.2318277110909	26.19	103.541540647018	118.167204016132	94.2927902199015	98.9985435619321	56.4610563798499	97.1383358235132	50.7113375663692	98.3519817196193	108.321652183606	57.9406870560419	58.9802091289829	128.266416787593	142.031232962247	99.8507681480745	0	0	0	0	0	0	0	0	0	0	123.440141031356	137.268671798136	98.3183085901285	113.618868493221	61.3254928588887	96.276615142818	50.7113375663692	94.1293182373015	111.504665374756	58.4536132812516	52.9284706115775
7.11_309.3416m/z		309.341574821192	1	7.10745	0.0514833333333335	0	0.0358558150909665	0.00939887760706495	Infinity	T1DM	Normal	100	99.6270040381971	169.57	0	0	0	0	0	0	0	0	0	190.251098593448	407.510925635735	0	0	0	0	0	0	0	0	0	0	0	0	0	0	0	0	0	0	0	0	0	0	191.935317107273	365.697754720383
4.60_113.1673m/z		113.167281482845	1	4.6018	0.0686500000000008	0	0.0122157837792776	0.00382254220222907	3.27118937366265	Normal	T1DM+K50	100	102.78252664829	72.94	97.6350841483636	26.39754177022	205.233333285345	134.540490184541	155.85465822492	2.70412996695726	167.496068575217	32.398907030756	91.9202059090189	126.851709030912	212.277156295646	6.38483266716789	36.2779274382605	5.03265168983615	0	92.8749962945068	0	107.028913820428	0	7.27132155931007	0	0	0	107.030138017354	116.398582458502	30.664646148683	213.99509069433	154.409728782808	169.282410617594	2.6801414489735	167.496068575217	31.007885932922	94.6212654113764	127.974677562709	190.496191763793
9.13_130.8824m/z		130.882443716177	1	9.1326	0.1144	0	0.0315426654126375	0.00847686334197324	Infinity	Normal	T1DM	100	106.732464948214	167.76	0	0	331.065286745263	447.536728818789	0	75.2577040216622	0	0	0	0	0	0	0	0	0	0	0	0	0	0	0	0	0	0	0	0	345.19902263779	513.629947553099	0	74.5900878906331	0	0	0	0	0
8.14_109.1643m/z		109.164297576263	1	8.1372	0.0972499999999989	0	2.28980071570462E-08	4.9327215738113E-08	Infinity	T1DM+K50	Normal	100 - 8.49	106.840618484246	116.76	0	0	0	0	0	0	0	0	3.8655355335377	0	0	0	38.5253016776747	0	34.9389406127435	18.9066832582869	69.4100887290105	185.361134229402	22.8955974152145	83.5410139541345	17.7972473432163	46.1365645287001	172.656291319999	416.762623451755	0	0	0	0	0	0	0	0	3.97912363292574	0	0
3.59_121.1327m/z		121.132696698423	1	3.58923333333333	0.0857999999999999	0	0.0019351487166005	0.000801471028071517	4.45960054215099	Normal	T1DM+K50	100 - 14.2	106.858408130945	58.19	65.3756534266055	32.6943940692622	49.4704911332054	92.7838825657175	54.2698730771453	97.6759017787319	171.746640502924	290.850428493971	72.8906687953309	114.079720106406	189.284834483478	38.6804381080726	98.9050313213984	49.9730433355394	13.0520555031965	3.0361262948426	33.5158486926389	7.74793384028226	20.9291122972502	17.3466438302205	71.4287805216387	25.0178625504375	0	47.5399407573933	77.9395383588935	37.9793707272604	51.5824699003671	106.486412549391	58.9455268327751	96.8094123144568	171.746640502924	278.362998533289	75.0325486098484	115.089623219059	169.863026040932
6.52_433.1027m/z		433.102688371566	1	6.52393333333333	0.0972499999999998	0	0.00557406711016806	0.0019628662347689	14.6893459076908	T1DM	T1DM+K50	100	107.563125514242	54.01	137.797516535414	108.226016132671	89.387963274569	87.6225038177009	0	55.3868174608792	97.9517211914011	49.70397622236	14.7986642929506	206.015111297827	416.9445535868	0	7.62042390787535	0	0.192036669027481	0	0	0	44.4536361840259	28.501290572881	0.0783021442131431	0	0	0	164.279426099035	125.720512829492	93.2040863036975	100.562789917026	0	54.8954772949261	97.9517211914011	47.5699758529676	15.2335205078097	207.838882446276	374.163433414004
7.75_554.7154m/z		554.715389623763	1	7.75391666666667	0.0514833333333335	0	0.00231288931134166	0.000927983055425468	Infinity	Normal	T1DM+K50	100	108.498291945684	125.73	355.11966342924	260.88037600493	158.155013477895	67.4876623172871	0	26.3436203361211	0	0	18.2657838236705	0	0	0	0	0	0	0	0	0	0	0	0	0	0	0	423.366516113119	303.051113128701	164.906917951334	77.454390275407	0	26.1099243163616	0	0	18.8025207519338	0	0
8.63_295.3628m/z		295.362826893724	1	8.6349	0.0629333333333335	0	0.0354599974569828	0.00934856419011615	Infinity	T1DM	Normal	100	114.680354163352	159.77	0	0	0	0	0	0	0	0	0	273.19816028748	414.883964692631	0	0	0	0	0	0	0	0	0	0	0	0	0	0	0	0	0	0	0	0	0	0	275.616676673986	372.314273834236
8.68_200.3998m/z		200.399806807713	1	8.68066666666667	0.0629166666666663	0	6.52161456282663E-07	8.42371992543949E-07	Infinity	Normal	T1DM+K50	100	114.973499910266	51.74	157.907637105912	120.92733163539	6.45624458004747	79.1124228907701	132.205349192725	146.193984676865	77.4349365234245	199.550092676991	51.3955400833942	12.3920527676884	0	163.050823935454	0	100.55462497318	0	0	0	0	0	0	0	0	0	0	188.25430713584	140.474967956562	6.73187255859226	90.7959213256843	143.595581054676	144.897088050818	77.4349365234245	190.982569435391	52.905789223376	12.5017547607384	0
5.51_367.1243m/z		367.124275532431	1	5.51138333333333	0.0800833333333335	0	0.00184675870492113	0.000772840681846745	Infinity	Normal	T1DM+K50	100 - 20.8	116.249471767481	110.47	296.845759891391	149.494670425081	0	0	140.131042091548	40.5326177307866	0	302.99168400104	17.4223875572131	0	0	0	0	0	0	0	0	0	0	0	0	0	0	0	353.893541052004	173.66015402505	0	0	152.204116821321	40.1730501651574	0	289.982978969304	17.9343414306818	0	0
7.75_279.4572m/z		279.457214758489	1	7.75391666666667	0.0514833333333335	0	0	0	Infinity	Normal	T1DM+K50	100	116.84675931285	25.87	147.841009152598	133.062030367361	66.6476799856433	93.1464740159502	113.353971255404	112.706582013105	106.854248605485	161.162079107251	104.339654765601	43.7272338335924	34.340114310972	135.213349418775	44.322907043634	84.6230892205992	0	0	0	0	0	0	0	0	0	0	176.253075876365	154.571213962187	69.4929819380993	106.902552310831	123.120051243512	111.706754378137	106.854248605485	154.242714451024	107.40565764484	44.1143339204007	30.8166037039929
4.82_315.0698m/z		315.069767362838	1	4.81918333333333	0.0800666666666663	0	0.0405763493987288	0.0103653903724943	5.6448842733493	Normal	T1DM+K50	100 - 12.4	116.88324181066	83.57	105.191391277651	0	173.484618783274	141.747016673519	301.063416672435	0	132.994262695297	80.585228383106	207.355375759827	137.558433112417	280.07648204532	0	25.7389516105555	33.2632099297365	0.135474567731227	143.897775403201	18.6909334993571	3.56052904674294	0	0	0	0	0	40.7757623318339	125.407059750678	0	180.890969981868	162.680531119731	327.001717520241	0	132.994262695297	77.1253662109572	213.448477951258	138.776184082022	251.338882446335
8.92_295.4569m/z		295.456881234579	1	8.9152	0.0858166666666662	0	0.0363448229785786	0.00949217768411899	Infinity	T1DM	Normal	100	117.076525949974	180.26	0	0	0	0	0	0	0	0	0	180.642461723123	521.81669397672	0	0	0	0	0	0	0	0	0	0	0	0	0	0	0	0	0	0	0	0	0	0	182.241618735442	468.275035976523
2.76_258.0694m/z		258.069394719216	1	2.75975	0.12015	0	0.0101440489119378	0.00326581335315123	7.53233104177091	Normal	T1DM+K50	100 - 13.7	117.919322090436	81.62	49.0916632731673	56.8870754202166	267.575025744608	147.422734053762	236.716193972016	34.7917716264979	140.533416304112	10.3366963291115	102.155065557107	242.484859282358	226.058378560069	0	11.0500470705046	0	0	0	24.4217958604397	0	0	81.507232388916	0	0	36.8267279855655	13.7951460508507	58.5260930061129	66.0827456351382	278.998255230519	169.194451056616	257.110620909229	34.4831314910209	140.533416304112	9.89289855957409	105.156874656731	244.631482835888	202.86337438973
0.64_165.0398m/z		165.039778575883	1	0.6374	0.0972500000000001	0	0.0174852030295366	0.00520386131831363	2.90057202294692	Normal	T1DM	100	118.505897867836	44.17	156.820985591711	196.183463645675	166.397668469661	55.1651071184796	125.50098931881	83.9466309984652	109.065851275198	54.9664865246874	88.6178278454348	41.6893360107428	48.2386889162665	0	0	66.5904105514428	61.3070841620689	80.5479560744385	10.386526824336	42.8351660312767	162.184839637177	91.2049920570047	107.493657420267	52.335160041197	74.3533340543486	73.4325790690065	186.958823068995	227.896087646479	173.501465797383	63.3120127387324	136.313602998772	83.2019348144838	109.065851275198	52.6065444946347	91.2218475341757	42.0583953857345	43.2890975863121
0.20_223.1861m/z		223.18612902338	1	0.202633333333333	0.1144	0	1.81877506510997E-06	2.12672740234439E-06	11.882118334478	T1DM+K50	Normal	100	118.923605831022	16.42	4.624648166921	0	9.46583679093359	0	10.0465854982195	7.97608321144704	19.0813217163087	28.8744836912167	31.2443875003757	39.1097550392794	66.459180582628	98.0286602974807	140.976669521651	102.263327114834	108.185714553593	100.700274160581	154.496005431547	130.561602297145	109.623428039826	128.543743675039	130.590599237747	111.398931105598	129.426237671024	85.7095221381215	5.51341247559048	0	9.86994934081793	0	10.9121551513718	7.90532684326365	19.0813217163087	27.6347808837911	32.1624984741126	39.4559783935481	59.6400527954147
7.75_564.9326m/z		564.932554113979	1	7.75391666666667	0.0514833333333335	0	4.99739194137483E-06	5.01793854569847E-06	Infinity	Normal	T1DM+K50	100	119.764225601603	52.47	234.099621219125	122.445895093584	0	119.967753511907	128.755021847943	121.267033116746	108.511791798453	123.066688225065	105.897437568155	0	0	0	0	0	0	0	0	0	0	0	0	0	0	0	279.088857265405	142.239003846919	0	137.684857971364	139.847988669586	120.191265146899	108.511791798453	117.782918633729	109.00921562816	0	0
9.13_197.3996m/z		197.399633892879	1	9.1326	0.0629166666666663	0	0.00103802447091039	0.000485335696033768	10.8737685616526	Normal	T1DM+K50	100	120.514894642864	25.40	134.175120379528	86.1282155558251	74.2726632401637	171.18168219481	136.758194893274	108.458349470573	126.339982986467	126.804948422272	93.3808221746657	64.1456598148666	12.8372046888105	114.023258084451	0	78.3015707205427	31.8869226480677	7.22684744599269	15.3728711653804	15.6144134293638	7.42870334755693	0.211918611741294	21.2123736260466	11.8731033954355	0	0.00369026420191619	159.960878301119	100.050651550304	77.4434885978786	196.462173461907	148.540679931647	107.496208190918	126.339982986467	121.360679626485	96.1248016357484	64.7135162353575	11.5200271606467
0.37_223.1869m/z		223.186875356211	1	0.368533333333333	0.114433333333333	0	2.38639060401447E-07	3.45814328567919E-07	16.6780682816005	T1DM+K50	Normal	100	120.56002476166	15.83	0	5.33835985444088	0	0	5.07501909574049	4.99611068837693	21.0458679199219	21.3738935159566	31.6843191102651	51.3598001744661	56.9342207611335	102.405852455581	127.304655012973	113.668926909864	107.457102575683	122.964162831244	136.215180392111	114.335970774282	148.328783660514	107.080149542161	118.683682634732	116.104831042823	147.352633987461	87.0777501755859	0	6.20129394531119	0	0	5.51226043701212	4.95178985596078	21.0458679199219	20.4562225341753	32.6153573989871	51.8144683837943	51.0924134527681
8.73_191.3982m/z		191.398154423066	2	8.73215	0.085799999999999	0	0.00104947456009674	0.000489093640723836	10.6319237970373	T1DM	T1DM+K50	100 - 0.695	121.052797272877	28.84	97.574311930309	103.888060639434	91.4758086944991	106.792650819557	126.944713800356	175.246579708101	86.9662771224964	169.074858893194	179.594443695412	67.1071216798707	74.8588835057712	188.311619506016	0	216.444715250195	1.4018235701435	0.384820690299075	8.43015632179857	6.97867486929581	16.8929884274749	2.21970100929402	11.042934178976	11.3056321620211	31.7532554260907	23.4478622003419	116.326131043152	120.681336402886	95.3810653686552	122.564026832568	137.881712436676	173.691955566404	86.9662771224964	161.815765380857	184.871795654287	67.7011947631714	67.1778936386257
3.96_201.3250m/z		201.324980136903	1	3.95536666666667	0.0972500000000003	0	0.00410753373367323	0.00151022647456772	Infinity	T1DM+K50	Normal	100	121.16628754416	213.20	0	0	0	0	0	0	0	0	0	0	0	0	0	0	7.53357312113531	0	293.428460009875	0	810.892875503817	31.9039934824058	47.3246086970773	0	0	20.5793646272936	0	0	0	0	0	0	0	0	0	0	0
8.70_71.6218m/z		71.6217680403176	1	8.69781666666667	0.0514833333333318	0	2.36451175195107E-07	3.43419053816501E-07	529.86810259842	Normal	T1DM+K50	100	122.363524000215	43.41	214.419676403399	119.956755084069	34.9967800305269	160.023243978277	148.509161405781	103.328075366454	93.1897714715892	104.484728261623	132.253702433612	47.8728540509927	0	102.742733266539	0	44.3586975290136	0	0	0	1.56362045869044	0.0977815259631992	0	0	0.647918455662668	0	0	255.62682310634	139.34749984739	36.4908516407012	183.655832290627	161.304058074976	102.411445091858	93.1897714715892	99.9987602233989	136.139954821187	48.2966536910391	0
6.51_198.0165m/z		198.016513586685	1	6.50678333333333	0.165900000000001	0	0.000715264238825952	0.000355393252684934	Infinity	Normal	T1DM	100	124.012124268893	139.14	489.044505265601	231.54068612311	181.950875607288	72.7366168230707	16.8243103320709	0	0	0	0	0	0	0	0	0	0	0	0	0	0	0	0	0	0	0	583.02901737182	268.968727118308	189.718665599798	83.4785220480773	18.2738189697308	0	0	0	0	0	0
8.90_179.3104m/z		179.310397267388	1	8.89803333333333	0.0858166666666662	0	0.013341026916418	0.00411549766849438	Infinity	T1DM	T1DM+K50	100	125.643412374661	180.67	26.3485325485695	239.009862907918	0	0	85.3346258019698	0	0	17.6961725879152	80.354739751435	15.4344859906399	0	14.0971141405656	643.974134365325	0	0	0	0	0	0	0	0	0	0	0	31.4121902517621	277.645279848929	0	0	92.6866821270153	0	0	16.9364016055998	82.7159500122117	15.5711214542403	0
9.40_299.1479m/z		299.147859684758	1	9.39575	0.0858166666666662	0	7.11049048196521E-07	9.03885378351082E-07	Infinity	T1DM	T1DM+K50	100 - 23.7	126.33396979714	65.08	0	17.7781222683626	11.7351515905021	52.8766972607006	0	147.499384169582	51.8338928222911	59.9662755233507	132.718688473549	58.4499897445056	12.8883595662215	142.143269754644	246.95456627306	164.848944970858	0	0	0	0	0	0	0	0	0	0	0	20.6519165039215	12.2361450195309	60.685645427309	0	146.190907257236	51.8338928222911	57.3916715611761	136.618604396243	58.9674246270812	11.5659332275407
3.11_212.3083m/z		212.308331808902	1	3.1087	0.314633333333333	0	0.0113846965960409	0.00361269050893482	Infinity	T1DM+K50	Normal	100	128.015017865265	149.23	0	0	0	0	0	0	0	0	0	0	0	0	0	0	0	20.7436592511547	428.955315131669	349.275427755584	0	0	0	53.3325895059996	0	427.843187008242	0	0	0	0	0	0	0	0	0	0	0
6.78_312.6736m/z		312.673585191391	1	6.77566666666667	0.0514833333333335	0	0.0355579640795558	0.00935344205726242	Infinity	T1DM	Normal	100	128.019786902103	162.81	0	0	0	0	0	0	0	0	0	485.421548727204	282.697172685413	0	0	0	0	0	0	0	0	0	0	0	0	0	0	0	0	0	0	0	0	0	0	489.718795709852	253.690673828134
7.97_109.7150m/z		109.715022265386	1	7.9713	0.0800999999999998	0	0.00077220827544755	0.000379864859385225	178.263501505164	Normal	T1DM+K50	100	130.150462149597	71.35	244.334477879875	252.501828173442	10.3455985288714	116.288667774776	148.801509388773	118.901947476133	0	150.029667974905	111.810131962159	0	0	202.261514579125	0	91.9165138910145	2.16211734522534	0.225784525372639	0	0.31291092702752	0	0	0	0	0	4.60020289266863	291.290647404357	293.318191528318	10.7872695922882	133.462436676036	161.621593475353	117.847160339351	0	143.588264465336	115.095653533936	0	0
9.16_556.7319m/z		556.731863471378	1	9.16118333333333	0.1144	0	0.00676053882438943	0.00231835878048129	Infinity	Normal	T1DM	100	130.646586674382	164.57	518.40904735159	431.456808596676	66.4311826395346	28.8756548072555	0	0	0	0	0	0	0	0	0	0	0	0	0	0	0	0	0	0	0	0	618.036833498227	501.200849655739	69.2672419548618	33.1400756835254	0	0	0	0	0	0	0
3.54_300.0247m/z		300.024665661049	1	3.53775	0.0800833333333335	0	3.59645646597073E-11	2.0431560782823E-10	75.9985959477168	T1DM	T1DM+K50	100 - 32.2	130.8464127458	50.54	135.119011569	89.3644135989804	27.634989224775	68.1441458079778	55.6871209373785	214.629427920718	48.2008967399824	134.535176878019	207.714789105901	94.1679982999064	53.6027115170524	97.0290320686789	216.214856126248	116.349089357011	0	17.2169513283923	0	0	0	0	0	0	0	0	161.086166381812	103.809973866156	28.8147735595679	78.2078247069963	60.4848785400347	212.725435895767	48.2008967399824	128.759016921126	213.818452596929	95.0016307326183	48.1027379036033
9.86_283.4923m/z		283.492340299013	1	9.85911666666667	0.114416666666665	0	8.70081784398735E-11	4.46843292698973E-10	74.8726803380966	Normal	T1DM+K50	100	131.146753870358	43.21	230.6963565917	142.023775513876	64.4656097180835	121.621313754916	81.0964709395964	171.724895849586	77.2325751160057	160.313033479104	211.331973754521	75.4473840087275	42.8640975225372	148.752534253908	49.9805405710659	163.364420953389	8.88580926790971	0	0	0	0	0	8.63015961127954	0	0	0	275.031553665794	164.981605436691	67.2177554077255	139.582619665995	88.0833864678129	170.20151280118	77.2325751160057	153.430121916207	217.541927596733	76.1152901701459	38.4659729003664
0.49_223.1849m/z		223.184865491684	1	0.48865	0.0800833333333333	0	1.01584074485572E-10	5.13484202611537E-10	40.5125752096303	T1DM+K50	Normal	100	131.663189038264	16.28	0	0.729247369083353	0	0	0.990049221563028	0	0	24.280174113347	29.3558510584684	32.8523152743087	60.1201755691465	72.8377055133548	98.7594614065426	109.098204869409	124.847683252254	119.393162309049	151.097301526755	133.882404173667	137.63252813568	126.84036137467	156.944121427212	125.234943979323	156.149911320067	84.6094728839628	0	0.84712859714182	0	0	1.07534751136148	0	0	23.237724304201	30.2184677124145	33.1431439634258	53.9514693617927
0.70_195.9454m/z		195.945445221173	1	0.700316666666667	0.0972500000000001	0	0.0330510454356217	0.00884423213542902	Infinity	Normal	T1DM	100	132.308733092672	104.94	306.557749103541	254.549363800829	270.101428297834	0	0	206.999482807586	0	20.2618407315855	0	0	0	0	0	0	73.6928560888905	113.759659294475	26.7852398211589	0	160.038818481758	0	71.941259573546	27.4798232592096	0	0	365.471979141213	295.69670677179	281.63251417303	0	0	205.163176536573	0	19.3919148445229	0	0	0
0.60_107.1034m/z		107.103396247752	1	0.603066666666667	0.102983333333333	0	0.000871959763484753	0.000418668433498003	3.29533006401536	T1DM	Normal	100	135.094907250137	28.96	42.2699450602766	21.3099117559945	49.290921541531	54.5334959863157	49.5385971953445	48.2258542355473	41.1193113079012	21.6788848964282	191.987592033181	126.098233589872	114.497553138231	121.550520817223	85.6048001200257	170.830743802287	95.2824430221884	29.779530688267	65.3725170754246	28.6994714646444	22.1309359586405	106.904666737202	33.1064563179591	65.5265016431769	114.169743271799	130.772087729862	50.3933778367867	24.7546119689987	51.3952341797307	62.5871238708543	53.8066250143111	47.7980394538069	41.1193113079012	20.7481193542505	197.629114532698	127.214531898491	102.74938773312
8.68_80.5434m/z		80.5433660235912	1	8.68066666666667	0.0514833333333318	0	1.21886190029841E-09	4.03327608979563E-09	Infinity	Normal	T1DM+K50	100	136.597822185129	30.31	188.36571367371	185.721607659484	55.5464300483532	139.689420956175	120.05796738485	133.111520532	139.411610603332	130.878306623129	81.0006241358677	47.5071379442411	16.3144483415222	191.685331072744	0	114.772173960097	0	0	0	0	0	0	0	0	0	0	224.565813064559	215.743095725203	57.9178009033115	160.319065093973	130.401634216322	131.93067932128	139.411610603332	125.259151458767	83.3808135986245	47.9277000427313	14.6404838562031
0.70_73.0943m/z		73.0943440494081	1	0.700316666666667	0.1659	0	1.63062455276197E-05	1.39758213154646E-05	3.91115530534797	Normal	T1DM	100 - 50.6	138.171944187087	32.72	269.886538361057	169.288812963781	104.221185288223	91.2642802512016	71.9116389796336	225.274106309555	113.035807484524	60.4931838587171	43.7466435687118	50.0471826783471	50.5423948134133	27.8001695404916	29.0774139753154	10.7521237490244	40.4501021479326	30.7675463765709	24.1182008753943	47.4533888397216	32.883012699381	54.4308123431341	61.4860526444919	35.734183712984	26.872744187429	28.3396722828433	321.75329968603	196.653976027468	108.670563601943	104.742391987846	78.1072297522646	223.275684629933	113.035807484524	57.8959575096075	45.032131195061	50.4902307987251	45.35642884328
9.91_473.1533m/z		473.153335497184	1	9.9106	0.114416666666667	0	4.92961893527877E-10	1.96558872796202E-09	Infinity	Normal	T1DM+K50	100	138.592867423697	50.78	289.59682220483	96.7922004270976	162.744241222547	138.318175097565	50.0403655591613	129.850229514823	98.5688171386793	142.832088224874	82.5576394519166	24.4887163498526	0	44.5994723758783	98.5342334077627	67.7864409254405	0	0	0	0	0	0	0	0	0	0	345.251503423773	112.438446044918	169.692067574511	158.745310599455	54.3516235351508	128.698319435066	98.5688171386793	136.699707031277	84.983581542979	24.7055053711049	0
8.00_109.4970m/z		109.496973835871	1	7.9999	0.0972666666666662	0	0.000866019553247055	0.000416127502026888	27.6160905949289	Normal	T1DM+K50	100	139.587195560559	75.60	291.540939608285	274.343638186828	0	109.620296173564	151.818660687514	126.981110336207	13.4001998901347	148.992719601937	108.854300202266	13.3284652231611	0	201.479342206851	8.48614631946778	121.3951312596	4.0693909872117	0	43.1681126833844	3.30809947360533	0	0	0	0	0	0	347.569241067663	318.690681934331	0	125.809265136719	164.898689270024	125.854652404777	13.4001998901347	142.595836639397	112.052965164188	13.4464569091786	0
7.83_295.4553m/z		295.455314584298	1	7.83398333333333	0.0800833333333335	0	0.0102555843874389	0.00330006650641199	Infinity	T1DM	Normal	100 - 3.73	139.736699104869	153.91	0	0	0	0	0	0	0	0	3.67485201713936	415.014621459464	419.730721152611	0	0	0	0	0	0	0	0	0	0	0	0	0	0	0	0	0	0	0	0	0	3.78283691406699	418.688583471446	376.663722753492
3.70_296.0271m/z		296.027135338519	1	3.70365	0.0800833333333335	0	0.001238626738023	0.000565134125924831	6.00552087408611	Normal	T1DM+K50	100 - 7.47	140.188788323919	64.91	72.5581514630608	188.361541182321	25.572277763922	102.896415420414	126.851819476254	330.789479077179	134.106671810081	140.373950398123	190.791734630814	0	14.9646167611498	221.797130898007	218.323749093224	155.684326644472	0	120.587100679394	95.1160580059879	14.6247376360131	0	0	0	0	0	3.10529167872549	86.5023679733379	218.809768676742	26.6640014648236	118.09238673054	137.780814745867	327.855023461272	134.106671810081	134.347107381328	196.398117065444	0	13.4291534423675
4.88_443.4985m/z		443.498534520813	1	4.8821	0.0686500000000008	0	0.0114536338608572	0.00363097658367419	Infinity	Normal	T1DM	100 - 6.86	142.492941085455	235.50	34.2710730435505	965.26152793903	0	133.145255787701	0	7.26567191335831	0	0	0	0	0	0	0	0	0	0	0	0	0	0	0	0	0	0	40.8572835922313	1121.29392398877	0	152.808443069421	0	7.20121765136372	0	0	0	0	0
9.21_224.2243m/z		224.224315837419	1	9.21268333333333	0.137316666666667	0	9.72555369571637E-14	1.1148886361066E-12	Infinity	T1DM+K50	Normal	100	142.677017223817	84.04	0	0	0	0	0	0	0	0	0	0	0	0	0	0	9.46658173143673	59.3589921738496	122.77319268332	50.0172864532019	80.2375151866624	97.5285351424916	192.397562369096	125.301540046625	396.20382402655	293.485142424934	0	0	0	0	0	0	0	0	0	0	0
5.51_392.0645m/z		392.064504279414	1	5.51138333333333	0.0800833333333335	0	5.02992436968164E-06	5.03742514076992E-06	Infinity	Normal	T1DM+K50	100 - 7.06	143.116344122141	83.87	318.507603359299	160.814792791315	15.8388141559907	98.4053720084382	190.112024905712	66.4687379803058	0	294.783407776067	25.4933890645662	0	0	7.83930065327201	0	0	0	0	0	0	0	0	0	0	0	0	379.71835489936	186.810149192856	16.5149998664661	112.938096046421	206.491241455144	65.8790893554683	0	282.12711850314	26.2425079345599	0	0
8.77_183.7858m/z		183.785795064539	1	8.76646666666667	0.120133333333333	0	1.03822506147822E-11	6.8211839430102E-11	Infinity	T1DM+K50	T1DM	100	144.899505411175	29.12	27.3882334751323	2.44464762650548	0	0	0	0	0	0	0	0	0	0	0	0	201.14974827063	183.109790827373	160.583830480974	161.516299579346	59.0975986383141	116.414639688412	128.005186792421	149.270221150665	110.297093357967	179.550645325647	32.6517007728858	2.839819520982	0	0	0	0	0	0	0	0	0
1.25_203.4011m/z		203.401079353416	1	1.2495	0.0858166666666667	0	0.000156378135011237	9.7275061015514E-05	Infinity	T1DM	T1DM+K50	100	145.720907597233	101.01	20.6121920508876	86.09200367522	104.555657936526	238.684676728687	130.908742103567	16.1850366738344	0	34.3525145528363	389.840280616559	101.927733672315	0	43.0575249903466	0	339.499906304179	0	0	0	0	0	0	0	0	0	0	24.5734405517582	100.008586099104	109.019315452155	273.934160249725	142.187263997128	16.0414581298804	0	32.8776168823289	401.29567047288	102.83006000521	0
8.42_66.7080m/z		66.7079851940994	1	8.4175	0.0514833333333335	0	1.24173193949417E-09	4.08788265391369E-09	584.462100033806	Normal	T1DM+K50	100	146.489433939099	20.94	183.888726059289	97.7692368906553	106.533414427037	159.621737463194	151.592720651338	142.153121716939	177.439982436857	152.916531867483	122.342196413462	71.059230090082	62.1781644758239	88.3852360562099	0	36.9905391493313	0.206560285701725	0	0	0	0	0	2.29983720235825	0	0	0	219.228438528055	113.573418296886	111.081505705478	183.195030401074	164.653283233307	140.892071856754	177.439982436857	146.351183171203	125.937200894729	71.68828964233	55.7982957290546
9.86_509.7522m/z		509.752209754209	1	9.85911666666667	0.0686666666666653	0	6.4801402325787E-05	4.62218234761426E-05	Infinity	T1DM	T1DM+K50	100	148.333470243884	73.22	302.535097012571	157.98480957129	29.8690213604071	132.823507663153	0	252.917891662587	79.0422096251748	213.870355797564	394.738488918423	36.8097123641647	0	175.187978235915	0	283.2646419448	0	0	0	0	0	0	0	0	0	0	360.676254272465	183.522705429942	31.1441802978679	152.439178466775	0	250.674240112292	79.0422096251748	204.688003540025	406.337811786506	37.13557434084	0
3.72_691.7782m/z		691.778226583368	1	3.72081666666667	0.114416666666667	0	1.47755736534805E-07	2.34783820750564E-07	20.2769516341816	Normal	T1DM+K50	100	148.718415504438	40.07	233.048340533184	231.875013862886	174.479929288648	143.592223750104	127.411235627663	108.95630476818	80.8924865722963	89.4917896325389	157.402969469011	89.2023613201127	35.878322725136	175.311334438896	171.831556399805	144.860586092829	0	15.5926896460536	0	0	12.0517046750755	0	0	0	45.6548291653312	0.0443530961940927	277.835541588188	269.357098199494	181.928771972689	164.798242478243	138.388427734324	107.98974609374	80.8924865722963	85.6495313939009	162.028228759709	89.9920349121339	32.1969823097302
2.31_212.3245m/z		212.324533448869	1	2.31353333333333	0.217383333333334	0	0.0172125414698256	0.00512746736548929	Infinity	T1DM	T1DM+K50	100	148.852498123845	112.95	14.9827981942864	23.8352288409255	0	4.24747865294354	0	0	0	11.0310111856982	269.900379730978	0	0	371.728062523648	0	251.486546488442	0	0	0	0	0	0	0	0	0	0	17.8621904849966	27.6881409883559	0	4.87475574016554	0	0	0	10.5574035644539	277.831356148545	0	0
0.65_602.8522m/z		602.852188514544	1	0.65455	0.0629166666666667	0	0.00875056381207828	0.00286459759069971	Infinity	T1DM	T1DM+K50	100	150.793648720392	157.69	0	0	13.7859669929498	233.126796665341	245.913313981972	9.80369529607412	0.518579829662728	9.77038358157867	577.478228365914	290.599266566029	0.867378462292714	1.08407177250186	0	34.7329471556149	0	0	0	0	0	0	0	0	0	0	0	0	14.3745131930574	267.555480106584	267.100124359154	9.71672605872574	0.518579829662728	9.35089999582049	594.447327169676	293.171828135833	0.77838000455674
4.38_361.4364m/z		361.43636014102	1	4.38441666666667	0.0514833333333335	0	6.88674233972897E-07	8.82432080950698E-07	Infinity	T1DM	Normal	100	151.007184275605	93.45	0	0	0	0	0	0	0	0	371.511465172348	10.874148626234	113.171276120319	0	229.649877648919	180.836338085811	0	0	0	0	0	0	0	0	0	0	0	0	0	0	0	0	0	0	382.428265927035	10.9704132080093	101.559195036247
6.84_59.0754m/z		59.0753506498376	1	6.83858333333333	0.1144	0	0.0463882334304258	0.0115737268257814	2.85432038478057	T1DM	Normal	100 - 1.46	151.10610810167	57.47	59.7686761802441	41.7258116187825	24.2277174004192	53.1008239290476	19.3950073378155	108.254039949958	33.6783849000902	83.3650176253292	294.213621177167	102.689888414653	62.3505974734054	89.7521034062496	275.909408392081	81.721029746464	16.8512011059497	24.9089575143816	63.6089549257599	24.6094016315775	108.917580293477	123.26441081937	133.900091809765	72.8919684947942	163.244827365463	79.671199598351	71.2550129237355	48.4706969949766	25.2620395499347	60.9428716201449	21.0659959316274	107.293711113739	33.6783849000902	79.7858074307366	302.85903802915	103.598961805184	55.9530360221078
6.78_312.3617m/z		312.36169104773	1	6.77566666666667	0.0514833333333335	0	0.0353214907856679	0.00933505089795551	Infinity	T1DM	Normal	100	151.327277583757	155.54	0	0	0	0	0	0	0	0	0	487.288580869897	420.675084632647	0	0	0	0	0	0	0	0	0	0	0	0	0	0	0	0	0	0	0	0	0	0	491.60235595737	377.511188631248
7.77_612.7471m/z		612.747098285192	1	7.77106666666667	0.0514833333333335	0	0.00148717680689203	0.000647255520593178	Infinity	Normal	T1DM+K50	100	151.980311637635	87.67	225.968741204527	400.566540474627	0	76.8051617231861	133.525649439738	157.769271713713	0	221.207128545292	32.8201912370291	0	0	345.932858099604	0	249.327847240977	0	0	0	0	0	0	0	0	0	0	269.395385742389	465.317237854083	0	88.147918701128	145.029632568432	156.369689941374	0	211.70977783202	33.7846069335922	0	0
8.00_317.3475m/z		317.347531209858	1	7.9999	0.0800999999999998	0	0.0397260475245916	0.0101887214222389	Infinity	T1DM	Normal	100	152.004759654481	215.41	0	0	0	0	0	0	0	0	96.3100019078114	0	0	0	815.718556019075	0	0	0	0	0	0	0	0	0	0	0	0	0	0	0	0	0	0	0	99.1400548135093	0	0
8.00_78.7818m/z		78.7817527624474	1	7.9999	0.114433333333333	0	0.000255723490321769	0.000147894772762134	25.0807133943157	Normal	T1DM+K50	100	152.871208717396	101.03	405.171273631386	327.365130835396	17.2878687560282	59.9154168730906	6.58721748591808	225.325224342625	14.9153480529735	166.40218976175	79.3400468917064	0	0	52.2010898765717	12.4841501011599	113.012119997817	0.683195210281844	0	58.824682556986	0	0	0	0	0	0	1.44382097988291	483.037038529449	380.282981872561	18.0259170532221	68.7638587951703	7.15474319458155	223.32634919151	14.9153480529735	159.257845155784	81.6714405766427	0	0
8.14_135.1793m/z		135.17931771143	1	8.1372	0.148733333333332	0	3.8918898848106E-07	5.31579061330609E-07	290.745463867875	T1DM+K50	Normal	100 - 8.34	153.521769493832	115.30	0	0	0	0	4.22422465207843	0	0	0	15.1104442389241	8.64298471970288	0	0	100.949509756875	0	48.3964849601344	30.4119849380783	90.1850185150395	274.999931585381	51.1450917754563	114.918151599211	43.4187356477721	59.3425082285638	222.444899587221	599.954888101463	0	0	0	0	4.58816528320978	0	0	0	15.5544620540798	8.71949768066474	0
8.03_203.6954m/z		203.695437395145	1	8.03421666666667	0.0858000000000008	0	2.23376872554581E-13	2.27616025961084E-12	711.762704425051	Normal	T1DM+K50	100	154.108376632423	28.98	221.871745102952	156.616276796269	178.357839420239	139.813675584445	126.820288546072	161.509867509228	178.48318162601	69.3941384741677	105.731158853826	107.559849210035	16.8497376504567	51.9308150999616	7.73029602351559	10.291646121082	0	2.16516509890622	0	0	0	0	0	0	0	0	264.511029440338	181.932952351637	185.972236633279	160.461669921893	137.746567249315	160.077102661147	178.48318162601	66.4147567749039	108.838050842298	108.512034457443	15.1208491325397
5.73_447.3477m/z		447.3477063084	2	5.72876666666667	0.0972499999999998	0	0.0362081973621405	0.00946034396825426	3.445046865365	T1DM	T1DM+K50	100 - 3.69	154.41717452242	65.48	116.222812561345	356.624300679667	0.606243968958481	129.718147834366	29.3776577387473	20.7322113991426	30.6510375925953	255.82134390572	252.908805830084	7.65948067378774	229.76111253364	83.7574961866186	111.921963034419	240.494188875971	153.507661497667	0	16.4846028601646	195.743939234808	63.6408557535094	0.41849055293045	0	15.408835847412	3.0251465564313	0	138.558498202589	414.27183195901	0.63212554726569	148.875212197004	31.9087076187152	20.548294563758	30.6510375925953	244.837859607583	260.340487759663	7.72728705836293	206.186184688251
5.75_236.4393m/z		236.439347538791	1	5.74593333333333	0.0514833333333335	0	1.40409905924344E-12	1.1409742334649E-11	Infinity	Normal	T1DM+K50	100	155.100866794307	87.47	153.844525121794	199.594426781103	21.2744585657495	131.908765897462	473.638703025734	18.1505240969952	45.58242797852	196.813102887096	157.136112353843	349.546512609398	84.0144003802632	93.6761343606307	73.8596627772988	28.6394028036097	0	0	0	0	0	0	0	0	0	0	183.410346796719	231.858425446134	22.1827011108405	151.38934560417	514.445332100872	17.9895095825171	45.58242797852	188.363090107769	161.753530093931	352.640911077172	75.3939971923722
7.75_89.2523m/z		89.252289880338	1	7.75391666666667	0.0514833333333335	0	5.35572191706635E-07	7.04536304473244E-07	357.561404610448	Normal	T1DM+K50	100	156.415516247596	57.23	299.885425602383	258.446629663745	50.4110792854074	141.130692212807	117.450187397953	135.15303374361	55.1000034717521	193.747078603108	112.169954395101	5.41615658431151	0	154.262912827558	0	89.0691513134024	0	0	4.37450782525048	0	0	0	0	0	0	0	357.517369340712	300.223957061757	52.5632133483948	161.973186492919	127.569179366592	133.954082132506	55.1000034717521	185.428703118256	115.466049287423	5.464103698733	0
3.49_921.8582m/z		921.858242340055	1	3.49198333333333	0.0800833333333335	0	0.0380812514266895	0.00984157938672786	5.19633685007922	Normal	T1DM+K50	100 - 8.49	157.215132199951	90.16	134.388044103399	360.8741128561	70.5181180430151	0	225.076734765664	358.066906506785	66.9078054428856	41.8893358817609	26.6298698694467	24.7898832450116	0	8.46446431117677	273.95850697339	274.665127374079	0	0	0	181.732565934793	0	55.2913179639381	0	0	43.1024709786535	22.4235696864052	160.214721679721	419.208616896147	73.5286555290092	0	244.468357051495	354.890471005871	66.9078054428856	40.0908508300747	27.4123840331836	25.0093383789135	0
9.82_231.2746m/z		231.274635690895	1	9.82478333333333	0.131583333333333	0	0.00242403676911462	0.000966537051259467	5.59348624967151	T1DM	T1DM+K50	100 - 12.9	157.881858308826	52.39	66.06224583068	72.5993913726299	41.6195963249601	68.1530133632101	74.5803784608309	152.434801938141	21.3726669605121	86.5931052111583	318.553668914731	54.0976934144846	18.2349751946084	185.402951504733	145.748845525745	225.253015298653	0	4.54082155413465	34.6321564921747	18.7823815736808	10.4291207475332	6.72684357167034	0	0	134.975780948361	72.1731014696125	78.7580800056607	84.3349227905358	43.3964071413208	78.2180018424929	81.0058960984155	151.082542604334	21.3726669605121	82.8752996641582	327.914313899411	54.5765991210877	16.3639526367226
4.38_393.4689m/z		393.468939126594	1	4.38441666666667	0.114416666666667	0	0.0321916737756549	0.00863586886934985	Infinity	T1DM+K50	Normal	100 - 4.57	158.776477856081	210.43	0	0	0	0	0	0	0	0	0	11.1634273544779	0	0	0	0	20.0016285966611	0	15.9323776938099	1033.14545235486	0	0	0	423.941819276027	0	94.7435006394444	0	0	0	0	0	0	0	0	0	11.2622528076141	0
3.52_358.0211m/z		358.021054483337	1	3.52058333333333	0.0629333333333335	0	1.04690725105661E-05	9.42592235038706E-06	77.9636557336882	T1DM	T1DM+K50	100 - 72.1 - 42.3	159.161513253561	54.94	0	28.4929340175845	69.0430661622477	32.7206100112573	0	59.882848291644	31.9779672622622	15.1880199060565	187.269087349702	34.4649907512971	141.933675035355	262.294025301987	90.6619633519363	238.345337731087	0	3.58319175465227	0	0	0	0	0	4.82728114456565	0	12.0043616484631	0	33.0987539291511	71.9906311937283	37.5528624172264	0	59.351623535173	31.9779672622622	14.5359344482479	192.771957397495	34.7700958252299	127.370391845735
8.68_86.0596m/z		86.0596391838942	1	8.68066666666667	0.0972499999999989	0	1.21563695332227E-07	2.00613184512248E-07	50.2955633704964	Normal	T1DM+K50	100 - 95.8	162.169239666239	41.29	165.085248027753	169.495351746037	78.871899704806	150.522647620318	106.078779088952	256.545406597156	110.811935424809	259.942649120085	160.525215634513	83.0664261412642	16.6878483404163	233.452540625068	6.06737677769895	253.863040455199	10.9621897310855	0.459129657705484	9.07959189415916	5.9403716855554	0	0	0.716328755089706	0	0	5.08563773990883	196.811310430593	196.893901348128	82.2390742301959	172.752166748044	115.218060493476	254.269575119007	110.811935424809	248.782219886788	165.242221593864	83.8017807006793	14.9755706787101
0.67_798.6339m/z		798.63392840995	1	0.671716666666667	0.0972666666666667	0	4.72032334442041E-05	3.5194417157011E-05	124.622837611729	T1DM+K50	Normal	100	164.591829683131	72.32	4.38069390334087	0	6.18506324598221	0	0	0	0	0	209.084739861556	0	0	0	0	0	199.295272492324	85.7774179139319	379.467201772057	101.888028755921	0	164.38001770641	63.0914057390987	261.769713670881	91.9589055584625	298.290333222226	5.22257511202263	0	6.44911403565183	0	0	0	0	0	215.228659120832	0	0
8.05_138.2232m/z		138.223204724163	1	8.05138333333333	0.0514833333333335	0	0.0336584992311328	0.00899179002395452	4.37415536256727	Normal	T1DM+K50	100	164.799006960217	45.03	135.546013122265	23.210114321308	102.465560960603	177.283657871148	206.960245678241	196.149186476952	240.785438537644	235.991838713578	145.20996290698	92.0943469831621	23.2099974405927	118.344010159995	0	123.554028728789	11.0851140898714	4.83296658863778	124.740217912745	32.5113859947722	0	0	23.2658506851482	43.8380715962369	30.6052195627765	105.877354592824	161.595229040396	26.961978086017	106.839988708478	203.465302467386	224.7910308838	194.409133911137	240.785438537644	225.859718322738	149.476932788826	92.9096221923694	20.8285064697326
4.58_125.1647m/z		125.164742536841	1	4.58463333333333	0.0686499999999999	0	0.0163244321314173	0.00489699306658528	2.11832670412444	T1DM	T1DM+K50	100 - 4.23	165.534890052268	32.87	147.940597654104	69.45698974036	176.354449337587	154.731510153944	200.088775015158	76.5423231254346	138.817554473883	132.466756230758	130.212767148897	201.163102247663	308.052913228707	94.2650601171691	158.081279562507	101.434218008664	24.5302282026359	111.462905529614	49.5999981748597	215.853897264863	61.2346212734845	81.512828854144	14.3436111114788	40.0611418065122	6.76484636368913	176.077659041	176.371803283686	80.6845588684183	183.883318446499	177.582603454569	217.327544507563	75.863311052328	138.817554473883	126.779402256017	134.039047002794	202.94392045901	276.44475673153
4.29_1087.8043m/z		1087.804340201	1	4.28716666666667	0.0800999999999998	0	3.66883664595363E-05	2.83762801259386E-05	Infinity	Normal	T1DM+K50	100	167.455881854925	84.25	187.538969943229	53.488261143826	166.621276559806	190.554864791111	467.665900986479	0	188.679258346452	85.0985230684963	143.696748072497	15.5631532300765	0	0	121.963078002423	266.467628911947	0	0	0	0	0	0	0	0	0	0	223.580185826934	62.134520530777	173.734620094321	218.696430719715	507.957939687566	0	188.679258346452	81.4448862075236	147.919252395684	15.7009277343889	0
9.18_203.2428m/z		203.242810627902	1	9.17835	0.183066666666667	0	0.0406156596158014	0.0103713052629256	2.91180909662183	T1DM	Normal	100 - 8.02	167.504946123558	61.34	14.8648865975964	0	119.04485893782	70.2267461660311	48.015886507813	0	174.839429855378	33.2167854668286	29.0121749495594	467.738338581796	375.753008098139	17.265782809877	85.1138178498374	30.1465544521376	104.451214303266	96.6527806009505	49.1481202890515	190.160542584022	43.8267653700951	141.632404426978	218.368031126465	356.836420329958	214.333666807593	123.519869299806	17.7216186523419	0	124.127084900353	80.5979881143758	52.1527242660479	0	174.839429855378	31.7906494140685	29.8646927399257	471.879043026025	337.198398243068
6.41_483.6014m/z		483.60140381989	2	6.40953333333333	0.0343333333333335	0	0.0348243719431753	0.00924171569578727	Infinity	Normal	T1DM+K50	100 - 15.4	168.994467202718	133.78	0.463405526234265	1262.18981101588	17.4944647777378	54.0329196274122	17.7751366744815	0	0	0	0	137.740242740963	111.917968315988	0	29.5543362161625	0	0	0	0	0	0	0	0	0	0	0	0.552462742543851	1466.22000882442	18.2413330078097	62.0126212827684	19.3065643310513	0	0	0	0	138.959603200052	100.434484455047
3.64_345.9648m/z		345.964836721867	1	3.64071666666667	0.0800833333333331	0	0.000110433564224022	7.19285561145577E-05	Infinity	Normal	T1DM+K50	100	169.544160883872	86.48	160.553384706899	0	335.219082174495	204.345262744924	409.821153693739	1.19691817823855	158.086685180697	87.1308003919794	82.6534270448181	24.9821055265672	17.4155619663002	21.1482106066422	0	0.127069136306271	0	0	0	0	0	0	0	0	0	0	191.40851418123	0	349.53015060504	234.523425291643	445.129543187866	1.18630023694334	158.086685180697	83.389909333483	85.082183837887	25.2032623290942	15.6286163330076
8.00_99.5867m/z		99.5867013537371	1	7.9999	0.0629333333333335	0	1.25393130656626E-07	2.05874315323149E-07	53.6003367495878	Normal	T1DM+K50	100	170.162862856687	52.11	275.513926186744	272.612203441715	77.4832288012397	213.649324027511	198.843949948795	154.788207741984	24.5375900268563	143.87447267865	129.635079669236	28.3501357666661	13.1660599012354	169.414304452108	12.3420369222421	98.2717507653352	3.21619527165831	8.17581001616813	13.5282262856158	4.86174016374613	0	0	0	0	0	1.96463158205202	328.462158203105	316.679364583247	80.7911186218344	245.201531022137	215.975470784318	153.415071187726	24.5375900268563	137.697337544253	133.444384275517	28.6011084227017	11.8151397705094
8.05_94.3672m/z		94.3671884767943	1	8.05138333333333	0.0686499999999999	0	0.000121682205651563	7.80365706007702E-05	9.25923866214491	Normal	T1DM+K50	100	173.114804686674	54.07	299.07855281606	304.272483021853	138.932070970646	189.03592521945	140.869923170475	132.555500181971	18.0834999084514	162.090482204489	132.443181740944	35.089664010456	46.4205437737695	288.877383946385	109.066638130207	106.583615553355	0.301525544858254	42.8178822191954	29.3568410442049	38.1687680171729	1.19909670904705	5.54223898469599	5.37866321515351	10.1795375124702	9.33343439793821	44.6864173170128	356.555431842817	353.457458496089	144.863315582262	216.953170776364	153.006656646727	131.379591465002	18.0834999084514	155.131257305621	136.335001945502	35.4002990722624	41.6575055122355
3.31_404.4302m/z		404.430241174208	1	3.30891666666667	0.0514833333333335	0	6.35584097841146E-06	6.16339800000559E-06	Infinity	Normal	T1DM+K50	100	173.751349666657	146.07	147.97061403166	56.9324485439456	100.285101091753	139.187347116262	784.649944772154	12.6673349345148	0	148.318006842963	13.6517183007164	0	0	0	0	11.7726463984186	0	0	0	0	0	0	0	0	0	0	176.407588204942	66.1354532241979	104.566441327454	159.742843873554	852.251935584136	12.5549621582074	0	141.950092131784	14.0528717040949	0	0
0.64_93.0968m/z		93.0967659403437	1	0.6374	0.14875	0	1.12775066385407E-06	1.38957037932641E-06	12.2131568122631	Normal	T1DM+K50	100	173.904172227369	29.88	289.597796649597	215.879132236002	229.575737494945	170.721432154929	150.674656206912	84.7508107530825	121.833069523817	128.200742799662	63.4324071391095	79.4985101758482	60.7798088173839	99.8849115439307	112.037916799414	53.8322453053713	39.3963634775638	4.51833519802581	9.37444644075207	21.4246973630982	10.3746997150379	38.2187527579057	5.37922269505801	6.50759708332614	0	7.19673056874856	345.252665137214	250.775517604062	239.376713226907	195.93395267326	163.656122391118	83.9989806366566	121.833069523817	122.696546691348	65.2963575553008	80.2022793716614	54.5434201111941
8.93_481.0938m/z		481.093754046562	1	8.93236666666667	0.165899999999999	0	0.00658379037302492	0.00227231340310342	Infinity	T1DM	T1DM+K50	100	174.761750447375	183.72	175.423705975054	920.837183364228	0	21.0665889573629	219.443718791242	0	0	33.9537008262173	71.5845199445257	29.3163850392408	0	0	933.610950885962	14.058646814519	0	0	0	0	0	0	0	0	0	0	209.136611938441	1069.68848214	0	24.1777496337608	238.350025177054	0	0	32.495925903317	73.688018798839	29.575911521908	0
1.00_203.2924m/z		203.29238662439	1	1.00351666666667	0.131566666666667	0	0.0441480306654424	0.0111141520744095	104.572242448048	Normal	T1DM+K50	100 - 0.931	179.673031895594	110.97	83.9106616737316	568.253227574315	0	0	0	267.092656913693	236.668426903468	281.459282099543	0	0	58.8939633829378	339.348339805279	60.1500482735756	0	0	6.1559995223975	7.43458125555164	0	0	3.59113280965571	0	0	0	0	100.036602182219	660.110107906771	0	0	0	264.723260071827	236.668426903468	269.375053480039	0	0	52.8510742187478
5.08_383.9977m/z		383.997678398205	1	5.08233333333333	0.0858000000000008	0	4.18080186026515E-08	8.20761568542568E-08	Infinity	Normal	T1DM+K50	100	179.686054460716	53.01	329.74990852885	291.372585114241	151.460425797664	118.506683706933	134.030480038902	222.107263896396	41.3246459960862	148.936442606658	92.4989565430668	0	0	131.027562324229	0.569982191060293	8.84232074552713	0	0	0	0	0	0	0	0	0	0	393.121204876046	338.472320556566	157.926527023314	136.008014130456	145.577957153358	220.136935487848	41.3246459960862	142.541975851791	95.2170225336511	0	0
8.68_200.1342m/z		200.134159781083	2	8.68066666666667	0.0800833333333326	0	1.83320014723876E-07	2.75605060925272E-07	500.067395804275	Normal	T1DM+K50	100 - 14.9	180.309679543776	47.76	174.910515282138	192.469114120194	0	206.404921064784	196.286615199381	238.761594258153	138.738143920901	294.906532504659	134.875356686427	30.7724066210079	26.1222377252431	283.522610981592	20.7532959764286	177.97166575054	0	0	0	0	3.60570757175197	0	0	0	0	0	208.524796322084	223.581321716271	0	236.887258529642	213.197807312033	236.643524169925	138.738143920901	282.244956970223	138.838645935064	31.0448226928689	23.4419326782237
8.05_374.4896m/z		374.489561219474	1	8.05138333333333	0.0686333333333344	0	3.33066907387547E-15	4.9724246274267E-14	Infinity	Normal	T1DM+K50	100 - 2.08	182.008664831585	42.05	214.122550765454	230.542393498762	61.838978287075	231.281355422816	171.651956664104	221.857346874426	66.801300048823	257.973437091218	240.200374367508	79.2278414064041	16.6220960017396	206.232715648489	49.5574270917617	198.278965036906	0	0	0	0	0	0	0	0	0	0	255.272595900304	267.809062694062	64.4789886474656	265.437499999986	186.440734863324	219.889235496512	66.801300048823	246.897554397583	247.258621215839	79.9292144775379	14.9165649414181
7.75_79.9404m/z		79.9403954063939	1	7.75391666666667	0.0514833333333335	0	5.5474839926184E-06	5.51275535203711E-06	53.271877312092	Normal	T1DM+K50	100	182.126021214828	41.58	335.211791068832	242.570799211662	94.4791558299734	173.176523336494	130.484385817572	152.881144733728	140.344782848011	187.859586872351	100.914894398011	43.4331883264522	0	114.514412642333	0	48.8661392099042	0	0	21.2360981881338	12.9519256631465	0	0	0	0	0	0	399.632751322225	281.781833648629	98.5126304626587	198.751617176805	141.726347038519	151.524925863098	140.344782848011	179.793986124716	103.880261280598	43.8176853434718	0
8.37_277.4422m/z		277.442152374692	1	8.36601666666667	0.0972499999999989	0	0.00700334850708417	0.00238379678691031	Infinity	T1DM	Normal	100 - 3.3	182.621317712103	153.18	0	0	0	0	0	0	0	0	0	558.220406432692	528.866280667434	0	8.64121917249502	0	0	0	0	0	0	0	0	0	0	0	0	0	0	0	0	0	0	0	0	563.162113209997	474.601290960924
5.08_382.0039m/z		382.003935164786	1	5.08233333333333	0.0858000000000008	0	2.81072725871745E-07	3.96563271497134E-07	Infinity	Normal	T1DM+K50	100	183.517068508996	55.24	332.331401921953	315.201072052265	150.66407258459	152.804002879526	107.758768176733	197.087764327094	26.9616699218831	185.327796207922	125.124948390425	0	0	137.746587471973	0	0	0	0	0	0	0	0	0	0	0	0	396.198809347883	366.152629828292	157.096176147418	175.370437622101	117.042790057738	195.33938557433	26.9616699218831	177.370895862623	128.801723561778	0	0
8.05_374.8323m/z		374.832264638498	1	8.05138333333333	0.0514833333333335	0	2.00157812546564E-09	6.1775232836866E-09	Infinity	Normal	T1DM+K50	100	184.078421270426	34.74	202.400940806655	209.720394876383	126.897664292667	216.930399564082	204.399636987139	214.948247910766	50.1446380614992	247.18544766422	209.442684782934	70.3946157662746	0	249.764999848062	53.5809753563794	174.854793614148	0	0	0	0	0	0	0	0	0	0	241.298328399676	243.621233940101	132.315139770461	248.967163085933	222.009811401399	213.041427612337	50.1446380614992	236.57273864746	215.5971221924	71.0177917480361	0
8.78_112.4958m/z		112.495795988354	1	8.78363333333333	0.0686499999999999	0	3.2128436724399E-06	3.44080602701847E-06	38.6294220314499	Normal	T1DM+K50	100	185.801881044889	76.66	505.214011137107	133.062971809774	180.302746880723	254.69605538278	106.362851664264	55.0256268646945	95.6524581909179	156.098326428854	0	21.8872118441032	23.171119053612	0	0	0	11.3902691077989	3.45406898926895	0	8.04571736656487	0	20.2583654713489	4.95011931592354	0	0	0	602.305976867626	154.572307586689	188.000175476038	292.310134887741	115.526607513417	54.5374908447026	95.6524581909179	149.396369934056	0	22.0809707641641	20.7936172485323
6.71_288.1454m/z		288.145409212612	2	6.70701666666667	0.114416666666666	0	3.41514331424486E-05	2.65420257256889E-05	9.0416126787776	T1DM	T1DM+K50	100 - 3.63	186.366652202216	36.34	125.883346893923	140.739077178375	98.9488939090657	110.090976576767	144.318916519358	189.425769294758	139.357842113433	272.649816830599	178.04632415922	102.218443826932	70.1129232279048	243.154781564226	270.457013523831	254.210426911185	0.218003397429151	0	69.9637367642963	0	0	0	4.12923020726222	26.8425162625893	34.3397190136842	70.6278247762859	150.07559281988	163.489238450065	103.173189204768	126.349456667924	156.752800104694	187.745360612912	139.357842113433	260.943815539508	183.278184890756	103.123343703045	62.9188985824802
0.55_174.9060m/z		174.906032816147	1	0.551583333333333	0.0514833333333333	0	0.00803620738077693	0.00267495551642833	2.14802151995357	Normal	T1DM	100 - 17.8	190.301287845402	16.25	213.718526229711	222.277731659853	210.416314110574	155.38265536023	149.461400214092	199.399744039905	156.609673822792	215.14425732606	88.006970709809	132.007256596761	126.660548545054	123.243416655112	42.0449742341738	19.599350890241	61.0598133023262	95.1755515296986	188.178823158028	73.3727548449201	42.7993022202763	76.4960152501716	157.624250912401	249.045583556396	99.5526954947592	56.7662194313126	254.790925979608	258.208436505659	219.399341719283	178.329911232049	162.338337594051	197.630855560318	156.609673822792	205.907211127733	90.5930404662749	133.175865173338	113.664383702886
7.75_79.5663m/z		79.5663492165337	1	7.75391666666667	0.0514833333333335	0	1.13084789277185E-06	1.39071734087831E-06	51.9660499305818	Normal	T1DM+K50	100	190.980602548159	33.30	313.504234379932	244.727878907292	120.10261613939	176.556692845051	148.486588639907	165.571004370969	144.341648578657	214.554156524069	95.3189867287854	42.9882619326282	36.7253889581413	141.719256961842	0	79.4790835860728	0	0	21.0297527823375	5.35746926166241	0	0	0	0	10.3638111407962	0	373.753439092761	284.287600517255	125.229999542235	202.630977630601	161.279540538798	164.102212905886	144.341648578657	205.342445830568	98.1199188232339	43.3688201904221	32.9571342468255
8.05_279.4591m/z		279.459103184809	1	8.05138333333333	0.148733333333333	0	2.54523069287416E-11	1.518252818097E-10	80.7953810778175	Normal	T1DM+K50	100	191.784182252616	20.08	268.627948012302	242.721599062541	163.094603999112	148.662753221084	149.530037208404	192.946016258029	171.722918064702	196.967582194756	121.109373196362	93.7877950184958	87.1352384776314	146.611727271669	108.672071705686	97.5893392927743	0	15.0907799894981	0	8.64624305491342	0	0	0	0	0	0	320.252833600822	281.957009962647	170.05738792938	170.617599010433	162.412888050142	191.234379229684	171.722918064702	188.510936970207	124.668151378608	94.6180616603644	78.1946177727234
9.58_171.1291m/z		171.129145876037	1	9.5788	0.0343333333333344	0	7.77902187110158E-11	4.05999090698043E-10	268.394193321992	T1DM+K50	Normal	100 - 4.91	194.21288592356	50.99	0.419868953303145	0.582164055900485	0	0.760584757439843	0.622814071480417	1.04086975820715	0.0901336887916118	2.27244959408376	0.399768774162824	0	1.37012078681818	0.234616369742478	2.69912448833826	0.393748727629244	236.644650665343	270.641826541057	287.671644425957	222.921384220927	10.7804305670679	254.801967676783	195.885013597015	222.620836093547	15.3000050360713	224.861100411834	0.500559316449774	0.676269590936298	0	0.872909604770549	0.676472994696194	1.03163613289379	0.0901336887916118	2.17488379267773	0.411515911100997	0	1.22953782074302
6.86_312.3618m/z		312.361778877782	1	6.85573333333333	0.0514999999999999	0	0.0356709373417845	0.00936930668471889	Infinity	T1DM	Normal	100	195.461723147838	167.20	0	0	0	0	0	0	0	0	0	392.002686325792	780.767652561238	0	0	0	0	0	0	0	0	0	0	0	0	0	0	0	0	0	0	0	0	0	0	395.472932682634	700.656005859273
7.20_237.2846m/z		237.28458217336	1	7.2047	0.14875	0	0.0441942555266363	0.0111214277189727	12.1966194788965	Normal	T1DM+K50	100 - 15.4	196.271669640154	69.29	0	181.235023605374	0	0.250464692719265	4.69162189791408	45.3389726399475	1.8441960508557	1336.81307823442	101.164637825184	35.7844005996147	28.3576981970551	223.175787978956	98.3965190437907	169.388808984657	6.38986362858729	0	47.8774011642	0	0.273735530233703	8.36965256795532	2.12171165788091	4.53785865039999	15.8767569086471	75.4760280910127	0	210.531265258821	0	0.28745387518214	5.09583142159943	44.9367675781241	1.8441960508557	1279.41808049825	104.137343375591	36.1011858925333	25.4480209175328
8.05_141.2419m/z		141.241865989963	1	8.05138333333333	0.0514833333333335	0	0.00852007391514342	0.00280056914039685	5.68849078693084	Normal	T1DM+K50	100	197.558089726799	64.78	153.863122222471	158.380391706147	0	228.616809433271	292.555162335518	255.671427271825	81.1157989502178	410.262005894942	264.292695712962	52.7112397293056	0	449.221915413191	0	263.027800720811	0	0	227.927282549904	0	0	0	0	0	0	119.367100312917	183.432517885888	183.982232544009	0	262.379447936917	317.760429382273	253.403348922786	81.1157989502178	392.647735595705	272.058891296399	53.1778717040754	0
8.02_69.5934m/z		69.5933804743283	1	8.01706666666667	0.0972500000000007	0	0.000829832514799178	0.000401141461345863	9.09908439233008	Normal	T1DM+K50	100	198.643880967929	71.27	410.597897808065	308.548399314829	37.300313553806	94.7390066674546	76.1675090148142	292.656562381601	79.1381826400593	290.003176362802	218.266212564287	11.9686086646177	0	81.4847714228759	65.8850059332347	189.490257182819	12.6427236384968	33.1229822252442	157.43456236405	0	0.0896242231054709	0	0.2449821929611	0.258816021785055	0	14.518254144291	489.506550664459	358.424567222606	38.8927268981975	108.730273723613	82.7297668457075	290.060386422775	79.1381826400593	277.552122493096	224.679927825912	12.0745620727541	0
9.13_91.1146m/z		91.1146150667218	1	9.1326	0.0629166666666663	0	4.23300968271922E-05	3.20448755617743E-05	9.77292993190666	Normal	T1DM+K50	100 - 1.67	200.211055888838	20.57	253.109901943441	216.407881269946	138.692614218167	173.517237694479	153.56789485041	201.460943468578	227.321913719188	237.610059946491	155.309390609064	131.451348669473	108.099238043241	256.463111992673	10.0798373812768	172.342330902042	25.5529954519446	12.6670268286351	40.3229286861308	24.9049519181702	3.86196493978568	0.189125136119407	46.9145203132906	29.7328765283632	6.75613035861919	13.960358508713	301.752531371385	251.389737752608	144.613636016843	199.142648988393	166.798629760749	199.673769950857	227.321913719188	227.408462524411	159.873130443646	132.615036010745	97.0075798034779
3.99_395.0170m/z		395.017037871609	1	3.98968333333333	0.0800833333333331	0	0.00392817400609513	0.00145343769060065	45.8851325547971	Normal	T1DM+K50	100 - 11.5	201.247015118768	93.44	230.06963878626	687.972384661376	41.8354200084708	276.308906096236	121.4630429275	252.326728470303	0	0	127.541466502116	0	0	149.178308717206	241.872760500338	81.3672718103353	0	0	43.8588719076782	0	0	0	0	0	0	0	274.284393310568	799.181602565219	43.621444702167	317.114819427767	131.927764892611	250.088321168266	0	0	131.28925064417	0	0
7.87_121.1333m/z		121.13327565088	1	7.86831666666667	0.1144	0	0.0352849000584092	0.00933306510040721	5.93552337421956	T1DM	T1DM+K50	100 - 5.33	203.536054552569	81.05	55.8897085617369	20.9528433132	255.403151007827	153.727062031513	114.144517435748	5.53958069341026	311.819404593957	68.8244758662049	133.418622201323	464.385138095531	455.250861662374	27.3342803762181	116.410357240899	24.4170677390702	10.3867824164642	45.0848397304081	1.81163846645308	46.5958794876083	65.9177631354029	59.8690124344714	51.3818895965776	61.8639174572028	0	0	66.6305857914705	24.3398242003321	266.306742616455	176.429816201094	123.978707408412	5.49043870219307	311.819404593957	65.869552174292	137.339105556691	468.496157968258	408.539274584424
8.42_76.1319m/z		76.1318870882204	1	8.4175	0.0514833333333335	0	2.99469997663282E-05	2.37341389256475E-05	27.7217959393274	Normal	T1DM+K50	100	203.852168172181	30.28	273.362739977737	149.853507093939	111.599940465022	160.504773456956	201.446423858716	199.36228680071	282.265548011092	252.422125713277	206.589794668402	86.3439075476467	83.16172415416	148.912850100751	0	74.9928422022355	31.5491540588296	11.4237037819256	17.9296605413856	1.94386736287865	0	0	6.89760567540952	0	0	3.79098756085231	325.897557296405	174.076995849621	116.364330291757	184.208475112887	218.8021624088	197.593730606799	282.265548011092	241.58458412294	212.660400390625	87.1082763671851	74.6288108825747
8.92_294.3498m/z		294.349819080181	1	8.9152	0.0686499999999999	0	0.03568462510841	0.00936930668471889	Infinity	T1DM	Normal	100	206.901099859405	167.78	0	0	0	0	0	0	0	0	0	409.96218067453	831.444418481898	0	0	0	0	0	0	0	0	0	0	0	0	0	0	0	0	0	0	0	0	0	0	413.591415405709	746.133018493387
8.42_76.3136m/z		76.3136163704773	1	8.4175	0.0514833333333335	0	3.13113003302945E-08	6.48402364394558E-08	51.4951969728679	Normal	T1DM+K50	100	208.175220010986	32.54	295.120547002034	142.119256510966	105.692278383072	170.644471964658	212.007810615118	199.048506545474	285.479462623601	255.289426442967	203.937643874156	77.9665651276358	79.1826370739406	132.558748468724	5.29578410119188	65.1197675205792	14.1296408253715	0.409206432048114	22.170364561278	3.71693124871715	0	0	0	0	0	0	351.836776964464	165.092520726273	110.204460144052	195.84562683105	230.273471832278	197.282733917216	285.479462623601	244.328779594633	209.930316599671	78.6567726135223	71.0580030353911
9.20_524.5751m/z		524.575058616954	1	9.19551666666667	0.051499999999999	0	3.87087668585195E-08	7.71718025362067E-08	43.9370720107139	Normal	T1DM+K50	100	208.51955713012	24.27	272.914196956255	147.830710344635	154.340492189572	244.544348224202	273.861935699812	197.614026410413	170.176784999735	206.873962216333	174.127518639537	73.0077330742777	23.8765496590547	118.482358528145	28.7477319245822	151.217760414794	17.2682740671899	14.8971638707034	7.73069253127404	7.56255250344247	0	0	0	0	0	0	325.362813332926	171.727218469287	160.929548310724	280.659201054451	297.456676493819	195.860979151474	170.176784999735	197.991994507908	179.244225942269	73.6540419608238	21.426666259719
9.06_143.4900m/z		143.489953810773	1	9.06395	0.0858166666666662	0	2.03243312477674E-05	1.71224723252181E-05	Infinity	T1DM+K50	T1DM	100	209.386944274877	95.91	0	6.3263884552501	0	0	0	0	0	0	0	0	0	0	0	0	138.936444952916	110.563283637182	474.180787709287	562.180561429571	36.9587940415224	0	335.29109764833	318.544044969385	0	117.214428360574	0	7.3490351892619	0	0	0	0	0	0	0	0	0
4.09_779.5029m/z		779.50290890142	1	4.08693333333333	0.0514833333333335	0	9.00961761931551E-05	6.04365411666429E-05	Infinity	T1DM	T1DM+K50	100 - 25	209.548171743714	91.90	44.2707410272018	89.0456098808872	0	69.7909292938194	63.0425895167505	204.476778839773	0	166.017603197959	81.0718783873566	2.72436497959938	1.63439719868691	359.774968089464	433.518800838649	378.564620968525	0	0	0	0	0	0	0	0	0	0	52.778686523415	103.439636230504	0	80.0978088379001	68.4740619659234	202.662851644558	0	158.88977050777	83.4541616440857	2.74848271647965	1.46669781907972
8.78_112.1633m/z		112.163278284678	1	8.78363333333333	0.0972333333333335	0	0.00309292498693148	0.00118865737638241	5.45855261805408	Normal	T1DM	100	210.873477507356	39.19	384.555321671633	129.641406971795	147.206656881016	256.307300509225	185.170792591721	197.266585725329	151.813200950601	235.02655475753	128.67091710801	59.9710717720483	0	0	0	43.1485522350671	27.1891313140722	18.2642107480185	88.3723670032476	85.8517946256133	40.2053114044342	32.7824385027944	59.9713592299257	102.203502337689	0	16.8699060992258	458.459115490009	150.597654342659	153.491157531726	294.159332275351	201.124294281023	195.51662063597	151.813200950601	224.935878059435	132.451889962614	60.5019721984803	0
5.58_487.5883m/z		487.588255564107	1	5.58003333333333	0.0686499999999999	0	0.03753777921003	0.00973247092592644	Infinity	Normal	T1DM	100 - 9.3	211.451291868526	243.59	0	169.636115130587	0	44.1349195435596	0	0	0	1477.83930027406	0	0	0	0	0	0	0	0	0	0	0	0	0	0	0	0	0	197.057418823183	0	50.6528625488471	0	0	0	1414.38945476112	0	0	0
5.36_453.5267m/z		453.526702201756	1	5.36265	0.0514833333333335	0	0.00155586417258258	0.000669883401091439	3.09433741049149	T1DM	T1DM+K50	100 - 7.4	211.547108101186	62.72	28.1888040305547	1091.82031799262	0	131.916411604607	25.2419654613685	90.3706692427407	24.1565093994325	25.014720895942	432.150834922347	104.285004673299	88.4926817310895	136.684470978901	295.819155156163	211.850501145313	0	0	0	0	0	0	0	263.315891608217	420.34293429721	0	33.6061248779297	1268.31066319049	0	151.398120446339	27.4167022705215	89.5689849853923	24.1565093994325	23.9407339096016	444.849513168065	105.208199003759	79.412778854357
4.04_514.6911m/z		514.691140290604	1	4.03545	0.0343333333333335	0	0.00428691034001272	0.00156988436475668	Infinity	Normal	T1DM	100 - 14.5	213.055323571726	159.04	80.3601653965336	868.321639077962	0	56.9703432008519	25.4407087057264	40.1525829706181	0	633.197149222115	0	0	0	0	0	0	0	0	885.555229082524	0	0	0	0	0	0	0	95.8037719727213	1008.68391600042	0	65.3838500977736	27.6325683593637	39.7963867187905	0	606.011337280366	0	0	0
3.99_410.9765m/z		410.976540369387	1	3.98968333333333	0.114416666666666	0	0.000453265674889347	0.000241274099760169	10.7815117226698	Normal	T1DM+K50	100 - 7.03	213.33913798029	88.61	193.688165326088	684.101197556003	46.3066598657738	278.764326111744	121.853449003766	332.939614549753	49.0596914291933	0	131.446431013131	0	14.9932742083142	288.40158092224	316.458308198268	146.692329773183	0	0	197.874976596938	0	0	0	0	0	0	0	230.911132812523	794.684646606407	48.2835693359337	319.932861328182	132.351806640627	329.986084938112	49.0596914291933	0	135.308961868321	0	13.4548704561327
7.89_466.5362m/z		466.536150199024	1	7.88548333333333	0.0686499999999999	0	6.48995384100459E-08	1.20065245431316E-07	141.677719642109	Normal	T1DM+K50	100 - 3.99	213.509754894057	45.48	272.226646132827	210.082445978685	78.0092529307747	237.770145743823	394.480934456957	130.251395882809	153.622958173215	231.634259853366	351.247789811952	173.90011156935	30.930702682991	65.2651372735858	0	118.44270835772	0	0	0	0	0	0	0	15.0701010316515	0	0	324.543129077893	244.04180980419	81.3395996093295	272.884569296529	428.467678079816	129.095927029343	153.622958173215	221.68922861724	361.569145937858	175.439581194633	27.7570190429801
8.02_97.0808m/z		97.0807994547514	1	8.01706666666667	0.165900000000001	0	1.94301685851883E-10	8.97360498895402E-10	100.93030769972	T1DM	T1DM+K50	100	213.889440016829	43.60	59.6325992337188	73.8399927361152	31.9829058133706	44.6215703695568	113.684608636944	166.395939398101	213.810321807856	168.778123651996	119.444463892652	115.14251073689	203.716209901394	200.451812173658	299.721649611837	344.859993784541	0	0	0	0	0	0	0	0	11.1098442000753	10.081950900082	71.0927847265768	85.7760646269233	33.3483100461302	51.2113830503785	123.479174888739	164.919829879162	213.810321807856	161.531770229335	122.95431900025	116.161822319031	182.813652038569
4.82_221.0051m/z		221.005086716287	1	4.81918333333333	0.148733333333333	0	1.50481401006708E-07	2.38524493611214E-07	29.5808243501643	T1DM	T1DM+K50	100	214.116492950822	19.25	119.884679927629	90.7183396659125	75.4615036203879	120.346845438077	98.8061153623842	80.6500143601749	123.885733533777	88.2582533405541	583.807958181061	159.380948221185	57.8336962944022	81.7595631421167	25.8388597335546	376.077932132614	54.4475847244151	0	17.9359602424895	0	0	0	0	0	0	0	142.924102783202	105.38275909424	78.6830825805649	138.119935035699	107.318816022594	79.9345626831069	123.885733533777	84.4689559936359	600.963055010998	160.791885375975	51.8995971679755
8.77_67.0030m/z		67.0029820374323	1	8.76646666666667	0.085816666666668	0	3.27426974422451E-12	2.41601920529461E-11	Infinity	T1DM+K50	T1DM	100	214.456710783067	28.41	25.6923813077633	4.19511059027686	0	0	0	0	0	0	0	0	0	0	0	0	199.974812076454	153.075405718347	319.048914781334	279.910922921962	192.972396464917	140.843670240016	292.114851209494	200.618466435101	175.081591590492	190.926076392552	30.6299399472284	4.87324096028358	0	0	0	0	0	0	0	0	0
8.05_94.1603m/z		94.1603076221696	1	8.05138333333333	0.114400000000001	0	1.44645649435837E-06	1.73239038971673E-06	24.5058882230349	Normal	T1DM+K50	100	215.239666979057	60.04	359.616096106286	427.682037448264	85.9026624128949	230.181939782796	197.666969882238	156.635841464582	41.5525550842354	222.679233651159	155.496324296678	54.4514013384883	42.4052487510489	264.727138865944	128.047795496217	158.977091283556	6.16447393460182	0.0602607318305327	24.0670835871008	19.8918002539063	0	5.91809762722948	0	1.24073555677741	21.6579093561758	8.83145513471784	428.72707266196	496.815895080579	89.5699920654384	264.175720214865	214.697087287894	155.246314427869	41.5525550842354	213.118679285413	160.065557145645	54.9334382829055	38.0542048840176
8.00_78.4140m/z		78.4139616898262	1	7.9999	0.0972500000000007	0	0.0312350746156627	0.00842147826571411	5.42309049052022	Normal	T1DM+K50	100	216.060763111591	84.04	441.595354547193	388.158603661125	18.0919322774726	72.7844647806508	96.3899216845105	346.901417530477	13.6568145751921	350.907595836108	230.500389925648	0	0	93.97751167523	27.8593699054124	285.481031693794	23.9482993869704	25.7959549215897	264.231265802535	7.11130738787711	0	0	0	2.85646637877722	1.46302272191793	73.0026044560916	526.461094778647	450.903585433974	18.8643074035667	83.533436298372	104.694453716277	343.824031829824	13.6568145751921	335.841659545884	237.273604393009	0	0
3.82_517.0257m/z		517.025745233091	1	3.82378333333333	0.0800833333333331	0	0.00214376757032686	0.000869914154823815	45.5257941066306	T1DM+K50	Normal	100 - 21.5	217.123053045363	156.82	0.0256133059906481	37.0966371992577	1.0274248071433	0.0021052990016377	0.00207169252333153	0	0	0	43.6587085218132	0	0	0	56.5128269278053	0	100.759390310094	0.344769133894725	1327.01307622444	20.4584708222341	228.121681858174	11.8798475981428	54.3681515791905	2.55361353725536	238.12863595136	187.602893438849	0.0305356679455196	43.0932267452505	1.07128730633902	0.00241621423709473	0.00225018044633544	0	0	0	44.9416121918748	0	0
6.26_301.2829m/z		301.282877690568	1	6.26078333333333	0.0343166666666663	0	0.000611476633963881	0.000311046766608263	6.94830379429357	T1DM	T1DM+K50	100 - 8.15	217.929487847716	33.46	46.2086750218653	64.7864175805148	94.6047096429592	95.652160303313	22.4392959659403	65.9941580548313	134.040541282599	77.7554228702915	239.101668936451	230.014844745361	274.73375161731	301.968035571435	147.456175235665	114.302450980074	2.55114322487786	32.801050838088	0.00217788045778727	13.2093905785789	72.2623529517331	19.4505209667095	21.1974743782887	11.1179600073985	80.2659785272045	60.7861065436673	55.0890524317826	75.258999024997	98.6435443798417	109.778283917842	24.3725670887177	65.4087194602867	134.040541282599	74.4170561290644	246.127630513926	232.051076140811	246.54434959166
1.25_623.0196m/z		623.01957395595	1	1.2495	0.0858166666666667	0	0.000286230486624794	0.000162165913471071	19.9887096243245	T1DM	T1DM+K50	100	218.777956348204	63.75	101.41299217932	207.539733729358	260.82475365107	408.039874372882	346.255764210889	98.6183805297592	40.6384577751203	152.499181815377	458.86539787513	276.235714697817	0	186.193582887031	40.9516351781106	350.421407451138	0	0	40.2078425415137	0	25.7095557818516	24.4373488153509	19.0960180482324	0	0	0	120.902528384268	241.088073730497	271.9598026276	468.300109863335	376.087639108399	97.7435302733829	40.6384577751203	145.951751708977	472.349078976328	278.681121364656	0
8.93_335.0268m/z		335.026771877994	1	8.93236666666667	0.120149999999999	0	0.0247696383494131	0.00694064379547274	13.6542902687122	T1DM	T1DM+K50	100 - 9.15	220.130355826197	159.48	188.859781624586	874.418591474388	0	22.5013122746376	247.52835451428	50.2777125105028	0	84.4754418886487	224.954685326349	61.0334405659751	0	69.0189380856935	919.628945628884	46.1461253502805	0	0	0	44.656432110189	0	0	0	0	16.3666097811387	100.193946684497	225.154830932693	1015.76642729822	0	25.8243560791134	268.854309685842	49.8316955566292	0	80.8485565185831	231.564940214181	61.5737457275413	0
3.94_425.0292m/z		425.029241486562	1	3.9382	0.14875	0	0.00847331092437809	0.00279151369324417	Infinity	T1DM+K50	T1DM	100 - 15.3	221.334682246548	182.77	0	22.7464559493599	0	0	0	0	0	0	0	0	0	0	0	0	0	47.5291613225076	996.106045469602	0	977.200068487257	43.6698834430468	60.9874954720154	0	0	87.854168271048	0	26.4233703613499	0	0	0	0	0	0	0	0	0
5.75_220.3614m/z		220.361440032895	1	5.74593333333333	0.0858166666666671	0	7.20231070339139E-08	1.30609200326011E-07	41.733702146327	Normal	T1DM+K50	100 - 75.7	221.507525883047	61.30	248.991636485628	278.807488370384	60.0696703197387	193.635564858667	570.356904796485	57.9851861000193	97.6497362340014	264.564019899457	245.886804229178	398.3703649898	137.833159254939	159.247762443098	134.802650792257	67.5133618580589	13.2466261293363	0	19.7730545492951	7.89018282958135	0	0	3.78063154894533	0	0	8.38591908563626	296.842818170864	323.876103650148	62.6341459366088	222.232095419911	619.496349072874	57.4707956319024	97.6497362340014	253.205175816891	253.112145844763	401.896981913621	123.690614642819
8.77_257.4868m/z		257.486791351509	1	8.76646666666667	0.085816666666668	0	0.00236206794420135	0.000943586435046168	Infinity	T1DM	T1DM+K50	100	225.12243976432	194.14	31.1486648671324	651.402434826493	0	0	219.747156259534	0	8.086227655415	29.4196016263846	168.210098422119	14.6081220297203	0	13.0101580085428	1140.17802454436	14.7282355811729	0	0	0	0	0	0	0	0	0	0	37.1348114013985	756.700201034609	0	0	238.679605484048	0	8.086227655415	28.156494617456	173.152923345567	14.7374420166038	0
4.07_666.4532m/z		666.453202328341	1	4.06978333333333	0.0514833333333335	0	0.000649860438427075	0.000326856123563777	Infinity	T1DM	T1DM+K50	100 - 27.7	225.4016576196	81.54	111.498262142289	219.352428108008	0	75.5094496441082	127.635617270425	290.840757205178	0	229.209215323736	161.674742933718	0	0	384.785683560516	392.726566850054	413.222952373313	0	0	0	0	0	0	0	0	0	0	132.925984272493	254.810264089618	0	86.660852982573	138.632141113299	288.260689375643	0	219.368301430232	166.425527555812	0	0
4.68_453.6844m/z		453.684401435874	1	4.68188333333333	0.0629333333333326	0	0.00364250694599522	0.00135949345627759	39.8720130059521	Normal	T1DM+K50	100	228.572101969407	117.98	24.3652486126663	1276.65534689075	0	419.086928278697	14.1670909757381	25.1665217213891	15.2852478027352	53.8504314732845	0	0	0	56.0645141408766	26.8348117143029	44.7077219572577	57.3264514975167	0	0	0	0	0	0	0	0	0	29.0477590560962	1483.02386665388	0	480.978617241347	15.3876652717734	24.9432678222499	15.2852478027352	51.5384063720767	0	0	0
5.75_148.1226m/z		148.122605900829	1	5.74593333333333	0.1659	0	0.000253546111672831	0.0001470284261669	3.30540144459733	Normal	T1DM+K50	100	230.494345225044	36.04	356.0374722368	336.479159186739	195.972452188294	261.113890823172	356.693364925663	93.4527134992653	128.034058065103	116.171650875319	129.535168528352	171.944327936046	122.793906718755	75.3978929983611	68.2721456977214	45.4450257607751	101.567998134252	26.5659608184681	75.4191685666326	75.3949675520875	51.3930975085118	39.0648241213092	92.6652372995482	65.4971246495092	69.6639155770181	100.094033870531	424.460709302992	390.870272795926	204.338846951909	299.675770529208	387.424497628924	92.6236882209683	128.034058065103	111.18391418456	133.341537262874	173.466483774294	110.19448352296
6.71_275.1526m/z		275.15257921797	1	6.70701666666667	0.0972666666666671	0	0.0125506187558098	0.00391303714588656	3.00435035551513	T1DM	T1DM+K50	100 - 11	230.603669453371	61.60	157.115254502268	340.551229644711	79.0202436589961	193.687293941115	188.67457510647	377.048634211017	36.9572512685826	399.419554124598	284.072551379791	41.0639627390033	42.3325423084505	461.876089474151	244.534667843186	309.742202975643	61.4491328938221	17.776406261897	78.6857191950231	69.1008676546742	17.2273122722678	49.1464141228027	64.2745421098798	11.559223658908	24.3173484050963	374.028870179816	187.309644542128	395.600584458017	82.3937512381785	222.291463968219	204.929947298596	373.703810532775	36.9572512685826	382.270795799283	292.419974633202	41.427485929184	37.9889585773807
8.00_98.9713m/z		98.9713413022641	1	7.9999	0.0972500000000007	0	2.24413132521306E-09	6.70061997824666E-09	Infinity	Normal	T1DM+K50	100	231.237026630749	47.40	331.325740454072	378.101034876903	106.016629015227	239.061360737882	274.31355695435	216.442467896923	46.8743708133688	257.761052297266	195.624234998908	40.1383461630272	0	253.903145537222	25.2395549035438	143.206257223795	0	0	0	0	0	0	0	0	0	0	394.99987998437	439.220232848767	110.542657852162	274.366473790555	297.947207450834	214.522392272955	46.8743708133688	246.694288174482	201.372619628923	40.4936752319361	0
5.08_417.0707m/z		417.07073393227	1	5.08233333333333	0.0686333333333335	0	0.0060186000568343	0.00209868315267805	4.01524281037418	T1DM	T1DM+K50	100 - 15.9	231.613849982749	37.85	210.895650290123	329.393950414641	25.5560459029613	50.6086334710335	116.611766270485	388.639374046981	31.6545555928449	224.784933547407	84.8227981731435	194.044950726512	281.579874041169	333.942726935044	216.198728446302	279.094021574321	0	1.33473399360052	197.440751769613	28.048950817712	133.600117058362	16.8837422110658	3.78903411203512	0	49.6233576157535	146.115785136106	251.42555009357	382.639755660006	26.6470766383209	58.0826289365541	126.658523559528	385.191728139631	31.6545555928449	215.133972644842	87.3153015651496	195.762754728403	252.688017016136
8.42_170.4553m/z		170.455255568873	1	8.4175	0.0686499999999999	0	0.000203422251748187	0.000121590419212923	16.54041710085	Normal	T1DM+K50	100	231.709021614239	48.31	488.839721681141	195.055934654202	105.841318736029	203.319021824249	243.871651057545	181.508696747718	201.270065307617	233.965762905408	113.799077133202	51.6713427471175	42.2890828423401	60.1533140875292	0	12.1491768594462	25.5877410341061	0.2359007344581	35.7184146167241	0.327093600516121	32.5762327559456	0	37.0462180857325	8.59496422191491	0	0	582.784878503607	226.586296081535	110.359863281241	233.345626831047	264.882560729988	179.8985209465	201.270065307617	223.920630455005	117.143043518073	52.1287689209073	37.949958324435
9.06_143.9810m/z		143.980975560562	2	9.06395	0.0858166666666662	0	0.00921460816092723	0.00299379826766934	20.7959454405553	T1DM+K50	Normal	100 - 3.7	232.076787210888	86.15	5.81621912826744	37.731924722582	16.2845409966478	4.38518015339614	0	20.7654645320503	0	4.29437620994664	29.0638706016344	4.60353097394347	7.95532827587242	14.2322187552022	46.6141120137409	9.81347236248689	229.063012769017	59.9029102416906	545.182044605968	661.170825375198	0	14.8578298756379	272.193262873718	314.450467951108	25.4966996294267	198.450818787111	6.93397939586558	43.8312070948976	16.9797555382882	5.03279330423793	0	20.5812527058973	0	4.11000061034997	29.9179074598801	4.6442842318884	7.13906181536501
5.75_293.4793m/z		293.479338899233	1	5.74593333333333	0.0514833333333335	0	0.0198048559452539	0.00576330176240661	387.827476651444	Normal	T1DM+K50	100	233.868560977365	112.79	332.913664870383	371.64616402474	0	190.526362526205	773.573428280749	0	0	202.288868116847	208.777671044097	493.19249260788	0	72.040855519121	0	0	0	0	3.8000016320824	0.698811666206555	0	0	1.01086110264196	0	0	0.520547155226455	396.892971517215	431.72194636664	0	218.663719176983	840.221115111613	0	0	193.603757747526	214.912567138781	497.558532715248	0
8.77_409.4755m/z		409.475452088506	1	8.76646666666667	0.1144	0	0	0	Infinity	Normal	T1DM+K50	100	234.055613450116	26.07	253.465709137477	145.600166077113	246.283621074969	216.833341804897	149.786505043145	313.667757333751	252.390634820893	294.417172308687	208.259556318921	94.7251190070088	172.590198381513	243.936057572541	52.9598913260152	268.706995477212	0	0	0	0	0	0	0	0	0	0	302.176717547652	169.136111642828	256.797884558011	248.855771621167	162.691452026383	310.885189657763	252.390634820893	281.776607061925	214.379227701171	95.5636834112902	154.881364067482
8.00_106.4543m/z		106.454300295932	1	7.9999	0.0800999999999998	0	5.44639581194772E-05	3.96411089074112E-05	47.9228407559278	Normal	T1DM+K50	100	234.160511006841	66.00	301.629471266626	436.278094567344	23.3078141477415	253.840894500476	273.313439217157	189.376380250646	9.65144348144665	385.886550623293	171.844790885015	15.6737424395819	0	428.891948307071	7.34134625587195	337.833782032302	2.68842003918714	0	41.4399870891113	1.12676184626808	0	0	0	0	3.21907106930424	0.38774462006575	359.596585483469	506.801485864939	24.3028640747058	291.328681945797	296.860923964785	187.696409702317	9.65144348144665	369.318820953343	176.89442062377	15.8124959468827	0
8.68_184.1433m/z		184.143303365418	2	8.68066666666667	0.131566666666666	0	6.89448498292222E-14	8.19621326087501E-13	309.569030775425	Normal	T1DM+K50	100 - 11.4	235.144084803427	33.42	325.196999835927	155.76263429123	99.5647812774097	313.627296609456	279.035639790532	223.954450212551	209.348144292827	274.662732117482	205.257943935558	111.693766371186	47.2174226494435	83.8822344993048	29.4461310244677	116.428720608073	7.59585299002376	0	0	0	0	0	0	0	0	0	387.693318757631	180.941320419302	103.815369844416	359.944472789765	303.07612419127	221.96773529052	209.348144292827	262.870307922386	211.289413452176	112.682547569255	42.3726196289022
0.73_659.1384m/z		659.138442838514	1	0.73465	0.120133333333333	0	0.00765144372815352	0.00257032405903218	9.94944146406285	T1DM+K50	Normal	100	236.121799320589	110.23	0	0	0	0	0	0	189.857330322274	0	0	0	149.990124496333	0	20.8479499587215	28.0247638567769	479.478661629931	87.5816484083517	0	95.83531350526	321.872702669107	783.534355185853	434.91723070336	104.483096421503	0	53.5149846825261	0	0	0	0	0	0	189.857330322274	0	0	0	134.600199179862
8.05_366.6794m/z		366.679401978163	1	8.05138333333333	0.0686333333333344	0	0	0	Infinity	Normal	T1DM+K50	100	236.603836575289	24.85	205.191420690888	142.452341488015	162.495956105063	264.145415516861	295.68003529653	288.290584111348	262.518692016568	272.05624737704	248.661946116178	120.387155746431	71.5856945293407	245.865639671922	31.6710308917498	161.711139942828	0	0	0	0	0	0	0	0	0	0	244.625082360477	165.479448154878	169.433182746283	303.154997527034	321.154527664215	285.733139038068	262.518692016568	260.375730514549	255.96883480066	121.45289611815	64.2405543327193
4.55_242.3939m/z		242.393913919571	1	4.5503	0.0514999999999999	0	2.89720876074373E-05	2.31328382323358E-05	15.787616845264	Normal	T1DM+K50	100 - 4.76	238.165728696167	48.32	301.702277149359	347.191328326263	73.8250954238794	201.556174814925	173.35967295836	177.811047600011	194.9553067408	434.924926555739	153.002124912819	100.232489326075	18.2590180719908	144.538612317386	111.431177968609	263.235469394199	25.1168598450899	32.1506789020524	0	23.0560153008277	21.8358734878961	6.46061097611862	9.09230455470919	0	33.1436924138052	0	359.683383191677	403.314040439431	76.9768133560725	231.322438657569	188.295580488312	176.233673891948	194.9553067408	416.251773531205	157.49806614021	101.119808324272	16.3855285644406
7.75_91.5051m/z		91.5050737654339	1	7.75391666666667	0.0686499999999999	0	4.02684667000219E-06	4.16273412204432E-06	105.273914824937	Normal	T1DM+K50	100 - 8.91	238.917377214251	61.86	367.323830735153	370.394968173599	37.7489094492995	178.280318318287	228.077874389802	276.87235575017	35.1123161315883	417.528444766111	175.733293555763	5.66514235783235	0	407.319637141976	10.5375307516278	169.21295524224	0	0	14.3688340469286	8.3259975845876	0	0	0	0	0	0	437.916078771723	430.268497467046	39.3604741096495	204.609151944374	247.728061676049	274.416202545156	35.1123161315883	399.602195739742	180.897186279298	5.71529364585674	0
7.26_527.1047m/z		527.104694689446	1	7.25621666666667	0.131600000000001	0	6.82338360922241E-05	4.82043817240123E-05	19.4904518696352	T1DM	T1DM+K50	100 - 20.5	241.761934805009	101.43	28.5527198777739	717.706217305551	10.4478997582446	18.7108026508799	0	255.930298933819	98.5599055290182	163.399807681342	122.367380960872	19.2138489655725	18.9162694037549	622.340933193053	446.634756258967	221.098420047837	0	0	0	0	0	0	0	0	124.041215884614	0	34.0399780273378	833.721843645789	10.8939382338165	21.474055569949	0	253.659924116935	98.5599055290182	156.384367942865	125.96312548575	19.3839416503922	16.9753417969034
0.55_200.8719m/z		200.871922979448	1	0.551583333333333	0.549166666666667	0	0.0146103845865654	0.00446204674872885	4.27120606483985	Normal	T1DM+K50	100	242.48437709149	30.18	554.671463820789	366.30480281127	266.501032911495	178.619728799909	185.24388309957	104.671778009623	128.626114845279	155.236212433982	83.3731606691463	115.414215740423	94.4606225281515	104.8816302736	69.3144233098047	44.3064961702615	65.4426583243672	82.7379667276601	116.618939143792	92.0486649458113	0	26.1769667705853	44.5968502877516	96.6279677545689	43.4687366990493	0	661.268156647605	425.517165899235	277.878411830581	204.998687320241	201.203681945806	103.743227658916	128.626114845279	148.571270112362	85.8230667114573	116.435932620619	84.768371582049
9.86_84.7036m/z		84.7035541569966	1	9.85911666666667	0.0686666666666653	0	2.80590173318274E-09	8.07742202166054E-09	65.8402714306942	T1DM	T1DM+K50	100	244.001530138027	43.40	234.770196612981	89.7429719521442	49.9491220568983	174.515995962743	113.574728256322	225.090109322933	160.69009780884	224.199881626628	565.071373992013	154.199253494333	125.876675920619	243.748846073347	38.5053353285254	336.607696019326	10.7534482150968	11.9550246287662	2.77202217754088	0.0597029900018763	2.59467067806365	0	2.33039369689388	5.45297358192792	0	1.14138192755414	279.888303754925	104.249725341783	52.0815343860683	200.288906097392	123.359827697432	223.093319892898	160.69009780884	214.574039459221	581.67589950561	155.56431913376	112.960941314696
8.03_216.5567m/z		216.55670736536	1	8.03421666666667	0.131566666666668	0	1.91165583082187E-05	1.6221328319238E-05	10.7713526813969	Normal	T1DM+K50	100	246.877279337883	27.15	401.262962227175	341.305916178181	150.99135642665	246.859787331887	270.307064643965	281.49272145171	92.6372299194538	190.161196524044	112.553476731403	77.3231030866616	79.8739499377122	123.69990990405	56.7052925925196	99.9526360707934	38.9138409286504	10.3544150444682	67.1720232364689	27.9430489274268	2.89564279182296	0	20.6275271524066	17.9328920727958	39.5097127028013	3.84892513481826	478.377628326399	396.477264404335	157.437432289115	283.316589355477	293.595533370973	278.995580673214	92.6372299194538	181.996778011308	115.86084136187	78.0076142549428	71.678382873542
3.77_880.5051m/z		880.505077459754	1	3.7723	0.0686499999999999	0	1.04131148148667E-11	6.8211839430102E-11	113.193495200014	T1DM	T1DM+K50	100 - 29.8	247.18937111634	51.33	161.75136821798	204.888131523141	60.2587510363472	112.24814046432	124.571877841036	389.063475834191	66.2849426269138	198.835586349439	377.149144268774	144.772157038502	90.9230649084882	413.553790029976	215.707758162978	241.030312289323	0	21.8377717447062	0	0	0	0	0	0	0	0	192.836726014248	238.007845878657	62.8312988281565	128.825195312553	135.304443359391	385.612067691492	66.2849426269138	190.298739864164	388.231607257831	146.053768282659	81.5937895099569
0.64_1109.6206m/z		1109.62063877572	1	0.6374	0.0514833333333333	0	7.10808950921127E-07	9.03885378351082E-07	22.650271387127	T1DM+K50	Normal	100	247.71616919523	48.44	0	0	34.8448036791371	52.6477176991334	0	0	0	0	0	0	0	0	0	73.9006364488565	167.233876195454	258.364278065356	248.828232222717	63.5463505055739	526.86302821861	211.974357103306	171.128517633127	271.57231068407	306.013111845352	251.637629478734	0	0	36.3323871623514	60.4228496551968	0	0	0	0	0	0	0
9.08_78.0429m/z		78.042882606748	1	9.08111666666667	0.148716666666667	0	2.55939938131888E-07	3.67566325973075E-07	117.488234562605	Normal	T1DM+K50	100	248.246538575249	39.72	368.901503628854	121.578056633001	85.0379513250141	312.193499809023	325.568533118442	253.942496451772	243.943893432598	274.806374203285	142.977364646521	70.1827235596959	7.93828138045241	138.724173595118	0	78.2835528544005	3.50974083821741	0.437458191539617	3.5194689064346	0.068767127395833	1.21992141031836	0	12.3741242353279	0	0	0	439.796948645619	141.23088121415	88.6683650016799	358.298929691321	353.618087102587	251.689755563793	243.943893432598	263.007782850398	147.178730010985	70.8040237426846	7.12376403808376
2.16_93.0510m/z		93.051026450607	1	2.1648	0.1659	0	3.71247477204406E-12	2.70823295682213E-11	Infinity	Normal	T1DM+K50	100 - 0.678	249.463985279131	44.63	239.324917576609	180.025685241121	138.491780791321	244.471038634817	468.612512872056	259.841492259614	130.49050187983	334.453952977685	0	0	0	35.496398191486	0	0	0	0	0	0	0	0	0	0	0	0	285.318350426003	209.126440016507	144.40422867202	280.575064941979	508.986107492974	257.536420984874	130.49050187983	320.094440652028	0	0	0
8.05_89.0703m/z		89.070260940581	1	8.05138333333333	0.0686499999999999	0	0.000430429313353908	0.000231033969724041	5.66113094207089	T1DM	T1DM+K50	100 - 23.3	250.379498731424	45.02	438.561071208885	405.765421645255	134.006861782263	227.759431558423	218.1205456388	232.689100453318	93.4929515123536	249.871506919377	283.969315983753	156.095482837585	149.002715110475	403.915523542681	155.570187422857	353.723767491195	31.9379293345572	61.2372537815078	0	10.4395423872793	83.6349329656294	36.9231441810356	61.6057454945883	76.1386866669285	40.6142138933041	39.7467838488821	522.843683246336	471.356506694116	139.727840900422	261.395450592044	236.912853240963	230.624899864198	93.4929515123536	239.143474102021	292.313705682739	157.477335053227	133.714104175575
5.51_357.1052m/z		357.105190866958	1	5.51138333333333	0.0800833333333335	0	0.000330565306580488	0.000183839395363022	53.7474334498371	Normal	T1DM	100 - 13.6	250.556663192831	85.55	574.883685691999	296.972619590981	48.3062547236793	106.011139298084	350.115657771002	124.686381368898	0	503.477567098006	27.9704514739307	0	0	0	0	0	17.9769098695482	3.11392585496769	16.6295397581395	4.69350446354939	0	15.6428999823534	1.38757491010589	0	11.4921351407682	19.3023099239252	685.364760800375	344.977588249461	50.3685302734168	121.667099952743	380.280084133944	123.580280131774	0	481.861161413251	28.7923583984394	0	0
0.62_1043.6671m/z		1043.66707701542	1	0.620233333333333	0.0514833333333333	0	0.00177125585839999	0.000744641853189008	9.56191734986863	T1DM+K50	T1DM	100	253.938351085493	47.75	96.4762918986352	0	0	121.631703208258	96.8912862708413	115.283429792009	0	69.5450019688723	5.78662570355429	55.9799189751696	0	0	0	97.5770315898883	118.757951422381	207.673314984901	223.490364839037	84.0302512706328	528.396998520217	330.754825355088	264.815841179754	248.585269434163	251.784055066711	281.094638782048	115.017093658561	0	0	139.594543456897	105.239013671937	114.260742767869	0	66.5591430664167	5.95666470845645	56.4754872879807	0
8.09_435.1353m/z		435.13526273626	1	8.0857	0.131566666666666	0	1.91327488188175E-05	1.6221328319238E-05	Infinity	T1DM+K50	Normal	100	256.330428559101	86.85	0	0	0	0	0	0	0	0	0	89.2406580530743	30.0903448096239	0	97.4494319606666	0	119.614979190634	103.484423676824	0	259.188611495287	94.3341713447009	612.189501815693	477.012289868236	589.914698345389	200.692282073205	106.873327781039	0	0	0	0	0	0	0	0	0	90.0306706710835	27.0028871458475
8.00_101.7249m/z		101.72494633884	1	7.9999	0.0972500000000007	0	5.66820788214795E-05	4.11622100443415E-05	145.556992204487	Normal	T1DM+K50	100	256.635030526187	54.43	359.822966169435	369.736015856773	97.1242466407623	229.44315273472	348.255228908027	248.870097287868	10.060493469239	389.768043142674	162.139548637794	6.73525533395627	0	415.193872007293	0	661.483975950819	1.62081486060784	3.33065207186753	10.0868341960047	0.74526556150569	0	0	0	0	0	1.84767359874263	428.973698988078	429.503026962245	101.270644664779	263.32782745362	378.259368896466	246.662353992479	10.060493469239	373.033664703355	166.90399149587	6.79487991332877	0
9.13_81.9046m/z		81.9046301637198	1	9.1326	0.1144	0	4.0708787119037E-08	8.0409985166476E-08	171.083132195793	Normal	T1DM+K50	100	258.970644589556	42.00	499.383190498152	314.951603237778	192.701595965321	277.871153942775	202.005747131085	205.691157267385	216.349128121617	162.811580552333	69.1321377191351	102.477091575052	20.1998215128696	148.133053219883	0	6.69957731333381	5.40221332163207	0.841279952060212	6.915886772431	0	0.330661562221206	0	0	1.01031348605022	0	0.636768084597641	595.354589844569	365.86283493042	200.928352355936	318.907783508281	219.409674516167	203.866457239834	216.349128121617	155.821395874035	71.163573741911	103.384281158448	18.1271934279671
6.46_663.0337m/z		663.033652210042	1	6.46101666666667	0.0972500000000007	0	6.3373204556294E-06	6.15473542744223E-06	117.312116994038	T1DM	T1DM+K50	100 - 53.6 - 8.55	261.793542511982	33.84	315.377475025441	296.131521823475	211.47992587266	306.232860323901	230.256054541491	311.882751792301	64.6618957519713	254.744725133993	198.072318812913	0	0	331.20079054022	376.870322916452	664.617822802309	0.00440383621632042	0	22.3115810100282	0	0	0	0	0	0	0	375.986678892192	344.0005288838	220.508360862751	351.458009719888	250.093904256802	309.116019019981	64.6618957519713	243.807464599651	203.892639966383	0	0
0.64_1105.6197m/z		1105.61967357651	1	0.6374	0.0514833333333333	0	7.10238802889007E-05	4.9640663171891E-05	Infinity	T1DM+K50	T1DM	100	264.6876219353	52.96	136.798569021623	109.377226311727	0	68.3233763262369	0	0	0	0	0	0	0	0	0	0	117.459082885739	286.107427148769	351.095875689662	212.760459809518	347.619495836318	292.290012077272	0	288.592086236209	519.916961051016	231.034818618501	163.088500976473	127.057813593738	0	78.4135243865205	0	0	0	0	0	0	0
0.64_1126.6048m/z		1126.60476008961	1	0.6374	0.0514833333333333	0	2.2377898423187E-09	6.70061997824666E-09	88.5270868960951	T1DM+K50	T1DM	100	264.886186275692	34.90	0	2.30918051023051	0	0	41.3997083525379	0	0	0	10.5896510451202	0	0	0	0	7.36323968446572	169.350808515149	299.786018672862	290.129077408337	165.028889712763	257.300564308911	378.589168447374	156.942917398836	362.817525159796	386.831253194731	182.085639938161	0	2.68245444428229	0	0	44.9665252781157	0	0	0	10.9008261268034	0	0
0.65_450.8655m/z		450.865480378214	1	0.65455	0.0800833333333334	0	0.0262165867592732	0.00726993173752225	3.68801926634783	Normal	T1DM+K50	100 - 17.6	264.975486121512	80.70	93.9548854681374	86.7055404869771	94.7913009089275	322.803367089353	277.152822794481	739.960361706117	269.896412952749	234.539197565352	566.432604028064	285.564006579027	55.3320695352726	9.47058029725526	104.853639386338	344.068714240963	0	69.8474945147998	47.3306180518029	0	132.935007851539	12.5329748178449	126.897241500374	122.732694820148	205.757555748383	0.442827770650747	112.011123654318	100.721299782654	98.8381015418995	370.475685751375	301.031091957564	733.396123795603	269.896412952749	224.46944515757	583.077129053057	288.091992962908	49.6546529679275
5.60_447.3676m/z		447.367593152548	2	5.59718333333333	0.0514833333333335	0	0.0384268836839863	0.00992291385995385	3.28273503695218	T1DM	T1DM+K50	100 - 3.12	265.63774499707	55.70	244.442310879351	250.26551471058	24.5444122514209	275.787347932855	209.040291611158	32.8837550079268	120.340688275092	446.160716104417	383.584310059856	157.229988793165	17.0655397000393	337.499561638737	311.34204295114	387.105026839482	56.3753540854943	71.908468071124	41.7356716570832	274.49242093677	0	0.761853000509171	0	119.940643557015	29.6167083600769	214.365303457502	291.41920373624	290.720382928823	25.5922546386712	316.516236395687	227.050284432779	32.5920410156187	120.340688275092	427.005163463804	394.855869293175	158.621884345999	15.3145085414826
0.64_1037.6763m/z		1037.67631378815	1	0.6374	0.0514833333333333	0	0.00113172174012777	0.000520799586656001	10.3504847173178	T1DM+K50	T1DM	100	265.984928538126	37.61	120.348492485991	0	0	131.137263702095	0	45.2807294928572	0	133.041048149753	0	17.4710185636103	0	2.47525452017828	72.4941630773659	61.7465043362869	90.6163899589325	234.837391807284	328.568110668041	181.537865147549	463.848765085217	332.694029332501	241.838771251669	286.337573691202	216.987654608513	282.582733830352	143.477050781257	0	0	150.503906249976	0	44.8790411098911	0	127.329037411903	0	17.6256826530046	0
3.26_324.0365m/z		324.036537295306	1	3.25743333333333	0.102966666666667	0	0.000658094288677691	0.000330052731971704	5.58207885843488	T1DM	T1DM+K50	100 - 10.7	268.737360063941	23.24	173.803243410547	100.114265726189	249.468648516076	163.600059185195	459.242891584987	233.428826879635	279.214111328144	182.572201985031	311.509720424959	235.315563101652	295.218937883321	186.485439438703	228.65917118955	355.235328345459	0	90.2439108695887	47.5748233733872	35.8358501551403	0.056321578017323	0	5.06585100290682	190.230794956029	28.9249212082222	83.4963401703383	207.204729080133	116.297515869153	260.118886196552	187.76087951655	498.80924081402	231.358064127861	279.214111328144	174.73361086842	320.663380190076	237.398719682072	264.927627563465
4.38_183.0728m/z		183.072797883846	1	4.38441666666667	0.0857999999999999	0	2.34729013370849E-06	2.64704764618988E-06	10.1728142380218	Normal	T1DM+K50	100	269.142520096669	40.68	399.291566392709	417.893894061405	160.298903238461	220.089737102356	380.932216757541	194.650762496127	189.91566021158	190.067420513169	201.350008823978	108.733863315618	49.15833238745	190.083975667941	49.5601613435785	77.1028303507682	0.349552812983545	0	170.546683668208	0	0	0	2.32891494541451	0	0	91.3452160246397	476.027369886024	485.445519913706	167.142333984426	252.593078613289	413.751662408187	192.924002549768	189.91566021158	181.907028198276	207.266644336872	109.696441650408	44.1143798828061
8.60_141.1260m/z		141.125959621354	1	8.60056666666667	0.165900000000001	0	0.000179634453787436	0.000109721592300718	9.02653483518756	T1DM	T1DM+K50	100	270.161745522573	58.77	51.7571389892595	40.4518610799747	324.540228240919	135.274321763829	102.790674809124	61.6250190769554	368.427526474003	126.866750683812	184.851184956223	421.331430108634	518.634592852791	136.686851828307	182.111967081615	177.354446307867	15.7197860665919	7.22566244934403	0	6.05124681716977	46.567137722446	56.7481769931773	15.7948227384258	31.8031955219868	108.157549947226	11.2297162817527	61.7038195133101	46.9908151626639	338.395398372323	155.25193424062	111.646667599669	61.0783394068061	368.427526474003	121.419828457476	190.283005356432	425.061312355264	465.419438339482
6.09_177.2248m/z		177.224831981888	1	6.0949	0.131566666666667	0	1.19786822572188E-07	1.98190347583559E-07	8.16596796217859	T1DM+K50	Normal	100 - 2.27	270.594469005371	35.50	15.7272236779828	53.583527828966	37.0373109970066	35.4524790317783	16.0197284428486	31.5133449794479	44.1601194002747	31.6010789044001	59.6374274267077	143.02952498852	108.186343927646	105.931462538645	120.564385892577	53.889862274039	103.412878693944	209.656593619521	379.755501712919	534.155442202406	201.692493116332	85.2325875835489	219.129362592886	415.525175439097	296.322841848758	261.061813244291	18.7496795654236	62.2451868653547	38.6184963183292	40.6881799261057	17.3999178409609	31.2337879862541	44.1601194002747	30.2443119175196	61.389863014227	144.295709393184	97.0857480790886
8.42_70.8951m/z		70.8951081207437	1	8.4175	0.0686499999999999	0	1.19213084165404E-05	1.06100111145979E-05	17.5801376702788	Normal	T1DM+K50	100	271.076057706645	29.07	397.440889093101	231.45319568154	125.468215186846	243.178801721917	271.76572268301	284.570582987414	283.52538139136	331.205672907972	197.840916580298	89.8207492403953	94.3419437651606	159.0915712787	7.76356031018637	77.4119892363526	55.0105423354381	17.8934124608979	34.9155044394683	16.9552730408727	15.4866061035564	0	4.65943661082007	7.23851136005369	0	2.03521587109684	473.821029653499	268.867094039915	130.824665069561	279.091987609866	295.17986297606	282.046138293166	283.52538139136	316.985622882829	203.654438018808	90.615897178645	84.6618700027574
6.64_481.1528m/z		481.152836973914	1	6.64408333333333	0.0629333333333335	0	0.0116425689821268	0.00367431216859189	4.18934293584962	T1DM+K50	Normal	100 - 26.9	272.378389053754	103.82	5.11756841975226	1.27251068049274	125.278785239645	27.2404480099683	5.59256368592808	4.50882344907486	349.810784545753	1.31428565855781	9.91555545072866	539.58755389373	605.69086318028	5.64075617329948	108.691127752614	2.23691049624712	104.36364331956	223.434148386196	170.758817713332	234.292861884603	72.3752207670034	253.696823137874	330.29256732909	270.712839562545	1031.3767046726	32.4802637647449	6.10106208121236	1.47820922407824	130.627148038177	31.2633779122701	6.07439439455232	4.46882537438342	349.810784545753	1.2578578575243	10.2069223488604	544.364311320186	543.5431905884
8.00_477.1257m/z		477.125694521762	1	7.9999	0.114416666666667	0	0.011768257479211	0.00370510155130646	66.7391783151485	T1DM+K50	Normal	100 - 18	273.995483678821	111.82	0	0	0	0	0	0	32.8437347412327	0	0	61.3589473929575	184.059504595808	0	4.00090152115078	0	325.453070480443	66.2741877193807	0	162.812439259392	425.719746519806	956.626789987907	543.102530738506	259.564582462057	0.40148962071416	0	0	0	0	0	0	0	32.8437347412327	0	0	61.9021341390634	165.17384769654
8.23_171.1293m/z		171.129284324191	1	8.23443333333333	0.0514833333333318	0	0	0	4835.09846544407	T1DM+K50	T1DM	100 - 7.99	274.193269121794	21.04	1.15419345965264	1.22010423530489	0.0025645008541185	0	0.0693579299441851	0	0.153081101523738	0.205271899060741	0.00251542110971641	0.274216432210917	0	0.0576811255548302	0.00584061192285182	0	251.444171715488	241.724971840267	316.876474236368	270.373964835727	228.621983576637	224.020659813479	257.799361629442	266.602982407772	420.906728003231	263.561393159532	1.37600621496155	1.41733139266559	0.00267398372417295	0	0.0753335043695251	0	0.153081101523738	0.196458714649462	0.00258933632806955	0.276643962960222	0
8.42_255.4556m/z		255.455569201083	1	8.4175	0.0858166666666662	0	4.63350554591457E-08	8.93245081426125E-08	38.359777907939	Normal	T1DM+K50	100	274.426773915353	25.04	413.562882814365	273.331604590252	177.660287547898	214.984547781339	262.06737164187	279.187957903973	275.41881589037	299.200723152756	178.998314018922	104.207008331294	72.8337917449578	125.921974804329	36.2461097425954	110.44816273105	19.4652298812854	19.2773966252196	32.7976140480571	0	0	0	0	0	0	0	493.041346119949	317.515055340018	185.244905094118	246.733943587381	284.645944632146	276.711262837218	275.41881589037	286.354779985674	184.258148809386	105.129512190664	65.3605889642126
8.77_62.9678m/z		62.9678169923363	1	8.76646666666667	0.0800833333333344	0	1.19329509811195E-05	1.06100111145979E-05	39.3893121414494	Normal	T1DM+K50	100	276.998629267607	24.08	418.266493376746	190.283687260663	286.573400832621	261.478826464826	269.900550278085	266.437760182764	298.175359725941	224.872956019211	122.531855360687	114.831441762497	90.8242988540228	124.803370110713	0	74.5747958179213	4.40212157937873	0	17.6933037777094	2.54565288501025	0	0	18.1935710364677	18.279702387862	0	9.20894524032903	498.648895974323	221.042625427249	298.807703018183	300.094600677467	293.153995513905	264.074172973644	298.175359725941	215.21821594239	126.132432937625	115.847999572757	81.505157470695
8.75_316.0882m/z		316.088237650513	1	8.7493	0.211650000000001	0	0	0	Infinity	Normal	T1DM+K50	100 - 10.6	277.807279764102	23.86	418.965023217646	311.932242788892	237.61160526139	283.582412497838	268.732953033982	256.036249373264	196.231276512167	249.366475427635	223.001624602659	83.2430168445789	53.5982050716033	178.968131319309	910.040649782223	141.876479295439	0	0	0	0	0	0	0	0	0	0	499.481669193038	362.355401527478	247.755645751953	325.46249341967	291.88580322268	253.764934662937	196.231276512167	238.660125732472	229.554489135734	83.9799346923749	48.0986938476557
8.09_311.4531m/z		311.453050546091	1	8.0857	0.120133333333333	0	1.91319404763135E-09	5.96206876075533E-09	Infinity	T1DM	T1DM+K50	100	280.590668685638	53.33	507.970769745913	224.584728451606	80.2713536072613	106.627150997527	110.978146181322	111.060129144145	133.717292535579	0	341.135333697093	206.355196631945	173.492106498509	187.326153631814	560.381350518869	214.853871135596	0	0	0	0	0	0	0	0	0	0	605.59252900249	260.888354238189	83.6982731818696	122.374085629007	120.539535522475	110.074907302811	133.717292535579	0	351.159537032587	208.181978422752	155.690730768105
8.00_109.1708m/z		109.170807149071	1	7.9999	0.165916666666667	0	0.0262471710259665	0.00727527017363707	45.7357169533936	T1DM	T1DM+K50	100 - 24.8	280.964811970085	145.73	0	161.032985925617	0	10.1424955081832	113.96210374862	0	0	60.4965212145195	291.596787644979	44.9455147979407	0	103.321891556768	1171.14870400712	74.7759738136952	0	0	11.6985544270218	22.1855582371469	0	0	6.64286221396994	0	0	20.9052777869716	0	187.063612765855	0	11.6403617858928	123.780577759684	0	0	57.8991515787143	300.16530929195	45.3433998493057	0
8.47_615.1521m/z		615.15212717127	1	8.469	0.148733333333334	0	0.00899424682087047	0.00293240711794601	2.05976339028156	Normal	T1DM+K50	100 - 14.6	282.177081746557	51.20	1.09757903887039	829.309209866237	0.236871586184259	22.9748941753835	0.804905888429558	1402.91981692886	0	0.0733764884879012	0	0	0	0	0.454867700910788	1076.19162903594	125.179875401912	90.4876590649777	65.5621292797501	227.898013160499	115.689899415318	189.63189184972	55.5416080898789	178.904243045609	71.3806035710953	249.673087177117	1.30851164184529	963.365213691265	0.246984034011349	26.3678776074675	0.87425304232495	1390.47442130461	0	0.0702261277836109	0	0	0
3.54_253.9920m/z		253.992026538416	1	3.53775	0.0972500000000003	0	0.0250216746023432	0.00699904622635148	5.83382588111131	T1DM	T1DM+K50	100 - 41.4	283.520377026858	16.60	124.653585568928	0	118.579853551948	220.110628190744	277.599112260186	21.0838640675055	234.561739486133	228.75255519032	326.268757485794	216.010861288003	262.382064572114	271.522502514976	277.681388395029	347.256687905233	0	26.398763373712	53.0249770226217	58.9928244903052	13.1540901764788	35.9116828368708	0	14.0509637331165	178.485121473245	105.975473188768	148.609496116627	0	123.642227649681	252.61705494404	301.515831762252	20.8968276977561	234.561739486133	218.931247633521	335.856109026343	217.923120898898	235.460022926332
8.23_249.2659m/z		249.265853649542	1	8.23443333333333	0.0686499999999999	0	5.22170084948925E-10	2.06919848994851E-09	93.7909470320009	T1DM+K50	Normal	100 - 7.97	285.334928340222	41.21	2.85063088072522	1.30617044183487	5.42912105303073	3.2869921259393	2.1900099202948	5.4825994922714	3.044499572849	0.747927018479701	2.34057879406407	18.12135494309	29.835791539779	0	0.531118545116819	1.27572132140885	291.593861034442	188.032385349744	346.714022892552	152.41843230982	240.152999395477	218.778421188548	154.098596572925	328.409091178726	500.345901636085	432.805571843905	3.39846476830642	1.51731001156785	5.66089939453693	3.77242242823216	2.37869155023222	5.43396298510451	3.044499572849	0.715815371585015	2.40935630092671	18.2817762059179	26.7744526343217
8.95_155.1448m/z		155.144760207247	1	8.94953333333333	0.131583333333333	0	0.00069374539822098	0.000345235609499134	4.41158126127877	T1DM	T1DM+K50	100 - 9.09	285.362125719514	41.48	68.6968947959893	179.134779238725	154.094782406591	150.223376668726	182.445919253296	54.8157187967045	242.213899645993	144.840107247085	176.4757738614	371.958689235191	482.409085978026	106.216062219404	455.379715104746	119.733427918316	33.7364425891792	14.9893757559304	15.5389140986857	65.1726599329931	119.221649045669	122.007830503996	87.4351180111332	106.477613231543	33.8148343007555	48.4532772581381	81.8990554809494	208.091521024694	160.673348762377	172.40869879721	198.164657831206	54.3294448852375	242.213899645993	138.621513366681	181.66148424151	375.251493930772	432.910895146332
1.58_376.9960m/z		376.995989266251	1	1.58128333333333	0.0686500000000001	0	0.021938034465807	0.00625922230135781	3.25936237449776	Normal	T1DM+K50	94.8 - 100 - 33.9	286.4688730702	77.39	217.139970987228	5.13570421937102	462.154984544222	253.964751260478	639.187957679321	6.19709416129528	264.361919270667	443.608602439017	392.736260561847	137.487754078438	116.02461805648	6.82279059470407	51.3044108645756	66.0536301626491	0	88.2391669061122	0	472.12275876181	236.775230113206	0	0	0	0	81.7736253938013	258.869903564447	5.96587947401128	481.885160900611	291.47083014738	694.257582968997	6.14211932408264	264.361919270667	424.562622752493	404.276748292704	138.704879354219	104.119766235352
1.58_123.1022m/z		123.102243452349	1	1.58128333333333	0.26315	0	0.0133404175260049	0.00411549766849438	6.78636521174375	Normal	T1DM+K50	100 - 26.7	289.497590027394	84.18	759.048130907273	327.234855598904	483.410434781336	262.088552007166	288.554690729745	30.6968601432958	119.771656573994	45.1755394774423	83.0933923365976	114.193075146022	127.938826795195	0	0	0	33.8919971530947	20.9209247837106	1.04913416315258	56.2242123583411	163.85142094553	19.9439840083371	80.3192845331724	9.95729687437366	0	40.4288518193786	904.921906157469	380.131647931554	504.048042185183	300.794371842977	313.415294724475	30.4245462417488	119.771656573994	43.2359639090596	85.5350774343882	115.203981746476	114.811502605907
8.51_175.2181m/z		175.218072552889	1	8.51475	0.148733333333332	0	0.0021041915014266	0.00085547694925325	28.346312994515	T1DM	T1DM+K50	100 - 9.83	291.077876607305	88.58	5.74936610293773	109.526443667649	142.411432013768	68.132360102425	67.807727548892	5.15636871278351	229.216593044553	48.4341893765685	70.6410165474381	585.334745275938	606.622125018416	5.42847132196027	449.508209212933	28.9326922671483	0	8.69363495881763	0	15.5823069188976	0	0	10.3579429201952	23.4908297080545	29.8410711337569	14.7205413840534	6.85427856445526	127.231151605982	148.491216421089	78.1942984622544	73.6497433487818	5.11062622070327	229.216593044553	46.3547062873599	72.7167907160742	590.516484682792	544.378899134696
8.05_89.8719m/z		89.8719439585148	1	8.05138333333333	0.0858000000000008	0	1.39395918197227E-06	1.67576833449514E-06	5.44166802534873	Normal	T1DM+K50	100	291.455204238063	28.58	441.936378529825	380.086908604905	249.349383661588	254.461584309989	293.844154761656	257.951232185983	174.576881408676	279.435110441879	314.421754647469	159.206856906667	126.475127199001	353.136697767719	247.556246085479	176.683920721776	45.282573194977	78.0001888751113	130.548600436089	48.117349646059	27.3233424371411	6.92134090845386	29.546115175974	79.3982671685676	34.7534293801677	55.7078092562068	526.867656707783	441.527118682881	259.99452972412	292.041036605823	319.160475730901	255.662929534913	174.576881408676	267.437788009637	323.660984039307	160.616252899187	113.497987747188
8.05_138.3523m/z		138.352285036796	1	8.05138333333333	0.0686333333333344	0	0.000876571083152755	0.000420253890480391	8.91289118059114	Normal	T1DM+K50	100	291.739620050505	29.85	290.465220797105	187.509193707395	137.058361760181	333.880911113497	305.497980719422	344.67036395555	335.126337528325	399.708590822566	249.130418041092	146.820517323958	40.4576078357777	256.165528905558	0	155.416114101433	82.6659620956557	0	132.584366115805	0	0	0	0	29.9817256031826	0	82.0911616710373	346.286790749342	217.81964111328	142.909614562989	383.189186096153	331.818344116211	341.612770080534	335.126337528325	382.547422938356	256.451072692826	148.120261900019	36.3064041137559
8.92_814.9816m/z		814.981595776753	1	8.9152	0.0686499999999999	0	0.0391966177317524	0.0100690272718445	Infinity	Normal	T1DM+K50	100	291.919230914648	151.35	164.616136139309	987.383467824781	0	0	1007.59775248546	0	0	175.756490867633	849.875714781753	0	0	0	0	0	0	0	0	0	0	0	0	0	0	0	196.252044677861	1146.99182664288	0	0	1094.40794658479	0	0	168.210526843412	874.849167055199	0	0
9.51_494.7301m/z		494.730075124828	1	9.51015	0.0629166666666681	0	7.69614479111391E-05	5.30292994748538E-05	Infinity	T1DM	T1DM+K50	100	292.53957613704	64.14	170.611269489747	111.268564699365	0	154.080514746454	124.8575668647	142.680061536799	0	129.220512121903	853.576693104405	98.791287178657	0	194.316437211144	37.392021134214	571.161018193823	0	0	0	0	0	0	0	0	0	0	203.399322008829	129.25488265832	0	176.835467598504	135.61474609377	141.414337158192	0	123.672533035329	878.658897991789	99.6658477783121	0
8.05_366.3337m/z		366.333657786885	1	8.05138333333333	0.0686333333333344	0	2.0006201817413E-06	2.30990986583118E-06	34.6058794570367	Normal	T1DM+K50	100 - 7.81	296.572340256902	26.70	223.474120753952	207.377166501248	198.69056556781	297.723794826129	392.782274171891	387.827685224309	311.519134521422	353.183980488454	299.586790774536	164.817523505506	55.9122589167222	283.248876022995	2.95600178581928	159.637762744705	13.3388505162745	0	0	0	21.8939799313587	42.6159332495976	0.241296280769655	7.60992653010071	0	0	266.421349444354	240.899227868683	207.173001179469	341.69230651854	426.622668689969	384.387239862849	311.519134521422	338.020309448252	308.390097294577	166.276588533477	50.1753112883829
9.13_91.0368m/z		91.0367888923099	1	9.1326	0.0629166666666663	0	2.16599738145362E-10	9.79207571022469E-10	Infinity	T1DM+K50	T1DM	100 - 8.1	296.694765992571	50.16	37.3034937379662	25.2166324401547	3.33435412396166	1.94493898524456	0.213785883523228	0.226815679990537	0.423294090532181	0	0	0	0	0	0	0	362.425873469025	256.678985376072	497.74099282889	402.376289506008	161.439637407349	98.8319366856251	491.327073814915	361.292843093692	100.856609133893	233.977418610238	44.4724745179793	29.2928454312017	3.47670332953238	2.23217189709056	0.232204735687763	0.22480358290758	0.423294090532181	0	0	0	0
8.77_255.4565m/z		255.456493164514	1	8.76646666666667	0.148716666666667	0	9.62749648891759E-08	1.65252084542992E-07	141.938002736841	Normal	T1DM+K50	100	297.491825010878	19.82	413.007584149479	325.524381320547	273.652506461506	289.49078712559	234.218386686371	319.824833331021	226.340320041007	297.875800971507	229.918491296266	121.900815726651	126.455858571407	198.088710514374	0	218.841147040801	11.3263959597551	9.63288339282531	0	0	0	0	0	0	0	0	492.379330226813	378.144679260426	285.335193857333	332.243429943441	254.397613525375	316.987645821633	226.340320041007	285.086742276031	236.674606772097	122.979955937747	113.480696201355
6.84_239.3826m/z		239.382580327235	1	6.83858333333333	0.0972499999999998	0	0.00818557110340656	0.00271157277224026	17.977639002733	T1DM	T1DM+K50	100 - 5.45	297.579650609587	89.85	106.991295171876	42.644566226491	4.65933113886562	42.9654929510226	4.11846099084826	103.377197597932	4.40311431884948	92.4755304809223	1094.74742226233	79.8413457137416	11.1969754476295	54.8169996457923	510.962360243868	33.9128003441613	0	0	0	0	15.7193543358217	54.4642299519595	23.977961343937	0	52.4557292223504	18.9103845701463	127.552868951097	49.5379662577016	4.85824584961638	49.3107324381468	4.4732894897449	102.460131556732	4.40311431884948	88.5051677211463	1126.91638770731	80.54814989839	10.0480957031261
8.00_163.2098m/z		163.20981371339	1	7.9999	0.114416666666667	0	0.0214131010707993	0.00613398754999925	61.1760202372206	T1DM	T1DM+K50	100 - 4.61	299.021780198299	176.98	0	170.164173315641	0	0	132.816280615648	0	0	13.3023976128495	266.982048283015	99.6069495678825	0	25.7509820054042	1361.95270995777	39.8379913757246	0	0	0	6.36565747238784	5.87000406802661	30.7382951560268	5.90496335079148	0	0	0	0	197.67083644864	0	0	144.259147644037	0	0	12.7312698364191	274.827270030967	100.488730907429	0
5.41_498.0984m/z		498.098386746976	1	5.41413333333333	0.0858166666666671	0	4.07860553136574E-05	3.11329939962273E-05	Infinity	Normal	T1DM+K50	100 - 71.6	299.131657866277	110.21	221.193731208409	0	349.823170404614	181.534047469442	1012.69653744936	74.188501658415	66.901504516624	486.715770223356	4.52824904463343	218.853802194082	121.757858116503	0	0	0	0	0	0	0	0	0	0	0	0	0	263.702714919996	0	364.757712011779	208.34339904778	1099.94602045271	73.5303704931354	66.901504516624	465.819018848794	4.66131086700527	220.791229248125	109.264739990234
6.06_211.0996m/z		211.099620870598	1	6.06056666666667	0.0686499999999999	0	1.17784082487304E-08	2.80045126269392E-08	35.2382413159206	Normal	T1DM+K50	100 - 3.37	299.694361411557	36.30	256.799411553974	491.124996650174	319.887209806597	421.500336743229	203.607763471228	224.169252631584	299.852323821982	180.613596613687	242.35029194872	76.8103161148364	36.8595759296773	195.373286945109	176.395915665828	141.901637975923	17.6756806813481	0	66.0077261698837	0	0	0	0	0	0.0652615429451581	1.2993789032787	306.151090479303	570.514268644538	333.543734727262	483.74844323157	221.149713543533	222.180632182912	299.852323821982	172.8590966484	249.471713756838	77.4902877807547	33.0775527954249
3.52_323.0419m/z		323.041945502761	1	3.52058333333333	0.0972499999999998	0	1.21633017768907E-06	1.47326473058437E-06	9.15636379764375	T1DM	T1DM+K50	100 - 54.1 - 26.4	301.222063091629	30.09	152.031791779574	247.120463156117	175.78395188992	156.040704538666	99.6805613780341	495.854904246488	224.100145891658	351.8816720351	361.283820059757	188.00415218405	219.587539137236	349.431182796407	421.727954812781	267.297729559541	14.0040500165348	3.39792814035154	4.96091617951788	51.161518206638	13.1052465205495	15.0103006978719	9.90311921489812	5.2360792764868	116.285791391581	95.9106893195257	181.249242586587	287.066940730438	183.288465499855	179.085142575629	108.268600463881	491.456142192445	224.100145891658	336.773914564229	371.900083215067	189.668479360741	197.056483582093
0.70_248.2098m/z		248.209809508447	1	0.700316666666667	0.0629333333333334	0	0.0120859312621167	0.00378839580827668	4.12264295846788	T1DM+K50	Normal	100	301.761237616211	37.77	75.5678045363118	100.614903954894	60.1641038388474	116.585515260894	77.7740531693242	24.4012644449513	67.5050716609184	62.955794705098	163.218152145918	61.1267918080774	96.5260839946539	383.033986296123	164.240366283572	296.493994427603	440.217523750996	115.775165549737	438.376719329462	270.312367693313	38.0018619086839	408.782642424171	63.4190387546335	139.90366531392	515.011361846984	587.812029590204	90.0904157993218	116.879081162824	62.7326109820415	133.803123258629	84.4747237840274	24.184799194347	67.5050716609184	60.2528381336751	168.014289583288	61.6679233716533	86.6219037777393
1.23_616.0088m/z		616.00881483264	1	1.23233333333333	0.0858166666666667	0	0.00269367035709966	0.00105633324328211	12.16669123625	T1DM	T1DM+K50	100	302.925732260776	58.53	78.3112521825657	255.616655171634	201.63783426309	394.779760389187	267.483175942887	127.882962965137	34.7464609146409	215.53365226848	608.911471898783	298.863339293877	31.7297114336992	344.436665240152	0	533.613205698144	17.2764495188454	0	8.30541771495785	64.1842891165838	0	0	39.1882477250608	0	0	120.025147043779	93.3610988725071	296.936523437604	210.246093750013	453.081712776755	290.528350830016	126.748504638654	34.7464609146409	206.279887710495	626.804231178441	301.509059465081	28.4740444961752
3.24_262.0528m/z		262.052776183193	1	3.24026666666667	0.120133333333333	0	4.81475463354197E-05	3.577384303636E-05	10.2840223709838	T1DM	T1DM+K50	100 - 2.1	303.462116767792	32.59	207.694849341567	183.604008656279	245.466460931118	133.617876578882	237.735632335121	373.68779687149	270.104439827522	148.038482969505	436.9844801028	267.912286518825	390.466297753611	317.81033650605	170.737489328363	236.861810397101	42.9418684067966	0	0	0	103.094898961622	0	17.8433355017915	43.3712085433	0	87.8298405139732	247.609619617414	213.283191515814	255.945838468344	153.350861549414	258.217889601406	370.372787406302	270.104439827522	141.682569391727	449.825194184018	270.284009133686	350.402012313446
7.75_91.1004m/z		91.1003717994867	1	7.75391666666667	0.0514833333333335	0	1.17063814419893E-07	1.94185539465359E-07	46.495227305651	Normal	T1DM+K50	100	303.565562732165	59.68	480.192048541959	451.017674061877	58.1478826171991	228.520293804139	265.908851850327	338.442458778866	70.3964996337915	535.898792569161	210.048203709453	25.4716529801592	5.85489548936282	462.142519874525	16.6198020064269	238.354087089863	0	0	63.5011511309858	1.7884668198162	0	0	0	0	0	0	572.475296617696	523.923685860475	60.630313873284	262.268678665176	288.818389892581	335.440113067643	70.3964996337915	512.890407562227	216.220434188833	25.6971435546898	5.25414657592859
8.05_80.3452m/z		80.3452352239455	1	8.05138333333333	0.0858000000000008	0	2.40890085656531E-10	1.07389448923413E-09	54.0662253284133	Normal	T1DM+K50	100	303.814521516109	23.87	388.767217967343	249.446662477412	369.850839512338	267.834133439778	251.209325534862	269.889596472525	408.206812568001	225.311584156614	215.554122313029	201.151546507758	165.710784271691	167.921193537676	88.0147451205013	70.9234985809096	6.22957267422117	18.3640838486823	3.3930623525619	7.48938223437776	3.25350834996166	3.78292243946259	8.85568260083508	0	0	4.82481907504641	463.480453491192	289.769165039039	385.640396118189	307.388473510752	272.852416992191	267.495387792572	408.206812568001	215.638011932379	221.888143267271	202.932262420663	148.707820892341
5.36_570.1191m/z		570.119087532781	1	5.36265	0.0514833333333335	0	0.0139103781969854	0.00427061169266803	6.89010016230957	T1DM	T1DM+K50	100	304.869910143906	52.55	0	400.656643226916	0	61.7457520624097	40.2201987270874	59.6855105370425	59.4189453125794	0	549.396140308666	137.144253007002	122.126798960885	353.677908618443	294.806163494757	372.068196473683	28.5645448219604	6.68422228099879	22.9262649327107	40.7864366225252	0	15.7714182026339	15.6996870674598	288.117990858974	0.858271648695067	23.0664584975094	0	465.421905517459	0	70.8645019530534	43.6853942871205	59.1560363770047	59.4189453125794	0	565.540051766045	138.35833740224	109.595825195384
9.13_89.0813m/z		89.081293131784	2	9.1326	0.1144	0	0.00154315608342792	0.000665304310608327	7.26277966013988	Normal	T1DM+K50	100 - 11	305.062436128535	46.45	338.307525450523	84.0644494139841	291.29834550702	346.923645190407	525.577552861531	130.848702475727	402.217249126386	321.262019002699	325.364091791021	294.932686946169	203.720936860329	101.601504833151	15.6288515779305	93.9641879833921	57.3702015054239	42.1520193938654	63.4189164593444	41.3625589631725	76.6749345133313	21.3787870142491	28.5139644043766	73.2504985549424	15.9134918775962	0	403.323423551783	97.6532821655311	303.734363555914	398.1581001282	570.859004974354	129.687934875484	402.217249126386	307.468891785744	334.924859885121	297.54361059055	182.817893981938
9.13_205.6546m/z		205.654603908183	1	9.1326	0.1144	0	4.51922231015089E-06	4.61230735483088E-06	53.4215294856683	Normal	T1DM+K50	100	305.147819247281	32.48	508.667798306797	369.349493175667	181.078423113692	330.399815479242	267.513577639582	260.058598938635	264.097655296319	260.017192028316	90.0067405311089	121.276248079491	41.1278242976508	259.284062674218	0	90.9654863204007	7.33749920785965	4.96924279144962	20.2899986993469	3.91141805631498	0.250886069377754	0.596917693374417	13.5996695021112	0.130665812383747	0	6.03445894602881	606.423512425381	429.054023742638	188.808966636648	379.193994522115	290.561371803288	257.75160169601	264.097655296319	248.853562355019	92.651573181162	122.349859237654	36.9078521728509
5.08_357.0732m/z		357.07319460181	1	5.08233333333333	0.0858000000000008	0	0.00222880858931307	0.000899509510266216	5.59436330184509	Normal	T1DM+K50	100 - 11.4	305.684584161215	53.24	438.754633082793	534.413934437121	210.574387192644	168.575469370793	255.813019471702	484.860723711102	77.612701415991	274.871804607576	198.863019632079	16.839346435831	0	396.806045008631	233.963069977488	264.294438355108	0	0.00880437993351695	279.7986149843	4.35825075911563	2.33754295968351	0.394912783798135	0	0	166.116711120036	93.4004879892509	523.074443817061	620.800767703576	219.564163208036	193.471069335895	277.852744966022	480.559491768671	77.612701415991	263.07040405274	204.706575393653	16.988418579107	0
4.62_264.1101m/z		264.110125877468	1	4.61895	0.131566666666666	0	0.00197492813909284	0.000814268932308927	31.1898631311702	T1DM+K50	Normal	100 - 26.3	306.025495868643	86.27	8.10983604025345	0.0175396685355535	5.79056056737206	3.7854794788346	24.1437708561396	11.4261217514354	4.65565245485684	20.5646175818468	86.2761803314294	7.1007090862242	10.065162055355	112.679927876395	101.288917760592	300.499942037855	48.1762680534383	67.6715057876188	1775.95984063556	852.421982619827	74.4430015221223	75.2678916585737	46.057894820393	10.5266551170721	45.0960454810832	64.6338729907455	9.66838332030253	0.0203749172513746	6.03776937181518	4.34452750125996	26.2238920445217	11.3247598603768	4.65565245485684	19.6816922134669	88.8113911091552	7.16356888463126	9.03241344706995
8.00_83.2681m/z		83.2681061338619	1	7.9999	0.114416666666667	0	0.0258121022491835	0.00718258810729702	15.8331171020131	Normal	T1DM+K50	100	306.613516651449	90.52	758.166108446142	572.32944983413	0	118.865079165024	172.96680260517	417.380081624085	0	413.200611537039	219.151757706337	0	0	150.219836587193	17.5776595930914	302.210392538115	3.92644153021461	0	173.672497936655	1.83870967195928	0	0	0	0	0	14.2156376245627	903.870376729623	664.845242500312	0	136.419338226309	187.868862152103	413.677474975571	0	395.460174560559	225.591494560245	0	0
7.97_99.3793m/z		99.3793440792661	1	7.9713	0.0800999999999998	0	1.0595119168566E-05	9.52604905999559E-06	52.1002560311867	Normal	T1DM+K50	100	307.129183402446	47.88	453.532743887012	487.801466887631	111.197636145339	341.555777562351	352.209198846046	296.78328200012	73.7323772398783	340.220984651192	241.88255074238	49.0897362324374	0	296.512954314996	31.6156059564946	171.452756588608	13.3291719753086	6.40413893092115	30.7104673920696	6.3062423265173	0	0	0	0.0476480118867944	0	2.15198090409767	540.692610114863	566.653497629566	115.944850921622	391.997493879084	382.553995507187	294.150497635266	73.7323772398783	325.613869444298	248.990228055286	49.5243084541629	0
3.97_321.4099m/z		321.409884130617	2	3.97251666666667	0.0629166666666667	0	0.000473939707882343	0.000250616459072069	34.2611569505566	Normal	T1DM+K50	100 - 0.375	307.539156078461	85.06	127.858882097488	917.79403017961	50.8122311746581	796.474583371817	175.698538824819	291.04703136851	94.1438293456749	6.4841222651128	431.649095968164	58.0951117540789	0	229.653479813648	379.084865282489	129.612125309675	19.0383131829407	0	0	0	43.1359815396086	17.39127973876	0	0	0	10.1976394670122	152.430786132791	1066.1534099581	52.9814910888973	914.099719959047	190.835952758829	288.465133667062	94.1438293456749	6.20573167424672	444.333030700674	58.6094050407004	0
1.25_849.9900m/z		849.9899898255	1	1.2495	0.0858166666666667	0	0.0468457033999516	0.0116651957558966	13.4538307072604	T1DM	T1DM+K50	100 - 92.7	307.845266649086	90.43	0	145.347856982383	172.875687582654	545.619498264473	395.273747478194	0	0	155.016083301917	653.428225569079	379.010940101837	0	243.493764828183	0	571.138669395417	0	0	0	22.6980533679796	0	0	0	0	0	206.118016454392	0	168.843017339679	180.256042480485	626.197798373334	429.328796386657	0	0	148.360592048095	672.629102028482	382.366175614174	0
8.68_82.7009m/z		82.7008686525362	1	8.68066666666667	0.0800833333333326	0	1.56814516694137E-06	1.8573431873509E-06	110.13170525639	Normal	T1DM+K50	100 - 0.698	312.055342823606	37.05	360.859935879475	356.570329114305	124.381941572947	370.408980046936	276.801504493001	392.875264123119	161.095935821536	453.448851537529	209.430203638799	87.5996708024421	11.2049840722757	545.222498387573	0	307.113376043577	9.23545638829964	5.53794421917283	11.8261447946685	0.102813112512512	0	0	0	1.63238324723345	0	0	430.209953407828	414.209136009201	129.692016601575	425.111801431027	300.649505615225	389.390041351302	161.095935821536	433.980388645291	215.584274291982	88.3751564025844	10.0552825927707
8.77_315.4420m/z		315.441992078949	1	8.76646666666667	0.131566666666668	0	0	0	Infinity	Normal	T1DM+K50	100 - 26	312.4615241808	27.51	490.081099404623	357.738055660759	244.39493703861	289.86350381495	333.007279692009	317.498912811546	226.577835082992	240.530569940915	230.947413515775	103.702674284933	56.9670134768463	158.39300749622	41.7217096657418	177.211345708941	0	0	0	0	0	0	0	0	0	0	584.26482404336	415.565622975189	254.828569412252	332.671190261825	361.697723388656	314.682358698811	226.577835082992	230.203582763716	237.733763694745	104.620713472382	51.1218414306527
4.16_201.3229m/z		201.32292393538	1	4.15558333333333	0.0972333333333326	0	0.000115577868213701	7.47189243419654E-05	17.9130854321505	Normal	T1DM+K50	100	312.808723634765	89.59	556.989331298265	259.447774675541	62.9883574531642	148.622521869418	422.942539838718	136.516305691505	49.4248222287929	865.538136022713	142.588429516564	11.0627337252232	5.93093066405562	59.5966816217612	40.2944054732745	80.3261803370179	20.4288243917036	9.60661640463363	111.789780636424	12.4960853975158	0	0	0	10.1238388071386	0	10.1806745874661	664.031471608187	301.386934955588	65.6774367501794	170.571426203341	459.381410296392	135.305260403677	49.4248222287929	828.37695008997	146.778366088869	11.1606677770699	5.32238006591797
0.53_553.9915m/z		553.991498162798	1	0.534416666666667	0.0457666666666666	0	0.0239604426145182	0.0067433349306989	2.02147486577125	Normal	T1DM+K50	100 - 38.7	313.020368354409	33.03	175.981338325383	280.678984937536	452.926028948986	372.694739279086	310.981082421944	176.95656389527	428.397723008699	305.546486018371	40.7522060585876	349.951965391459	450.521104912161	173.007194020526	84.7582909375643	85.2538522685512	274.237093407682	73.7237233936969	105.652751243676	249.517480316268	106.140006058172	118.948812297749	134.774100313029	150.914852139518	203.492473115817	131.073901023231	209.801410004397	326.050123507744	472.262205613565	427.735126666538	337.773845763937	175.386770369361	428.397723008699	292.428092610311	41.9497026517255	353.049953174023	404.294820472603
8.42_170.9676m/z		170.967618129075	2	8.4175	0.0343166666666672	0	0.00018880233230445	0.000114342233029476	12.7301788430867	Normal	T1DM+K50	100 - 19.4	314.812319648071	55.93	735.340647547927	273.644757737398	146.765616721926	265.107199215764	255.396646518832	258.625964285747	294.297679409296	289.320045747676	72.3584546417826	42.8437057554239	19.0563948299244	21.777158395822	40.2337600598672	4.93769767304839	64.3066668877068	31.4543999972609	42.6869716797688	16.0156591061335	0	0	45.7162602203763	0	39.4361469748845	7.67996499154737	876.658321599145	317.878829002398	153.031288623818	304.258819580095	277.400499149435	256.331676041045	294.297679409296	276.898321543236	74.48469543458	43.2229843139586	17.1010894775318
7.94_1043.7752m/z		1043.77517843991	1	7.93696666666667	0.0686499999999999	0	0.0300744856754693	0.00814619951836093	608.242284241735	Normal	T1DM+K50	100 - 7.1	316.126461196682	133.54	1189.36511953262	509.224739443608	0	0	0	533.955270025652	0	296.466560571575	0	0	0	0	0	97.9806105812106	0	0	5.19737725223725	0	0	0	0	0	0	0	1417.93716005625	591.539794921723	0	0	0	529.218517075887	0	283.738006482825	0	0	0
6.84_329.1117m/z		329.111723200735	1	6.83858333333333	0.1144	0	0.00734966370001078	0.00248454966501738	10.9342284545833	T1DM	T1DM+K50	100 - 13.9	316.914128419465	86.52	215.998247133867	111.07413402429	26.4428278327094	85.9040349473721	33.6342772095547	340.083935260515	29.5878448486508	245.329462750221	930.993055839399	59.3073266570129	8.44294402326494	182.974154341682	606.681734321701	113.085555333732	0	0	15.186106276047	0	12.5090179661473	68.8062032397247	47.1122258420313	12.6977696392427	103.746376968642	29.7790541983799	257.508763363162	129.029022693648	27.5717167854392	98.5905337447377	36.5320587158648	337.067027901523	29.5878448486508	234.796438957724	958.350127282351	59.8323512077235	7.57664513588472
3.64_564.4194m/z		564.419367324657	1	3.64071666666667	0.0972499999999998	0	8.89055773445335E-08	1.53836813927796E-07	37.2926169686273	T1DM	T1DM+K50	100 - 21.4	317.680479434752	45.02	222.708001121176	299.523748118539	139.891797661542	133.980809413958	185.00128853586	440.75788888723	171.741401940058	338.304591021643	217.683020908719	128.142399920413	31.7430934867413	498.263852804536	607.655096599033	422.59541288907	0	23.8800987200224	7.40755115404107	0	0	0	0	0	53.8982408618971	0	265.50799703598	347.94110107419	145.864014625504	153.767393112169	200.940186500656	436.847896145294	171.741401940058	323.779754638783	224.07959918346	129.276794433493	28.4860534668388
4.45_881.8649m/z		881.86486541619	1	4.45306666666667	0.0972499999999998	0	2.58367529593073E-08	5.51031741920138E-08	13.1315137346362	T1DM	T1DM+K50	100 - 5.87	320.017124850146	47.01	238.667155476584	75.5475752379471	267.87274565154	199.023161440375	129.617374584507	227.627551566022	105.806427001929	361.765917733487	269.609757601471	150.623590941421	146.517498921828	811.892776726572	91.313362125218	450.145762784365	0	0	0	0	0	0	0	0	243.701625964154	0	284.534179687526	87.7596740722327	279.308685302796	228.415344238401	140.78463792801	225.608252315963	105.806427001929	346.23378809816	277.532194137553	151.95700263974	131.483886718791
3.72_762.4558m/z		762.455847680637	1	3.72081666666667	0.0686499999999999	0	0	0	Infinity	T1DM	T1DM+K50	100	320.878241900218	41.76	204.937895113924	243.160989900479	115.642396032038	103.754438393534	158.195289044632	246.030799507022	108.075186292308	315.945927574171	221.472223382689	148.293483195356	172.844421391262	414.668471311025	530.531673734347	437.459178386628	0	0	0	0	0	0	0	0	0	0	244.32283426971	282.46742735998	120.579365110144	119.077124443232	171.824699901979	243.848243812344	108.075186292308	302.381042480571	227.980146722941	149.606267361774	155.109502205664
8.42_170.7208m/z		170.720798652987	1	8.4175	0.0686499999999999	0	1.67527469896456E-07	2.56255565353382E-07	121.228885796567	Normal	T1DM+K50	100	320.917796992975	50.77	690.573276336109	264.284593813558	120.78399520904	268.132493039449	339.350914833365	272.360677458019	308.191340585202	303.665084669054	151.214717792421	60.6898861545614	53.1945091768042	70.2479158118977	0	6.63181834718034	13.2986285352233	9.80996515553639	1.42784825659702	0	0	0	1.92940716214799	0.0062078498822814	0	0	823.287562564095	307.005615234363	125.94046783446	307.730895519188	368.587898254379	269.944547653199	308.191340585202	290.627467719531	155.658136367808	61.2271499633864	47.7364196777361
9.86_508.8655m/z		508.865530260384	1	9.85911666666667	0.0686666666666653	0	0.000232716815392719	0.000136184072525998	Infinity	Normal	T1DM+K50	89.3 - 100	323.324929772546	106.78	1040.93454791364	364.358777279586	0	144.838863404567	30.5845291457648	559.333151097315	123.323101043683	323.226468295814	1325.40187069041	0	0	137.768899027084	0	238.957801673852	0	0	0	0	0	0	0	0	0	0	1240.98121967215	423.256569634446	0	166.228988647457	33.2195577621259	554.371269265464	123.323101043683	309.348999023438	1364.34857758546	0	0
9.13_90.9042m/z		90.9041670482929	1	9.1326	0.131566666666666	0	0.00151731485362083	0.000655925379882326	13.4352533732981	Normal	T1DM+K50	100 - 19.9	325.720898076594	22.23	393.823159027075	309.125808074201	181.497758708917	370.618673403542	386.194885080574	272.967533775644	375.227691650387	316.311674892414	180.324742563744	219.1599522692	139.911244650458	387.020490593426	0	165.88590151596	40.4412944424633	16.7019394801	63.7247612130988	30.8669455092478	6.78166156053034	0.27893368106627	38.7868185915632	31.1936440288833	0.125487420293561	13.5359948008426	469.508044674011	359.095312833823	189.246204376225	425.352462768568	419.467739105222	270.546020507801	375.227691650387	302.731086730941	185.623554229745	221.100089550034	125.555475473417
8.25_311.3503m/z		311.350318800251	1	8.2516	0.2174	0	1.10392495145106E-09	3.75345222461697E-09	Infinity	Normal	T1DM+K50	100 - 6.76	328.818632687438	106.11	7.56490213908207	71.3824301590278	265.325560666102	778.287404672831	933.174057045332	40.478795303469	165.60784836021	368.728063153448	31.1371867769082	35.8779707707088	182.382761006772	28.9231850812909	15.8513854167897	4.97478998244348	0	0	0	0	0	0	0	0	0	0	9.01872408988138	82.9212424820958	276.652756690966	893.226618289929	1013.57223262754	40.1197052001961	165.60784836021	352.897019386353	32.0521476757523	36.1955844037299	163.669148491738
5.73_207.1294m/z		207.129382598847	1	5.72876666666667	0.0514999999999999	0	1.46499684933188E-05	1.27606965908336E-05	348.435267111887	T1DM+K50	Normal	100 - 16.5	328.870443541329	132.43	0	0	1.46989059682735	0	0	0	6.08090519413316	0	0	217.24861517813	44.332417170126	0	4.00059372703573	0.0914992503387974	410.456932313832	76.0041331406017	7.40988401877516	257.48963514931	97.4127663662251	32.2523326074104	1332.43267727962	849.960536250441	197.584447033654	27.701091253423	0	0	1.53264270741771	0	0	0	6.08090519413316	0	0	219.171832139772	39.7836337642988
8.77_62.6179m/z		62.6179007379304	2	8.76646666666667	0.0629166666666681	0	6.36762975680938E-10	2.44774691712048E-09	60.3354437398025	Normal	T1DM+K50	100 - 6.66	329.051669941238	31.21	559.416797332099	336.761332740534	338.962023310973	322.570590274309	266.978445438873	230.061012992065	331.737599975487	245.925557465564	264.568188805067	156.023440999101	240.417669301562	147.45455951831	56.0361198915116	131.189776730342	6.5072885419078	4.58615582717826	27.7315049106009	3.61662576595246	1.32486580469939	0	0.148273165541752	7.98348834241311	2.63884080331438	0	666.925447762036	391.198059082049	353.432884216303	370.208531938954	289.980134963999	228.02012634277	331.737599975487	235.366940824377	272.342479705816	157.404655456543	215.749312049805
7.75_91.2954m/z		91.2953613023301	1	7.75391666666667	0.0514833333333335	0	1.65315580114012E-07	2.54916880997301E-07	55.8023392185425	Normal	T1DM+K50	100	329.66422498109	56.86	428.738135127175	504.670219023515	67.1801604432999	269.198281936328	289.612566094272	408.541013300377	84.6080322265697	584.765391697184	217.211048192056	31.1629162667596	2.43602467831648	587.405494551308	13.4670117662319	309.603046261838	0	0	59.0771336108337	0	0	0	0	0	0	0	511.132976531995	586.249046325706	70.0481948852611	308.954082489007	314.564311981191	404.916818618756	84.6080322265697	559.658958435043	223.593757629379	31.4387893676735	2.18607330322253
3.52_296.0333m/z		296.033319262215	1	3.52058333333333	0.0800833333333335	0	5.25977182808113E-07	6.93334998399698E-07	18.9906789149949	T1DM	T1DM+K50	100 - 17.8	330.219161132894	27.99	152.087117507223	214.933925902062	176.309468285458	120.687749363685	192.905073203117	298.696442752208	185.152619361819	165.978063809144	449.729222114953	257.971664176517	202.161848079542	444.769545532669	291.705208808628	334.977478085059	0.0147721506376189	0	42.5775555366286	0	4.43913377300271	0.572571084007653	0	0	14.4459376556225	111.834893322361	181.315200805683	249.677520751928	183.836417077331	138.511184410679	209.524926518787	296.046686610232	185.152619361819	158.851928710914	462.944438256698	260.255386352424	181.41877746585
0.65_428.9963m/z		428.996273020094	1	0.65455	0.0629166666666667	0	0.0358359704873905	0.00939887760706495	4.49337194543141	T1DM	T1DM+K50	100 - 31.9	330.845601609671	66.82	81.2982361093261	104.784906134207	41.5363930099762	306.038121448142	342.086095454546	108.799727362144	222.899213551947	118.186760262393	923.208714793363	380.147201048255	18.3433506902594	157.588847544224	120.10253874458	385.682956837346	5.62651550056132	47.1855014629852	0	56.1233526270856	109.661779500453	21.8055840255665	20.2832507386123	39.8803420879754	218.411928448433	217.31868614105	96.9221209982514	121.723154992915	43.3096517363824	351.234511374162	371.558730017135	107.834557696357	222.899213551947	113.112506465696	950.337044708333	383.512495434032	16.4612081283747
8.02_135.1882m/z		135.188171611107	1	8.01706666666667	0.26315	0	0.0411632638586283	0.0104944397114851	30.1103461392136	T1DM	T1DM+K50	100 - 8.64	331.303368761562	119.26	7.46549048753886	166.904409526306	0	0	132.505554247433	0	0	0	304.664314138538	68.3347850239899	0.279921954851391	54.8033655592972	1504.99284364796	54.7449822447369	0	0	0	34.2484586298829	0	9.47206588557978	21.8204537947398	0	18.2526337805076	26.2361322469332	8.90020751952738	193.884139035739	0	0	143.921650457537	0	0	0	313.61682281272	68.9397261303832	0.251200210709437
3.66_343.9663m/z		343.966274213429	1	3.65788333333333	0.0972499999999998	0	0.000637831597273708	0.000321902313735852	30.7379682823626	Normal	T1DM+K50	100 - 12.6	331.48279669191	87.73	320.832569871684	10.1093856493348	629.632071318301	425.928822852832	834.242079360124	1.81984098949206	246.568527221621	182.729076271896	254.07677179382	43.4694750967759	59.438005748766	0.730642998389234	0.719830793801223	4.19071772399163	0	0	80.0499028406317	0	0	0	27.7915763511193	0	0	0	382.490133186496	11.7435455322263	656.512127191766	488.830938011871	906.116710537532	1.8036970582323	246.568527221621	174.88374988355	261.542774203141	43.8542933463709	53.3392944335697
6.48_459.4436m/z		459.443565345139	1	6.47818333333333	0.0629333333333335	0	0.000102078047659382	6.74172867429921E-05	14.0274396949261	Normal	T1DM+K50	100	332.698511024506	34.25	505.945790676187	353.668661522478	329.327879673613	407.347358655222	365.780299167243	344.946022729567	125.676741442227	228.895334329509	134.455022288611	80.7392711477593	13.9329834813589	270.922781948273	237.526826297152	297.761572470107	21.9371421408336	23.3467163663139	51.8423569135716	31.3694795245668	0	0	0	21.4970528120326	76.1649009409982	11.0192832722749	603.178389707376	410.838420253961	343.387442725701	467.505321885419	397.294322188921	341.885983467111	125.676741442227	219.067896664841	138.405960082983	81.4540243148377	12.5033721923904
0.73_640.1320m/z		640.131955786855	1	0.73465	0.102966666666667	0	0.0053751129728985	0.00190328630758884	32.7041436500678	T1DM+K50	Normal	100	337.829610003168	105.46	0	0	0	0	0	0	82.6389740989209	0	4.60898116140683	73.0377827386909	156.850669403608	0	15.8534319907759	0	681.288834810876	154.594897857472	11.8717194906668	156.559865334118	619.451228515003	1005.58799729079	592.989481381057	155.952075351693	0	0	0	0	0	0	0	0	82.6389740989209	0	4.74441528319858	73.684357643155	140.756809250708
5.75_488.1101m/z		488.110060043533	1	5.74593333333333	0.120133333333333	0	0.0149529110031836	0.00455365707417526	2.6539723840556	T1DM	T1DM+K50	100 - 34.9	339.260497733474	41.64	225.19444350845	171.903257745435	270.97921386082	253.024130468778	420.437076781194	90.5748887243005	171.269749577028	249.551656879718	364.205026632995	545.219119341368	538.213214226406	181.611546480689	271.883203514725	134.430876204663	92.6190920916874	48.5811787584399	173.788764447441	198.277008343913	9.3038028520058	68.1255561958662	310.01471271682	128.622946902788	139.196063120949	109.782961657603	268.472283611527	199.691040039054	282.547773883304	290.391296386691	456.660087553	89.7713928222582	171.269749577028	238.837356567377	374.907128942983	550.045730812603	482.989170649558
4.62_665.4541m/z		665.454056341655	1	4.61895	0.0514833333333335	0	0.0353464762136508	0.00933780994793951	Infinity	T1DM	Normal	100 - 14.3	341.905376981128	156.78	0	0	0	0	0	0	0	0	0	895.381504328167	1156.0507575586	0	0	0	0	0	0	0	0	0	0	0	0	0	0	0	0	0	0	0	0	0	0	903.307966344288	1037.43271600006
7.47_528.5293m/z		528.529289148218	1	7.4736	0.0972333333333335	0	0	0	Infinity	Normal	T1DM	100 - 2.17	343.075868075298	77.68	916.901293909001	559.41148316483	135.875852092048	225.941531390622	282.12094044756	165.149223401869	270.097832018728	189.108788177725	0	0	0	0	0	0	0	0	0	0	0	0	0	0	0	0	1093.11127036257	649.839115023645	141.676621561179	259.309078887292	306.427240793432	163.684173584002	270.097832018728	180.98955397358	0	0	0
8.77_112.3838m/z		112.383772333636	1	8.76646666666667	0.0686499999999999	0	4.56695166906051E-07	6.1334340349287E-07	76.0283947249327	Normal	T1DM+K50	100	343.688780669779	45.54	703.604732545698	298.232748210184	334.629792174043	404.391342610626	288.178294186779	233.023525130229	223.852530732172	263.597279768503	162.079902211554	59.260906288167	29.5211877249216	63.7574010997979	0	53.3255595017676	6.63919719855045	4.43206219451963	0	0	4.18663641561774	0	1.40048727629534	28.5469355217335	0	0	838.823402404835	346.441413879363	348.915702819813	464.112754821796	313.006469509577	230.95635783741	223.852530732172	252.279941898384	166.842592369614	59.7855198975206	26.49212913946
3.87_1052.7690m/z		1052.76899303285	1	3.86955	0.0858166666666667	0	0.0181551520578869	0.0053722639282451	Infinity	T1DM	T1DM+K50	100 - 38.7	344.362549308769	192.10	0	0	0	71.1835596648106	0	0	186.0088500976	0	0	367.973415827755	1662.31390316022	29.9203817186229	0	5.96759514601719	0	0	0	0	0	0	0	0	0	0	0	0	0	81.6961059571131	0	0	186.0088500976	0	0	371.23094045765	1491.75009498902
8.05_210.0895m/z		210.089533968164	2	8.05138333333333	0.102966666666667	0	6.76039879632384E-09	1.68212315706247E-08	46.4788508615277	Normal	T1DM+K50	100 - 4.04	344.929500453295	27.95	473.404305162691	432.198890152457	257.510169572279	353.192964758412	402.53201434129	350.296347440112	174.557391625526	315.743920573596	297.458723858107	162.304081693614	133.133877717241	325.534205762588	197.621658247021	206.956348024597	9.41171106632571	0	0	5.91403237845653	20.4220140359736	11.3347524835962	14.4781540552008	7.59257492854982	0	5.05890142536054	564.383085561287	502.062887057539	268.503713359836	405.353286743179	437.212403623584	347.188845088934	174.557391625526	302.187708488609	306.199497496401	163.740896204956	119.473508796015
8.42_77.2736m/z		77.2736449452587	1	8.4175	0.0514833333333335	0	3.19917435794848E-05	2.50760535283569E-05	15.3788620165096	Normal	T1DM+K50	100	346.998042427981	48.01	381.214319457472	471.526937002673	103.069924750426	208.822232485522	307.358899959911	638.62618354045	255.398189544701	409.967652682693	360.65019200939	100.783867221384	77.6104422566398	361.163771454036	17.6312413351985	346.710479367789	47.2737870655068	2.45962189312238	89.9701875785743	53.1861188261392	0	0	32.7433919858689	0	0	0	454.476039886488	547.748225900006	107.470153808587	239.661563873318	333.839591979974	632.960887908969	255.398189544701	392.366020202629	371.247836112996	101.676067352285	69.6471252441442
0.55_449.0089m/z		449.008907514961	1	0.551583333333333	0.0629166666666666	0	0.0368549888360656	0.00959808386148302	2.04973765368038	Normal	T1DM+K50	100 - 58.2	348.328807839644	39.49	388.716460784546	354.377903100351	607.006873818649	325.461820229529	406.668482461163	116.838129381801	279.252118372671	308.308674568441	67.5321503760853	462.35833178881	247.250763220082	95.8453973288329	136.163100618348	75.6835611055099	238.308063811113	209.060644104927	89.2665672530988	393.816570304469	28.973426110027	210.941958905248	252.208009694922	185.358694840376	40.8945494813248	50.5539082324439	463.419941799327	411.662309167888	632.921021822038	373.526745159539	441.705251657451	115.80165051351	279.252118372671	295.071688809544	69.5165710449044	466.451409138571	221.881287775113
8.77_125.3115m/z		125.311457210267	1	8.76646666666667	0.194483333333334	0	0.00283602794577875	0.0011033968545997	555.922360862615	T1DM	T1DM+K50	100	349.59081539616	182.34	97.4919073951082	996.58060036599	15.5977769274902	0	334.974935448061	0	0	69.2849069266847	192.736528866271	123.372839184383	0	19.8932007774617	1732.80714948944	28.7351740594121	0	0	0	0	0	0	0	0	0	6.28848270923491	116.22789001464	1157.67565536503	16.2636723518368	0	363.834903717071	0	0	66.3102149963367	198.400058746317	124.465010643017	0
7.47_478.6968m/z		478.696835518752	1	7.4736	0.0629333333333335	0	0	0	Infinity	Normal	T1DM	100	351.609341167939	49.27	643.973928007532	451.331813372074	69.3938000479368	231.539719826603	420.454231004799	234.05512421947	392.845902275189	369.28021058991	0	0	0	0	0	0	0	0	0	0	0	0	0	0	0	0	767.732757278178	524.288605096987	72.3563385009973	265.734020233122	456.678719709121	231.978805542062	392.845902275189	353.42546081531	0	0	0
8.68_71.4389m/z		71.4388759218594	1	8.68066666666667	0.0972499999999989	0	9.58677581763823E-13	7.99258063327563E-12	524.563113620132	Normal	T1DM+K50	100	352.921026758093	27.62	543.303113364178	383.468723870468	225.985499199881	378.777395061256	386.058640700236	338.978395306094	255.328012916964	311.468433645667	194.182747161272	130.88614649464	25.7264564047538	227.995599831388	9.19034208668911	153.412792348861	1.28851231963599	0	5.03172364149992	0.40766803353316	0	0	0	0	0	0	647.715038016291	445.455596923825	235.633201599105	434.716082572941	419.319756507849	335.971295266056	255.328012916964	298.095786164097	199.888773918142	132.044830322273	23.0867609977653
0.73_618.1345m/z		618.134534772873	1	0.73465	0.148733333333333	0	0.0359095138001342	0.00940462786212441	17.092095065435	T1DM+K50	T1DM	100	352.966754756958	106.07	0	0	55.7926813579933	0	0	0	136.033090801212	0	0	19.6348050235164	104.27045763937	0	0	0	634.278629068	182.623295874294	0	78.6165567420298	648.966379052398	1054.25645661504	688.766729696297	242.159500521525	0	0	0	0	58.1745650970049	0	0	0	136.033090801212	0	0	19.8086242675599	93.5716562271253
9.06_143.7349m/z		143.734892386725	2	9.06395	0.102966666666667	0	3.37473160191282E-05	2.62916115129676E-05	Infinity	T1DM+K50	T1DM	100 - 23.4	354.763859447938	101.64	0	3.57593638247627	0	3.25282692212013	0	0	0	0	0	0	0	0	0	0	272.183951944752	116.958330820173	905.187688293901	940.353135805776	0	22.5850252221975	476.069735116017	605.547227878287	0	208.753499398274	0	4.15397860805895	0	3.73321163118294	0	0	0	0	0	0	0
5.27_441.4825m/z		441.482506510616	1	5.26538333333333	0.0858166666666671	0	0.0116945484369692	0.00368551011790956	Infinity	Normal	T1DM	100 - 9.61	354.797347469937	249.83	32.8314476844324	2537.96089672665	0	254.114431009807	0	13.4720043386072	0	0	0	0	0	0	0	0	0	0	0	0	0	0	0	0	0	0	39.1409912109187	2948.21667542979	0	291.642614934743	0	13.3524932861419	0	0	0	0	0
0.79_216.8886m/z		216.888640789603	1	0.786133333333333	0.200216666666667	0	0.00107345693875227	0.000498273312840969	3.10123863871929	Normal	T1DM	100	355.892745603616	29.07	483.404888588018	315.052323143843	484.493721846159	289.897272042659	344.852923904827	180.428627885281	327.10660900736	421.905598410784	151.02804712088	102.917448618509	72.9987664544483	250.899553291445	84.5570970434026	26.1486389187749	188.87882731169	138.697047039484	203.793283664709	166.422240511108	80.2337017914043	122.88268524457	87.0781824490594	19.0605800397488	147.06314613147	189.388111499002	576.305579863613	365.979835987053	505.177576603271	332.70994545645	374.563936246858	178.828033447255	327.10660900736	403.791419802025	155.465980410565	103.82853651046	65.5086362362022
8.05_209.8119m/z		209.811922734122	2	8.05138333333333	0.0686333333333344	0	0	0	1519.61821428337	Normal	T1DM+K50	100 - 19.5	355.969714166417	31.71	545.57267325874	478.696048009115	295.160255148096	341.683272804228	306.503188563147	341.784185753198	178.228492736804	360.129597058009	294.272166745791	175.265134301174	71.7699255267171	290.550536689467	102.622933676891	179.288270423986	2.0038792193246	0.156567514928979	0	0.182047655590829	0	0	0	0	0	0	650.420761648692	556.076207881313	307.761144638041	392.143817901632	332.91015625	338.75219535825	178.228492736804	344.667721538979	302.919303949278	176.816687938449	64.405882076964
8.05_202.5869m/z		202.586887039761	2	8.05138333333333	0.0858000000000008	0	2.8550079941736E-05	2.28888884381256E-05	11.5159607404264	Normal	T1DM+K50	100 - 5.03	357.919166808862	15.24	441.874487701035	336.167489291936	397.198416244354	382.310040619725	304.209647691874	325.262414978517	394.847200534891	281.483637408564	251.000664192713	229.459585175794	163.342365846165	204.775085451907	82.5877092525376	161.93362642804	69.1620441019694	21.9992055684627	104.293041659555	64.7054608258892	0.0980371538596406	0.56602951554974	13.0162355373815	1.05910466534012	0.584388332645722	35.319150630839	526.793871707226	390.508222150358	414.155487060562	438.770437078568	330.419013977057	322.376990318277	394.847200534891	269.398363113394	258.376275707191	231.490901075597	146.582417017336
8.68_186.2883m/z		186.288335277128	1	8.68066666666667	0.0686499999999999	0	5.80694381469016E-09	1.46188302561222E-08	885.476908572955	Normal	T1DM+K50	100	358.96576388218	44.32	433.620306072813	181.720385768045	80.9238849264335	426.663590017319	539.793143872405	343.128587695047	348.090766906712	517.785445798669	366.813717642775	84.3573661189712	18.3115313914514	257.143201701025	0.253897267496644	252.367683362163	0.393740979443298	0	1.44626077840654	0	0	0	0.10171241796542	0	0	2.11221157207007	516.953402481839	211.09508514409	84.3786621644576	489.674217224184	586.299348831139	340.084671020463	348.090766906712	495.554742813114	377.59247589115	85.1041488647503	16.4326536887294
8.78_297.4723m/z		297.472315330886	1	8.78363333333333	0.0629166666666681	0	9.50936922294865E-06	8.67130038233224E-06	111.370404654605	T1DM	Normal	100	359.777124956355	98.45	0	0	0	0	0	0	25.8436431884855	0	601.295539171949	220.097778801285	959.870427588335	255.004038494017	58.6615742878047	63.7333913947419	0	0	0	0	10.4094567015394	393.965987293236	0	0	0	0	0	0	0	0	0	0	25.8436431884855	0	618.964505573233	222.046218293354	861.381715456925
3.97_809.8145m/z		809.814499806094	1	3.97251666666667	0.0629166666666667	0	9.15946322750383E-05	6.1185965230211E-05	32.1379696095094	T1DM	T1DM+K50	100 - 45.2	361.342405251763	63.93	152.324526984838	403.771877424639	11.3138669244346	0	148.464195869712	359.156768364725	191.512541770965	116.165863456666	541.211306918519	251.339319862747	255.143389053007	74.2983867656419	718.480506051728	327.581522858937	26.0718730107313	0	0	1.26298686833571	0	54.6547235487429	30.445150204163	0	0	0	181.598235607134	469.040710449183	11.7968749999873	0	161.255218505937	355.970664626302	191.512541770965	111.178375244087	557.114708449	253.564328490264	228.96408081053
3.77_378.8989m/z		378.898861022554	1	3.7723	0.0858166666666667	0	0.000644490123646646	0.000324939773054069	47.6091925508794	T1DM+K50	T1DM	100	361.640667885962	85.96	24.2944193806468	3.49994762677817	31.6371642842267	0	26.2196664645965	10.7671269231824	10.1043090820249	0	12.8095375375775	0	0	9.63937951625757	0	23.1272393784943	691.497951230103	958.680090505118	201.679868519779	687.224309067888	228.975253772177	185.508183003131	117.588557048337	177.431242567597	0	367.821223145486	28.9633178710897	4.06570643767868	32.9878082275339	0	28.4786376953249	10.6716110193663	10.1043090820249	0	13.1859436035182	0	0
0.65_992.3712m/z		992.37115998983	2	0.65455	0.0457666666666667	0	0.00718010130098268	0.00243492246968657	2.6674641551392	T1DM	T1DM+K50	100 - 20.3	365.683548314747	52.03	340.240749055297	359.213291465475	202.094182082465	77.3613044724963	309.523181158388	97.4382336333	462.37536811843	466.785634862794	856.917004163744	252.393525646278	228.79833812728	68.9731173448311	457.845545507626	329.173759098725	55.6955606188029	0	0	0	607.435125526024	203.010650193052	220.199493992482	0	284.562496000051	0	405.628173828119	417.279327392489	210.721923828061	88.7861938476487	336.19033813479	96.5738525390554	462.37536811843	446.744567871132	882.097363519327	254.627866744994	205.322196960415
8.17_174.9100m/z		174.910013158831	1	8.16578333333333	0.131566666666666	0	0	0	Infinity	Normal	T1DM+K50	100 - 0.985	367.382758595339	26.75	595.004363558662	500.786076354099	493.623540394582	375.540153857225	319.371109458906	257.080647236198	184.590898379859	213.065279523182	134.310110804314	122.396119830922	104.360064489107	125.439528405237	136.51719535443	55.92704564549	0	0	0	0	0	0	0	0	0	0	709.352228033208	581.737040564509	514.697162515644	431.000758393333	346.886720657379	254.800067602504	184.590898379859	203.91749257002	138.256790399546	123.479644775396	93.6520688533759
8.05_209.5257m/z		209.525688401064	1	8.05138333333333	0.114400000000001	0	2.82329715162177E-13	2.78835723376657E-12	325.152079356186	Normal	T1DM+K50	100	370.668904562242	43.90	601.887750377181	540.280909148727	280.214646379886	431.72734077548	322.69812889824	380.252433316279	74.9264526367084	333.363574965437	220.277724527893	110.260333779635	56.3418221489102	259.924957506531	95.9310169526536	181.088475353931	0	0.696341208483846	2.64995496237293	0	0	0.789725580253552	0	0	0.00158833436704743	7.26225256636791	717.55846327311	627.616125931275	292.177482604991	495.48579394818	350.500381469809	376.879188521673	74.9264526367084	319.050877145535	226.750547723945	111.23642536	50.5607986450139
9.53_464.1439m/z		464.143931991331	1	9.52731666666667	0.085799999999999	0	1.32490973747679E-09	4.31742941041045E-09	Infinity	T1DM+K50	Normal	100 - 15.3	371.223072319223	128.97	0	0	0	0	0	0	0	0	0	0	47.333785727269	0	0	0	47.2444670775199	65.6052717016695	134.329927577034	1007.63139394264	127.051284269681	65.4120474748398	66.6148528487226	386.532437224981	364.794514607016	1447.01452646812	0	0	0	0	0	0	0	0	0	0	42.4770431268165
5.78_499.5493m/z		499.549288148778	1	5.78026666666667	0.114416666666666	0	0.00830974798295403	0.00274690605701391	Infinity	Normal	T1DM	100 - 8.87	374.129060278262	159.80	15.7662480306091	1636.26171826363	0	520.200700480347	0	0	0	820.803815451515	0	0	0	0	0	0	0	0	0	0	0	0	0	0	0	0	18.7962036132767	1900.75981445344	0	597.025096040762	0	0	0	785.563261707159	0	0	0
3.46_477.9636m/z		477.963643785394	1	3.45766666666667	0.1659	0	0.00209729603426889	0.000853754925299386	Infinity	T1DM+K50	Normal	100 - 12	374.243555249457	160.28	0	0	0	0	0	0	0	0	0	0	0	0	0	0	0	770.382984056344	1870.18760232494	690.186426755369	0	0	0	38.0295802807005	199.636654349502	174.012304727708	0	0	0	0	0	0	0	0	0	0	0
4.88_453.7952m/z		453.795186362032	1	4.8821	0.0514833333333335	0	0.0419078749156427	0.0106588774320232	Infinity	Normal	T1DM	100	374.667171271441	213.82	0	2269.75544356827	0	679.29532528473	0	0	0	48.2866013185234	0	0	0	0	0	0	0.745898976847285	0	0	0	0	0	0	0	0	0	0	2636.65640258927	0	779.615168614096	0	0	0	46.2134548042596	0	0	0
5.75_458.0426m/z		458.04256755758	1	5.74593333333333	0.0858166666666671	0	5.149485837741E-09	1.33835736940963E-08	591.291858067094	Normal	T1DM+K50	100 - 4.45	375.411001821286	44.17	548.937633950974	526.254757322403	208.081754046469	384.788168378151	587.619217721081	185.909195238587	201.171327062984	360.525960849639	314.318014824637	162.992628872943	60.5911496474244	241.286042741116	118.686843187311	0	0	0	0	0	0	0	0	0	0	6.34899663676221	654.432400067618	611.322677612267	216.965115345564	441.614540251842	638.24590701354	184.259982320635	201.171327062984	345.047067768997	323.554195839556	164.435538822974	54.374118552582
9.13_90.8365m/z		90.8364792281615	1	9.1326	0.131566666666666	0	2.20921059224111E-11	1.33793936370385E-10	1590.12616483145	T1DM+K50	T1DM	100 - 12.2	375.478391220074	58.28	156.51348969855	64.4933203222261	9.44497328214107	22.1823585091782	17.0908655391766	7.64564335567023	9.10539993739725	6.34000278162633	0.811547561219694	0	0.0927028301655472	0.369672539583753	0	0.142864237965647	506.953609390062	354.734142775378	736.964591605158	524.862195087288	203.658102220468	118.254275514261	496.772771369436	532.664627037973	55.557129222878	224.362467977836	186.592232653388	74.918523241653	9.84819513361976	25.4582985127161	18.563339402007	7.57781834157105	9.10539993739725	6.06779984523724	0.83539474726731	0	0.0831909397149985
0.64_625.5426m/z		625.542551423555	2	0.6374	0.0800833333333334	0	0.00559571253806679	0.00196832907159237	2.77467343468852	T1DM+K50	T1DM	100 - 1.49	376.923319443172	36.85	380.534996765678	273.410026733153	228.981942728304	213.5573256751	147.509014511628	174.969052439217	82.2094075823047	146.318837986146	7.16059370918546	71.2779961489255	138.381552442497	86.9029504596155	329.494447028239	181.84771740023	146.276179576066	304.924447416477	430.718980209681	229.447133904389	509.301244856921	483.640227520777	283.498364891235	424.267582356245	601.168145680868	355.990888019059	453.666165044402	317.606154249272	238.757568359419	245.09594614858	160.217742919932	173.416890260503	82.2094075823047	140.036755987019	7.37100652853729	71.90899235147	124.182739257837
8.66_293.3471m/z		293.347054531928	1	8.6635	0.114416666666665	0	0.0354220961186291	0.00934455474551354	Infinity	T1DM	Normal	100 - 44.9	377.164286774311	160.04	0	0	0	0	0	0	0	0	0	891.885817851779	1371.09990279408	0	0	0	0	0	0	0	0	0	0	0	0	0	0	0	0	0	0	0	0	0	0	899.781333923695	1230.41647329311
3.46_374.9863m/z		374.986296601364	1	3.45766666666667	0.148733333333333	0	0.000190843878665525	0.000115360969583838	Infinity	T1DM+K50	T1DM	100 - 6.97	377.583330173084	134.02	17.767088447776	19.2743629540694	0	2.77270793551086	0	0	0	0	0	0	0	0	0	0	50.0649319246058	876.629745006238	1561.68367715563	631.301664912515	0	87.8153164147391	0	122.538412583152	222.99162679471	222.807926939254	21.1815652925887	22.3900211948749	0	3.18218760559685	0	0	0	0	0	0	0
8.78_177.7738m/z		177.773757935135	2	8.78363333333333	0.165883333333333	0	6.59194920871187E-12	4.50185164074425E-11	69.2262812969443	Normal	T1DM+K50	100 - 8.44	377.897909171257	19.03	522.238561793539	438.330071504997	299.37078231376	381.938863172714	343.39713524681	327.413792072545	375.068828772783	335.425238492913	263.365741466292	195.425625055042	147.922386758579	268.580276131954	83.5174733968491	206.55203009299	3.15721133001169	15.0259075705393	8.01231249450202	6.92041569871189	0.000184369135182683	5.06176896082019	3.7713404545618	0.959493726546666	6.10586663156161	5.57429106783214	622.602303548622	509.18516034668	312.151426315308	438.344443321263	372.982723236059	324.509282402064	375.068828772783	321.024024802379	271.104698658001	197.155651626383	132.744624272594
0.70_103.1107m/z		103.110709134814	1	0.700316666666667	0.280316666666667	0	0.000513144873725224	0.000268036100875522	2.85354200484323	T1DM	T1DM+K50	100 - 9.84	388.724774327283	39.94	586.888617287081	233.620307181434	233.504002652806	423.584882127727	364.199161750535	177.107382756661	200.647210149092	220.864911547704	636.035849688538	350.254858374165	199.12145678218	268.834878762349	403.689951391398	474.411650965065	115.465021274499	51.7975891694517	81.5805814087821	92.3249635961421	48.6573731936965	282.185962904347	55.280610027452	131.537690438136	311.091638242134	192.332125738267	699.676798654057	271.384514331829	243.472682654832	486.140838911223	395.576960921273	175.536251306535	200.647210149092	211.382253646854	654.72565416245	353.355527549756	178.690349340439
9.13_88.8764m/z		88.8764139137415	1	9.1326	0.0800666666666672	0	0.000451680399198517	0.00024062978196076	28.2909372563345	Normal	T1DM+K50	100 - 1.68	389.187004165887	57.39	456.803711804374	107.344798345895	379.991195667948	490.564820683067	747.496336941024	55.6521565310238	510.197333335895	365.445680017868	371.923367596848	316.452998141609	264.845415498615	29.3815804561792	0	33.7086493190753	29.1964043501218	13.9117673543926	13.0162542692573	12.9517653519619	2.60025518295819	5.26140425398263	33.1537023577107	17.7081993081957	0	9.76621105986641	544.59219223915	124.696848131976	396.213661193875	563.012523651134	811.89733618732	55.1584625244145	510.197333335895	349.755562739078	382.852272033709	319.254432678208	237.670618633685
0.53_790.1755m/z		790.175535422081	2	0.534416666666667	0.0457666666666666	0	1.80687414172986E-05	1.53837331056905E-05	3.30119334027142	T1DM+K50	Normal	100 - 11.4	389.988008032299	41.01	116.351842797156	126.609403336699	95.7212969601257	101.451109704433	232.058102144385	85.6031346678253	80.6219645964077	106.666860278433	109.721945389913	80.1723028621492	66.1384660816348	121.929342369808	225.788924358536	111.486419937258	142.539133674731	335.336063873285	913.53282296066	309.584422922669	300.198762313592	307.761635479864	355.010571549998	596.617367367744	200.892895181797	438.406404998652	138.712325453046	147.075534010356	99.8078006942533	116.433635054321	252.051208361408	84.8437435288869	80.6219645964077	102.087204151571	112.946105957023	80.8820368808998	59.3522456090516
3.82_903.5681m/z		903.568062829724	1	3.82378333333333	0.0800833333333335	0	0	0	Infinity	T1DM	T1DM+K50	100 - 40.6	390.27294679033	45.44	172.123657959981	233.692764245956	108.760427362556	179.055012376568	223.576315810886	390.629542131	213.294564115013	432.61209468835	300.271262409155	187.954772876105	154.007739892995	614.508774938509	609.380465321944	475.514665303271	0	0	0	0	0	0	0	0	0	0	205.202361106888	271.468683920946	113.403593582165	205.498254542891	242.838668593709	387.164241309331	213.294564115013	414.03824124575	309.094682010912	189.618662917109	138.205582097135
0.72_603.1454m/z		603.145449713504	2	0.717483333333333	0.1945	0	0.00675103775454178	0.00231757666814148	8.91494660565472	T1DM+K50	Normal	100 - 5.62	392.444513106876	92.48	0	0	111.996737527289	0	0.689580130784903	0	239.481366987799	0	43.3989676001835	0	248.174260509644	0	33.104882148294	80.3617916797413	755.407598916794	275.694731185089	0	158.022829388441	660.389496192595	1046.67179504808	684.944932710369	207.654408445037	47.2566374232971	88.4027017590534	0	0	116.778067290362	0	0.748991324242621	0	239.481366987799	0	44.6742388277633	0	222.710028464105
7.83_341.1525m/z		341.15247974894	1	7.83398333333333	0.131566666666666	0	0.0224226877597714	0.00637201248735231	4.31842914521343	T1DM	T1DM+K50	100 - 16.2 - 16.2	395.877676320721	51.26	194.975155328061	113.656107159586	404.20327050509	433.357070596717	21.7416989355882	465.412585525778	109.658837603357	285.393564347944	941.033114515204	177.337344197657	82.3464128149013	346.511934743015	687.606590058498	140.430661595052	57.463397510687	54.8517173059331	39.3741930833516	121.966608098679	130.462842539365	64.7867244035897	142.622319149617	108.976935383382	163.257898319579	32.9542142657832	232.445456392766	132.028366088895	421.459390373104	497.356205891389	23.6148681640743	461.28387931928	109.658837603357	273.140420474381	968.685211362226	178.907242298107	73.8971555884256
8.68_82.5073m/z		82.5073403113945	1	8.68066666666667	0.0514833333333318	0	3.53995555091302E-09	9.88041423444714E-09	7235.27792618567	Normal	T1DM+K50	100	396.444921824886	29.98	437.995333208939	438.464228408779	170.576186422614	447.408379330787	389.496029054139	438.824353048694	285.906192779532	562.888672345603	226.001201512704	99.8578153185181	13.653442522939	779.747134927353	0	391.131611473509	0	0	0	0	0	0	0	0	0	0.547933231963469	522.169221788029	509.341003417928	177.85837173462	513.482643127461	423.053295135471	434.931512832636	285.906192779532	538.72149848936	232.642208099377	100.741817474369	12.2525138854946
9.13_88.6708m/z		88.6707651075821	1	9.1326	0.1144	0	4.0620785624057E-09	1.09566185303049E-08	126.897880848417	Normal	T1DM+K50	100 - 8.04	397.460899852915	53.39	453.029589013215	115.68034210618	384.478097328813	507.621067414418	741.603582707019	101.712290280825	512.906189904328	362.656040068524	375.059124248772	302.013335293894	201.512906617135	47.9504107741787	17.0806793410954	57.9680302054465	3.63236975578142	0.424841590632695	0.151764675580735	3.73299054275218	5.07405763685917	0	8.60234111395839	0.062450921339558	0	9.64050270046201	540.092759000093	134.379814147938	400.892116260033	582.587674806211	805.496888146365	100.809993743903	512.906189904328	347.085693744391	386.080172357615	304.686941146815	180.83642145815
7.40_622.9609m/z		622.960926393039	1	7.40495	0.0857999999999999	0	0.00145725209606951	0.000639871100453935	Infinity	Normal	T1DM+K50	100	397.669110772623	69.21	584.101151211508	573.943588036829	0	768.571989907534	404.852253089664	492.267446355528	0	357.616457579925	835.546534496839	0	0	1010.69280298257	0	138.366179851376	0	0	0	0	0	0	0	0	0	0	696.353637695289	666.720302581728	0	882.076409480192	439.732543945385	487.900508880624	0	342.2624816895	860.098926262567	0	0
9.13_205.9397m/z		205.939676876757	2	9.1326	0.131566666666666	0	7.9171001299283E-07	1.00245147247925E-06	37.987022206098	Normal	T1DM+K50	100 - 11.1	400.22574424316	32.64	649.164122462531	497.509772529059	260.176836222311	460.137939095054	295.791964246221	403.912680017781	327.704116821317	307.408522551006	110.819841375203	136.598009887251	67.8090079121165	261.743322937359	6.58471420167551	130.755308797997	15.7860897946409	16.1560328439861	6.37184936970334	17.7729798727446	1.41495043676679	0	19.9327101793488	23.505479536194	0	4.41845438590092	773.920402657045	577.931129455628	271.284224510195	528.092132568364	321.276099920299	400.329543590586	327.704116821317	294.210184097289	114.076263427744	137.807258605942	60.8513793945338
3.24_863.3266m/z		863.32655778355	2	3.24026666666667	0.131566666666667	0	9.97049158407703E-05	6.6053825380658E-05	53.1808623843815	T1DM	T1DM+K50	100 - 93.4 - 51.7	408.553240665045	131.04	71.6026867776599	234.656343966645	123.62741680938	127.648010800237	1831.99811630284	106.149885367705	145.201142150796	31.3315227886797	189.163359447923	882.406875822488	85.4154105701844	0	24.6141667501245	1269.71963139955	6.46575375076632	0	0	0	5.75608498948285	0	2.74123212246908	0	0	61.8602867037871	85.3632822037101	272.588024177254	128.905279902298	146.499352724925	1989.83502262141	105.208222627662	145.201142150796	29.9863289775135	194.721892356785	890.218478530564	76.6512549701736
8.78_62.0438m/z		62.0437911334483	1	8.78363333333333	0.0800833333333326	0	1.5679219348419E-06	1.8573431873509E-06	6.43689535862933	T1DM+K50	T1DM	100 - 10.8	409.037895700682	41.61	244.202723060058	128.414360547425	84.4468379270917	39.9025793607758	77.1857448979394	48.8406249360808	98.8393509302536	35.3473125886023	98.126863666678	44.803105795378	52.1132279567508	38.7358982920478	96.0364419710629	51.4594772853436	659.698105768336	649.712953139423	474.340696395953	309.893138124189	234.146642261215	107.147529539658	479.213702898921	505.395821904318	330.994211418603	339.836155556204	291.133571959678	149.172258571385	88.0520159750665	45.7954809617588	83.8357294575148	48.4073564822958	98.8393509302536	33.8297040619997	101.010304743885	45.1997301555805	46.7660846768328
9.00_333.1875m/z		333.18748512178	1	8.9953	0.0858166666666662	0	0.0355706609459928	0.00935344205726242	22.2393151813221	Normal	T1DM	100 - 11.2	412.506839192984	54.16	5.55191668042054	13.8884181686248	1382.89530430996	1113.71304837002	53.7579699215259	698.84482311441	15.8008717043996	15.6023612745105	19.9058997541989	12.3373050786756	45.828339457538	4.42726040754141	18.1180806114864	10.6743579225721	139.135568697905	239.423405532696	82.4217089801416	121.497540279855	194.593280186269	180.012125030407	106.31245665751	71.5164191379802	44.1602840964873	42.7975311308188	6.61888333651315	16.1334503194639	1441.93343902437	1278.1886665108	58.3895203510122	692.645323899511	15.8008717043996	14.9324864022418	20.490831208087	12.4465224118623	41.1260650644886
8.42_471.8452m/z		471.845218113318	1	8.4175	0.0858166666666662	0	7.48668208151448E-05	5.18459500461096E-05	2.27430563913591	Normal	T1DM+K50	100 - 2.9	419.002321807224	16.85	448.533199599018	363.277944257118	277.439864614642	423.91380217879	410.470138928913	458.425807239296	469.088196044991	500.869621595021	402.387818369443	207.166675374609	250.615676018116	344.963009453903	133.06018298602	250.973445266712	222.005257853193	280.363302452976	292.574448765393	206.218137783384	140.606547560852	101.550275254155	207.652211993837	146.04190233512	105.696118595872	139.622549249184	534.73225402835	422.001022338858	289.284240722666	486.518334606431	445.8344421387	454.359081210757	469.088196044991	479.36518595954	414.211915472918	209.000640869122	224.900939464577
3.87_1062.6076m/z		1062.60756756281	1	3.86955	0.0800833333333331	0	1.28814780505637E-05	1.12969133230235E-05	927.117149619677	T1DM	T1DM+K50	100 - 43.7	419.726244753009	78.75	41.7989341803015	124.691438319025	65.3276303433037	116.22200260561	164.093054418191	342.298111331601	77.3490474511281	388.685912179631	275.00863991182	0	0	799.557346418225	698.090858300535	745.700623887477	0	0	0	4.52721907824907	0	0	0	0	0	0	49.8318481445675	144.847534179747	68.1165771484314	133.385926246528	178.230590820248	339.261561868439	77.3490474511281	371.997994165623	283.089721679625	0	0
0.55_672.8846m/z		672.884607284722	1	0.551583333333333	0.0343166666666667	0	0.000107909994613964	7.04714703378663E-05	5.20681199346545	T1DM	T1DM+K50	100 - 24.4	419.991031177791	45.30	117.684391391932	180.250991560884	138.341130904799	146.340049304622	84.9861963434846	752.268780701799	149.843340311232	226.888633448265	355.677254333359	323.574256921372	201.819458507658	327.029098475123	657.888550415961	653.957568413272	115.793967003299	129.186299585275	28.6687765211884	181.338606582618	54.2127682358534	65.0240607984476	69.1296886674095	33.4447006855621	112.429193681976	17.3903291172419	140.300963070783	209.3881666057	144.247147287562	167.951873017523	92.308233517687	745.595353982302	149.843340311232	217.147351877079	366.128769515347	326.438733174772	181.111519206498
9.34_321.5874m/z		321.587376260865	1	9.34426666666667	0.0514833333333335	0	0.0482928750835707	0.0119375799104888	Infinity	T1DM+K50	Normal	100 - 13	423.687037422912	206.16	0	0	0	0	0	0	0	0	0	0	0	0	0	0	0	0	0	2199.18035160169	0	0	0	52.2809953089154	30.5885757507908	1954.82045156772	0	0	0	0	0	0	0	0	0	0	0
7.81_528.5514m/z		528.551360159724	1	7.8054	0.0972333333333335	0	5.51290435524265E-09	1.39883057547114E-08	196.707415158276	Normal	T1DM+K50	100 - 6.21	425.790214297158	83.93	712.787897766579	1137.01970124053	144.94655899762	369.199449870646	260.985801492759	263.764953178981	19.4603576660415	498.156994164114	279.394238571104	24.6267158853783	11.80172012773	457.190790433342	101.130330573798	393.160125672814	0	0	21.6458649489424	0	0	0	0	0	0	0	849.771387174003	1320.81642700367	151.134572254894	423.723645150198	283.471191152341	261.425076619742	19.4603576660415	476.769023012554	287.604190404147	24.8447265625072	10.5907897949393
7.87_333.1816m/z		333.181607064835	1	7.86831666666667	0.0686499999999999	0	0.00426857755482712	0.00156495628338529	33.7611830409916	Normal	T1DM	100 - 7.52	427.961068787466	55.01	4.10151941431812	26.0441697874962	1704.76651796062	1079.12568493697	52.1092899519496	540.817490411057	13.5123924414324	3.21148539589091	2.53212418557209	36.4872912444942	16.0960322647998	5.46000780786044	10.008740410299	5.47257051032844	116.28972221064	156.155844318428	104.474008429114	175.666459661714	457.702270098596	173.381546414551	205.884750688602	280.357975787811	230.473456590008	82.1691218612487	4.88974890447366	30.2541523647009	1777.54587806857	1238.49336437771	56.598797360981	536.019862244814	13.5123924414324	3.07360284519778	2.60653022094758	36.8102989531889	14.4444786356618
3.52_693.7655m/z		693.765524651996	1	3.52058333333333	0.314633333333333	0	8.56225526679744E-06	7.93158744276073E-06	4.89195629691849	T1DM	T1DM+K50	100 - 11.2	429.258032223728	33.25	239.98827051268	434.021617765572	282.411222697039	302.187043142438	274.227301094541	516.303907192097	253.331400740977	216.391709533443	437.609571500956	194.625536287539	254.34235761614	485.988519093527	675.023524850792	527.958683993413	106.411965001563	71.2601049151918	62.2330173961982	57.599675386515	16.682519902355	173.350276249374	60.7148123375123	22.1539670447897	231.089360279507	75.9815440660479	286.109186446701	504.180254567292	294.4678344727	346.814697265491	297.853520165226	511.723740663822	253.331400740977	207.101104974726	450.468653785815	196.348479986167	228.245240211432
9.56_463.1728m/z		463.172840974883	1	9.56163333333333	0.102983333333334	0	0.000335053019706599	0.00018494346986846	15.7757352912985	T1DM+K50	Normal	100	430.216836572783	56.39	0	0	68.2757722298072	0	0.676208868134573	0	144.791907917187	4.42246767321187	0	331.116659324938	401.539457552777	0	49.1069725931713	0	530.176712437044	205.709452061526	180.684210744433	470.866814143812	730.750678444141	787.14815115747	574.569553252816	494.907952255021	265.186541238032	62.1682999935305	0	0	71.1905801882052	0	0.734468052367217	0	144.791907917187	4.23259256933608	0	334.04790551481	360.3389966284
0.95_188.0578m/z		188.057761978602	1	0.952033333333333	0.102983333333333	0	5.10671060438561E-07	6.75934616485484E-07	74.3571324265968	T1DM+K50	Normal	100	433.707231615468	87.12	0.413219703773344	10.8205793699347	0.948654722788322	0.717130603533487	1.80773629473624	1.94848084650253	3.06470358667934	26.9415666827004	101.627406922688	6.28795460705293	3.97038883147424	21.6585512813547	0	13.9410457277029	249.28823675015	282.742918388206	1419.69273423259	422.418789186784	333.819855923178	219.863361374737	23.8540822503011	418.120233825573	367.942047920673	599.330056302491	0.492632214973571	12.5697021484444	0.989154394127785	0.823038044841166	1.96348290913603	1.93119574245853	3.06470358667934	25.7848521173367	104.61371086374	6.34361940815835	3.56300209318779
0.64_1089.6349m/z		1089.63492651685	1	0.6374	0.0514833333333333	0	0.000176280475417845	0.000107959403437258	9.85873857451934	T1DM+K50	Normal	95.2 - 100	438.042950414294	41.95	0	0	0	0	197.974080913188	0	0	157.481495561027	0	172.600581342268	0	0	154.197734478427	104.661153578982	112.016778760103	447.50767605217	488.814219594981	213.384366531084	552.834879608347	463.501354740396	344.8893799549	561.629656012466	431.188620788088	764.662572100402	0	0	0	0	215.03065765556	0	0	150.720153808482	0	174.128546735072	0
8.73_183.6127m/z		183.612722620245	1	8.73215	0.183066666666667	0	2.09547634721918E-06	2.41075870680891E-06	6.64516319979796	Normal	T1DM+K50	100	438.568269137914	17.75	582.601795010669	465.3067391313	304.33246180965	440.817569234786	450.078394745584	456.240123855269	394.791961669935	414.377107646117	333.725530152834	262.580915212862	189.284158180659	415.358772735239	30.5866362074834	377.828399764402	86.2206418470803	80.7473738714913	76.7855647155896	58.8719675345359	48.3545623177785	17.3757277258738	82.4057200762998	67.5676133746642	84.2202460060984	57.4317687733097	694.566135406533	540.522546768186	317.32492828364	505.918487548819	488.855171203649	452.192787170365	394.791961669935	396.586158752439	343.531997680668	264.905441284187	169.862419131015
8.12_313.1233m/z		313.123332828465	1	8.12003333333333	0.165883333333333	0	0.0382766394893626	0.00988809404908031	2.06603309242136	Normal	T1DM	100 - 27.4 - 36.7	439.957769942169	42.00	473.830708319571	636.905840207904	134.294292567575	216.481628063298	314.398383182302	595.072902778631	561.092680454202	587.585723963872	163.43776570125	49.5289165953948	194.78898186938	554.547011329984	305.30253356278	10.0832410130707	461.218707540704	529.042443360082	252.585050547565	322.218341709691	429.104812763842	466.551766584914	686.344070538743	462.858877888501	310.342839599031	74.5512336653676	564.891434823743	739.860263884043	140.02754259111	248.452116012547	341.485566139237	589.793971216767	561.092680454202	562.358201997037	168.240356445318	49.9673767089835	174.802413463575
0.67_122.9645m/z		122.964502633584	1	0.671716666666667	0.131583333333333	0	7.82100366965022E-05	5.36403769010158E-05	4.90878898292913	Normal	T1DM+K50	100 - 39.5 - 24.4	448.125715659087	25.28	1252.63574564438	874.086136577622	510.830467282533	245.740381152828	171.508743819786	201.475364722324	167.136314868919	161.592571204303	107.686429394042	110.626789447395	114.670975046694	99.070391475433	85.7741730161362	50.5678402276643	67.0294259012651	120.321115791347	65.4029227180554	63.4260951432001	112.489840573141	58.8196074584443	120.340211445383	133.442811122027	56.8385057874681	114.794290927346	1493.36712721314	1015.38023180099	532.63868215582	282.031866784084	186.28518342974	199.688063272696	167.136314868919	154.654723715032	110.850776672351	111.606125116361	102.905015468611
8.00_151.1715m/z		151.171533740831	1	7.9999	0.14875	0	6.50127457461069E-05	4.62828138397035E-05	239.78165048561	T1DM+K50	Normal	100 - 8.25	449.439307550884	85.05	0	0	0	0	0	0	14.9949525041861	0	0	84.3047962027542	105.376952219998	0	67.2572935856152	1.11323608971088	495.606034151581	215.766718466641	0	401.755289346897	988.149506846145	1143.1094937895	627.238092208322	430.691770222208	115.510397701308	76.5657727762367	0	0	0	0	0	0	14.9949525041861	0	0	85.0511135676403	94.5646175400387
3.54_298.0192m/z		298.019188907818	1	3.53775	0.280316666666667	0	1.37010788973102E-05	1.19666505220026E-05	2.92608441178877	Normal	T1DM+K50	100	455.236996546978	21.83	479.487375478754	332.811972292724	443.07977093533	391.135690886006	583.279537069266	615.356805860993	378.533630386997	418.211189465756	502.922222872374	319.884258234655	276.427424483119	262.330538360251	381.055874621771	250.160055446624	171.998702563004	162.824742132202	93.3175964009867	155.739951165545	97.0168359278153	102.679515491186	71.3719537808714	162.566420590767	56.5831304609123	481.690159872438	571.635199572979	386.610293232491	461.995594225918	448.899478990628	633.53233854907	609.897934436838	378.533630386997	400.255627343092	517.700506228057	322.716068373903	248.064241023506
8.68_82.3117m/z		82.3117160944465	1	8.68066666666667	0.0972499999999989	0	1.5240270352157E-05	1.32389460562189E-05	46.4587870513853	Normal	T1DM+K50	100	457.152048044527	32.53	548.030348196292	537.439968901092	214.841959207742	520.278635659276	429.838673961949	523.314099155496	252.242259979244	631.230439295125	258.67919785054	115.679258259032	45.1810045363525	751.505907652122	0	430.041521791932	18.0785426828976	1.13463965625713	60.3666910277713	8.63567400988866	0	0	5.68938844283578	4.49436198259515	0	0.00018205048886345	653.350752249613	624.315953961415	224.013925075645	597.114540860122	466.87168502811	518.671744744967	252.242259979244	604.129066467299	266.280441761025	116.703321456911	40.5451507568285
0.60_510.8964m/z		510.896435143155	1	0.603066666666667	0.0343333333333333	0	0.000283607791588203	0.000160833647410869	3.87910493405434	T1DM	T1DM+K50	100 - 75.9 - 25.5 - 37.3	459.312212276816	40.35	347.568653644328	352.730628706493	205.010657663777	700.808332955962	655.746769917338	276.747530152212	444.205383783578	496.521351239459	538.864406016949	578.434794537196	170.643790161348	414.440859698475	343.279891220789	710.209532026136	201.921965509455	169.348487395569	110.171823665075	135.055078443347	32.9918170047911	23.2673197287984	211.626187821412	164.262744918679	125.090382108701	10.3317040418771	414.364354208301	409.748756503131	213.762908674625	804.305265069529	712.243029695718	274.292484283434	444.205383783578	475.203605105507	554.698844266521	583.555451380719	153.134669510095
8.05_84.8610m/z		84.8610129791917	2	8.05138333333333	0.0686499999999999	0	2.29244785621141E-06	2.60008900424755E-06	18.3941634288977	Normal	T1DM+K50	100 - 1.47	461.099889165021	16.63	628.762011738927	518.1843053745	404.485922159502	448.251158957152	405.443596266166	427.839500288872	430.856280690646	424.9763378444	484.228724527253	295.599848851779	342.159087409425	454.881791973077	288.497704854587	348.218277753535	65.6659178458459	0.0271100073567079	84.6578623888245	51.7058112405795	1.527631660574	0	0	0	5.41754862240678	41.6754001599511	749.597416835879	601.947654915207	421.754108903727	514.449886322072	440.374834651101	424.044107437104	430.856280690646	406.730319499996	498.457702636738	298.21667861939	307.051424026482
8.22_295.3630m/z		295.362973922894	1	8.21728333333333	0.0972333333333335	0	0.000111328062704419	7.22625927647569E-05	Infinity	T1DM	Normal	100	471.167056275233	110.17	0	0	0	0	0	0	0	0	0	790.078963278946	759.748158491955	0	1214.00704936705	63.1681665134436	0	0	0	0	0	0	0	0	0	0	0	0	0	0	0	0	0	0	0	797.073223113323	681.793243408172
8.50_416.9831m/z		416.983102435314	1	8.49758333333333	0.148733333333334	0	0	0	Infinity	Normal	T1DM+K50	100 - 9.51	472.22114729217	24.38	487.91000010798	787.866104523317	339.391920107951	560.804351447537	482.789967844435	356.54206848815	337.746597290052	424.71816852794	292.00262567815	302.771889390855	171.650483401998	342.700054789197	204.563024114656	263.781635921103	0	0	0	0	0	0	0	0	0	0	581.676483154322	915.222921817825	353.881134033162	643.625184421858	524.38502967779	353.37915992739	337.746597290052	406.483234476153	300.583072806195	305.452210426307	154.038069725006
9.21_345.4500m/z		345.449972710005	1	9.21268333333333	0.0515000000000008	0	0.000150097918254599	9.40060886884847E-05	Infinity	T1DM+K50	Normal	100	472.322155154175	206.48	0	0	0	0	0	0	0	0	0	0	0	0	0	0	12.0038094339903	0	35.8453956444098	1565.36305683759	0	16.9307548218177	12.5625315970892	39.192093369169	158.183369374816	2883.14054046287	0	0	0	0	0	0	0	0	0	0	0
8.03_202.8599m/z		202.859903123612	2	8.03421666666667	0.0858000000000008	0	6.48689102433764E-10	2.44958695488467E-09	4.51862638728521	Normal	T1DM+K50	100 - 5.58	473.846915490971	22.38	707.628752210286	452.324992396413	499.643527140853	448.972708637905	437.08550158448	426.099622278942	481.631603240913	337.388616437975	315.988664457171	253.548600589129	198.073870281684	257.684807132522	108.076004805471	194.076472496388	146.117790284625	114.434292622383	127.118975292098	102.67761510716	69.4253040333335	97.2380197954509	123.81460885725	107.780891565778	94.1759633375619	65.8691049024747	843.620757667329	525.442329319066	520.974152657182	515.277996063278	474.742867469779	422.319664001488	481.631603240913	322.90310668949	325.273937225316	255.793167114231	177.750251770026
5.07_534.5279m/z		534.527902420694	1	5.06516666666667	0.0686499999999999	0	0.0489819648944569	0.012084650377455	15.8638153342903	Normal	T1DM+K50	100	477.452465274317	100.47	303.001896227403	0	964.981793982714	742.117768252516	379.541090787403	0	1304.15939392077	125.817779023736	132.434081359792	454.445384382635	707.088151547429	0	0	0	0	0	0	6.70597541696407	202.57906137189	0	91.6844684740338	0	0	0	361.232762902258	0	1006.17849554975	851.71536957831	412.24068313827	0	1304.15939392077	120.415893554621	136.325634151208	458.468411506043	634.536482689107
1.48_221.0280m/z		221.028001078133	1	1.48405	0.217366666666667	0	0.0296638361454848	0.00806901439784996	3.40181541140349	Normal	T1DM+K50	100	479.045512099615	38.71	574.37738229713	645.860461043825	303.628908515025	405.895412594421	741.884305326114	502.412706293943	166.181022644042	492.123898082417	863.636422242469	106.283078381495	9.71180916292337	467.840605935378	429.986416997987	814.311352551096	183.134427194925	167.824518661496	178.65311871836	242.642774132248	20.9053763919813	0	0	11.6206015487466	130.137977274761	473.286690989359	684.761156082145	750.262379418866	316.591339111349	465.838949203499	805.801796592584	497.955769538879	166.181022644042	470.994953074145	889.014230547087	107.223960876471	8.71531677246026
9.43_552.7793m/z		552.779314663999	1	9.43006666666667	0.0858166666666662	0	0.00868535105505652	0.00284760580320151	5.34736380099839	Normal	T1DM+K50	100	479.073412406701	39.13	850.921595316151	441.344793919352	340.888082684632	646.168441424957	438.255254142589	486.621516666446	353.961425781394	274.426189318092	430.592742032771	198.723690913397	48.4603407910676	401.634003550241	49.392436579709	273.765439619069	103.534279312225	181.631029851806	71.9647539981144	94.3818741559773	47.6946789108017	0	85.3265796993337	220.865545214327	0	90.5070364244002	1014.45160151262	512.687205987043	355.441170315597	741.596032923487	476.013400767391	482.304664611819	353.961425781394	262.643920898441	443.24563598587	200.482913970959	43.4880065918016
3.79_87.0738m/z		87.0737748527851	1	3.78946666666667	0.183066666666667	0	0.00139831843294047	0.000620358491640158	2.3322376383511	T1DM+K50	Normal	100 - 0.242	481.320429657326	28.65	221.75132235094	87.0132810851313	285.741943422946	261.459263498466	283.908220325365	76.079453384361	268.140908333798	166.922371045522	278.786841881224	338.793189626231	399.018833934614	88.8292520907987	188.721317627134	107.412071994536	577.006920068141	571.19978723181	265.861117668564	557.959202283505	547.248681250261	644.783074294443	471.665673204189	447.432340932293	219.598963098505	510.448536541547	264.367463858844	101.078785969441	297.940749288282	300.072148608758	308.368504850657	75.4045474597176	268.140908333798	159.755692873188	286.978945466598	341.792393134358	358.077004765926
0.72_585.1529m/z		585.152904764937	2	0.717483333333333	0.1659	0	0.0078763313507344	0.00263346729584667	10.6714529078222	T1DM+K50	Normal	100 - 1.93	482.175640655863	94.43	19.3526743504084	0	65.7367102222248	38.8722908111547	0	0	216.113128662076	21.3947314116206	0	59.0731795864501	399.881681040327	0	32.4761481340359	61.8748540791551	855.598593701636	267.304052038939	33.2574904553133	185.252178654049	773.036606624155	1357.77708970621	862.355075895828	404.244937467402	43.1319019186624	39.7984800964282	23.0718688964873	0	68.5431213378649	44.6130371093778	0	0	216.113128662076	20.4761657714956	0	59.5961313247874	358.851318359442
5.08_427.0004m/z		427.00040695662	1	5.08233333333333	0.18305	0	0.0212677996615273	0.00609508437757949	6.89542401639092	T1DM	T1DM+K50	100 - 4.29	482.242132949268	93.19	974.176742514694	781.74529427745	101.73423226312	391.874613727354	240.567366380168	85.795091536893	72.1774902343829	262.217128547797	2505.8940797769	25.1902996965258	0	23.597681507284	24.3271662459766	314.443570468916	217.181328194445	0	0	0	147.240291893872	30.1349950356301	0	58.8350083591545	0	245.973827869772	1161.39390754703	908.112696101865	106.077438354498	449.747527599396	261.29359340669	85.0339975357172	72.1774902343829	250.959046363815	2579.52934798749	25.4132995605548	0
8.02_89.1989m/z		89.1988897174226	1	8.01706666666667	0.102966666666667	0	4.56534809956111E-12	3.25639116425547E-11	3543.8946337056	T1DM+K50	T1DM	100 - 8.99	487.369767724178	25.70	322.686569615854	174.336697323384	48.3011357414028	45.4694389806366	34.3779650797294	14.2771278541031	9.58827836084311	4.28417905283911	0.621468227668801	0.0544324139768522	0.0291615238816324	0.120080483617285	0	0	564.453455824534	487.94521662321	684.212119146138	497.222832801313	346.784496647789	311.15935008083	420.614127362944	449.363634174302	432.996985564327	678.945459016389	384.700434370565	202.517839755162	50.3631927531466	52.1844667822775	37.3398194645269	14.1504744970273	9.58827836084311	4.10024126000737	0.639729965065469	0.0549142828335883	0.0261693690570407
3.52_306.0613m/z		306.061275929465	1	3.52058333333333	0.148733333333333	0	0.00661627568297118	0.0022803484118781	2.14396241158292	T1DM	T1DM+K50	100 - 22.8	487.751307307645	29.62	209.665307995904	355.428888568359	181.250895278168	221.561173506167	403.497422124933	354.725792847198	288.432405388873	504.960979551885	616.139588610048	319.910989933812	339.948905492538	679.932040866807	463.83479195236	506.741526990305	144.546495641173	116.840576387596	56.967073940806	277.878414345266	176.620693631864	162.383175894869	522.653389198243	165.889325457103	124.19921731366	527.020979001236	249.9587607705	412.8831841177	188.988801928939	254.28182001539	438.26098669903	351.578996589253	288.432405388873	483.280884742735	634.244744860906	322.743036718331	305.068020604185
1.27_250.9949m/z		250.994923530946	1	1.26666666666667	0.148733333333333	0	0.0322617709769566	0.00864383702619543	2.51993396069031	T1DM	Normal	93.9 - 100	489.40738571969	50.68	174.949435180249	123.588940999482	113.704153179545	138.486030792637	93.3947570683689	369.965365749064	255.704653806527	283.921620375215	247.390478780066	231.422017174315	472.134656663096	416.090331503705	1112.26691856481	457.139911632145	410.592313343242	567.042598435688	643.659554794244	444.803846008709	172.614713177119	454.584156478224	98.7194364968133	175.186048006882	1504.52614151607	280.426401858855	208.571195841366	143.566820601265	118.55837539874	158.937955596624	101.441238880149	366.683378219587	255.704653806527	271.731673236003	254.660005614711	233.470705716528	423.690686569982
4.40_551.0592m/z		551.059191591777	1	4.40158333333333	0.148733333333333	0	0.00530586166974645	0.00188496352350952	7.35909662451185	T1DM	T1DM+K50	100 - 6.63	489.537972695335	87.48	0	0	0	0	0	0	0	1417.81466015271	801.835087058723	54.070830656902	0	634.476016384716	1083.8582476978	362.987654373873	100.153317873993	8.97137873868681	80.7550996771872	21.0895500229237	122.780848750965	32.121722880371	48.7464227055482	196.825501257266	0	53.7709224498285	0	0	0	0	0	0	0	1356.94192443917	825.396873717113	54.5494985580261	0
3.77_875.5072m/z		875.507228489058	1	3.7723	0.0686499999999999	0	0	0	Infinity	T1DM	T1DM+K50	100 - 36.6	489.946790907813	30.56	329.985317472142	376.482108722778	243.010414697063	271.180788344316	293.724471864257	528.582092588281	249.939239501891	469.497867326678	357.181150824744	173.565940196629	212.048076500577	693.10013939135	828.81524364216	674.970194891421	0	0	0	0	0	0	0	0	0	0	393.401854680737	437.339610854143	253.384939475024	311.229369849323	319.030481481052	523.893005455308	249.939239501891	449.340352808687	367.676857747475	175.102451533541	190.290616989134
7.75_81.5214m/z		81.5214011321151	1	7.75391666666667	0.0686499999999999	0	3.46475205357244E-05	2.68625355888357E-05	13.15141160066	Normal	T1DM+K50	100	493.29263431075	39.37	698.694673483058	570.742704010915	177.921134137374	400.876860795082	408.186741029425	533.769171115159	372.493915557868	783.655874357121	365.964539428631	119.760689304976	78.6489959403414	599.471166658706	57.0388857657219	295.941738514252	0	12.421658714122	244.472154093332	46.2687669966385	0	0	31.9183439653139	0	26.1582536629507	13.8480369971538	832.969728803137	663.00200271608	185.516887664778	460.079246521017	443.354316711415	529.034069061289	372.493915557868	750.010237680626	376.718344720669	120.820883814481	70.5791168212873
4.49_269.1027m/z		269.102710495263	1	4.48738333333333	0.1659	0	0.0424918427914659	0.0107732576022512	3.03597993978324	T1DM+K50	T1DM	100 - 10.5	494.337172116747	76.28	15.4275534644717	583.127200033503	292.768099672493	32.6061535835633	243.074435215797	214.662280643547	31.4355329099901	587.726656892767	395.30742749395	2.19364536492916	7.93943652601499	417.880755338701	132.161909993429	21.4742135166564	175.017390964152	514.283802960631	642.247528257373	1025.81414192342	245.387880203375	294.266402002008	99.4499247126424	78.7564125357692	767.205877679018	1100.94235992908	18.3924187676071	677.388425193149	305.266864007492	37.4215028099183	264.01666027497	212.757997179891	31.4355329099901	562.493084083622	406.9234685246	2.21306484877811	7.12480065848345
8.75_77.4504m/z		77.4503933507547	1	8.7493	0.194483333333334	0	2.10981349568762E-06	2.4229108678588E-06	15.0311766350899	Normal	T1DM+K50	100	495.637749864857	23.89	594.436153927822	592.535417839828	352.390894599317	501.155115472643	454.274685835863	680.015479817622	359.365633010866	430.928618414898	354.48061450876	208.774553731002	154.733319104486	268.945361879374	16.0519470686893	668.959789380628	73.4173081128004	37.7535915762099	61.8543799916299	53.3050775569879	12.9835431506566	2.82016315982641	19.3026968968255	12.1966950771171	22.531099528877	33.5752663199407	708.67481994629	688.317460647736	367.435056686387	575.166816711501	493.412996292138	673.98301696777	359.365633010866	412.427043676387	364.896966634517	210.6227531433	138.856712341313
8.51_319.4585m/z		319.458543296457	1	8.51475	0.0972333333333335	0	0.00169659804190025	0.000717957208751276	Infinity	T1DM	T1DM+K50	100 - 8.77	498.612136835687	111.84	17.4999067358462	258.065754472096	185.80587594054	33.4907355453531	63.0396271083269	0	270.267156487628	0	14.1404696945546	1273.03107939299	1164.29087637932	0	540.210395547265	0	0	0	0	0	0	0	0	0	0	0	20.8630366325405	299.781514235816	193.738242404089	38.4367218017531	68.4708443294094	0	270.267156487628	0	14.5559849739054	1284.30072528959	1044.82734706833
7.20_586.5613m/z		586.561304948678	1	7.2047	0.0972499999999998	0	0.000215643664322474	0.00012782430090004	728.197776867148	Normal	T1DM+K50	100 - 2.8	499.063078545641	101.35	647.365128336136	1548.42138443891	25.2713726887779	216.317883876377	423.394475467782	304.931785371586	0	826.80259818556	984.123654712507	0	0	515.000735344576	222.110522991205	1022.82818708709	0	0	0	0	0	6.85340019428115	0	0	0	0	771.775678063523	1798.72028449402	26.3502502441274	248.26418972019	459.872282713061	302.226715087765	0	791.304491513987	1013.04195970072	0	0
3.62_633.7636m/z		633.763574859561	1	3.62356666666667	0.26315	0	0.000427364262355012	0.000229965633096988	3.08540259483525	T1DM	Normal	100 - 3.02	500.329422085093	34.02	74.9946944829926	173.587935266105	144.251013048743	133.127093150088	172.992907455501	187.777850430151	142.35598754881	268.193911775467	618.820811694445	176.717449814242	343.390860009764	525.468621844406	606.585791123162	730.992998024542	228.318024552973	211.722471841384	833.071898839619	294.259292975753	393.129134521377	407.480703493939	218.613578736422	510.755992104201	829.514052424939	833.648897733776	89.4071655273427	201.648041963539	150.409332275455	152.78759813312	187.897216081612	186.112060546884	142.35598754881	256.679221195437	637.004755226276	178.281860232334	308.156809050374
8.07_1107.9371m/z		1107.93714611346	1	8.06855	0.0514833333333335	0	0.00415297037714202	0.00152518520878068	1363.85143099701	T1DM	T1DM+K50	100	501.225369049134	132.06	705.521693476598	1418.50956404467	0	172.456369884797	130.992294717407	187.819110001458	0	298.921095794004	201.820456004501	0	0	1385.05496970549	0	1420.47678858482	0	0	0	0	0	0	0	0	0	3.67507308829619	841.108764648656	1647.80850499588	0	197.925109862865	142.278015136974	186.152954101772	0	286.087158203381	207.750915527195	0	0
3.52_332.0057m/z		332.005680631599	1	3.52058333333333	0.0629333333333335	0	3.46959448949136E-08	7.02626680428326E-08	11.3952934421442	T1DM	T1DM+K50	100 - 67 - 79.4 - 17.9	504.959524002273	21.11	261.040961944101	181.296761132541	177.700339440989	239.300313890598	175.044766691913	385.057129987419	317.681289196046	177.428925908423	701.25568742098	530.715480781445	389.410514300831	485.481942686046	454.564116969109	468.329401855225	44.3462985352762	78.2165591378079	45.8311076112814	92.0503182857552	7.1382062307958	11.8763825342668	15.2230014259038	25.5995775002898	49.2915262213058	73.5569222132201	311.207781495074	210.602982521025	185.286666870128	274.640716075923	190.125854492191	381.64126240696	317.681289196046	169.811157226585	721.861965652836	535.413697217062	349.454558849344
3.44_152.1313m/z		152.13134497635	1	3.4405	0.251716666666667	0	0.00883457954683076	0.00288915449319137	2.60841818219316	T1DM+K50	T1DM	100 - 86.8	506.837442414593	39.01	397.00854526598	220.236949326906	663.844363009628	384.944166930964	490.971506993302	53.0956872991665	336.281010451645	190.330280769915	177.279553936976	434.660750215065	487.474059837127	6.28096048743036	43.5144185465455	16.6403784212104	570.022901511897	512.046029438549	181.718525879031	656.744305455496	496.849116134332	862.293114096544	609.384358093393	443.357815061815	226.499559263796	509.458699211077	473.305598043536	255.837766211771	692.184999361938	441.793577017631	533.271454282974	52.6246719022737	336.281010451645	182.158602760644	182.488883256898	438.508631715659	437.456170994094
8.66_296.7115m/z		296.711546843503	1	8.6635	0.0629166666666663	0	0.0110822474295089	0.00352542808687336	Infinity	T1DM	T1DM+K50	72.7 - 100 - 7.23	508.307508597991	191.74	0	0	0	0	0	0	32.7949523925819	59.0630640781279	0	577.117409832534	2442.57418788117	0	5.52925682867898	24.6241970455629	0	0	0	0	0	0	0	0	0	0	0	0	0	0	0	0	32.7949523925819	56.5272387752123	0	582.226404384875	2191.9507921232
3.35_312.0483m/z		312.048314178164	1	3.35468333333333	0.0800999999999998	1	0.00186623819302612	0.000778455216272379	190.412700498599	T1DM+K50	T1DM	100	510.269090752217	121.89	0	0	0	12.5466229686938	24.1788640069539	0	0	0	0	0	16.0788357945474	0	0	0	0	1407.7888529094	1163.64485597086	1433.60274755493	11.9902304532772	216.621643377201	11.3981127962884	802.587697258876	0	55.0567672013349	0	0	0	14.3995361327943	26.2620086669805	0	0	0	0	0	14.4290466308619
0.77_237.0314m/z		237.031416012605	1	0.768966666666667	0.217383333333333	0	0.00661772753646817	0.0022803484118781	4.58505391052719	T1DM+K50	T1DM	100	512.437711281426	54.62	55.599189179253	28.3278340380554	56.1758175762311	69.8793331086477	10.7397606757265	1621.09339616151	104.38977115593	20.4693399702918	388.539134255768	151.296170706343	81.1771870955123	12.6792818291836	36.8840421639651	0	230.743642507139	415.031795898739	89.3606646622807	598.331127305623	961.29262711347	222.744697064212	794.077768423537	766.632083750487	512.707277575187	533.45542851358	66.2842344302481	32.9069659022401	58.5740580470906	80.1992683245742	11.6650512557624	1606.71256810873	104.38977115593	19.590505269776	399.956290149196	152.63553649008	72.8478997441195
1.25_1020.0214m/z		1020.02143095265	1	1.2495	0.0858166666666667	0	0.0363698432372317	0.0094948493898646	34.8868633739509	T1DM	T1DM+K50	100 - 63.6	514.311041519461	112.30	0	6.37251536156212	29.8442463925347	569.439514296563	398.646036968471	21.1449451676367	0	37.5316169331755	1237.51750237752	494.16892258895	0	146.754223309432	0	1207.42560084086	0	0	0	0	0	0	0	61.8869582935456	0	85.5355932859934	0	7.40261840819585	31.1183476447995	653.535607311537	432.991627518664	20.9573669433584	0	35.9202270507849	1273.88174216653	498.543606648778	0
2.86_436.9889m/z		436.988881131477	1	2.85698333333333	0.148733333333333	0	7.93542401233971E-07	1.00279371840402E-06	309.944986414608	T1DM	T1DM+K50	100 - 32.1	514.375928842386	79.64	0	0.311884079507343	0	47.5741623780599	27.7396792980913	54.8142329037231	0	23.5061661300507	432.151534281852	194.161430560519	359.465570122589	1140.7220367138	85.5416915356556	874.213309839906	0	0	14.9173077082595	0	0	0.423630715965346	0	0	0.913704189165255	0.341074413447444	0	0.362299452757744	0	54.6000204086482	30.1296081543043	54.3279721737122	0	22.4969477331136	444.850233078129	195.880265712791	322.582153320274
2.65_281.0307m/z		281.030741828916	1	2.64531666666667	0.165916666666666	0	9.0298091226515E-10	3.21443671149033E-09	16623747.2288055	T1DM	T1DM+K50	100 - 25.2	516.666587198022	53.50	0	28.7707514166552	15.2051308530475	44.9747998272394	69.3459256871164	1.33833117006581	62.4865466486836	103.609893825378	495.800650693354	157.691482403775	322.669596126609	948.558058775489	491.347196243599	683.932538945308	0	0	0	0	0	0	0	0	0.000310800314806728	0	0	33.4214798977511	15.8542635537333	51.6167782194021	75.3204658784244	1.32645874465222	62.4865466486836	99.161486102283	510.369667870663	159.087463378921	289.561676502168
0.55_392.9510m/z		392.950991011463	1	0.551583333333333	0.0343166666666667	0	0.0053965668334558	0.00190768601321247	2.21764550342648	T1DM	Normal	100 - 62.8	516.929549816075	28.50	119.134160102199	107.761604586538	111.6677857664	225.318909562962	125.599059218742	548.023494640427	478.690778246076	148.591159686104	531.379528210928	428.492293668319	559.299539287867	363.672094002321	438.913065679055	779.820778047961	547.117370771756	618.14816386686	343.19105521542	686.368785255916	526.561806625689	395.70711069406	209.617130156295	225.32998187331	489.829293978486	151.822866627045	142.029348151206	125.181030181696	116.435072023566	258.594506884386	136.420122170279	543.161941528208	478.690778246076	142.211517376603	546.994024608521	432.285568237366	501.911906814855
0.53_333.5265m/z		333.526470768221	1	0.534416666666667	0.0629166666666666	0	0.0156698006349405	0.00474272542450566	23.7423166139914	Normal	T1DM+K50	100 - 28	526.522158829898	135.95	26.0546749452522	61.2254475148309	1326.15644269907	641.190038283533	207.832955684341	0	1893.15872030064	56.5589912115245	61.1607041868569	1133.01174532437	1452.31392460745	123.412849206101	0	40.6982524123674	13.3438946268663	0	0	0	0	95.8087375422893	66.4175587961467	46.1950931012143	0	0	31.0618591308423	71.1224060058152	1382.77229964242	735.882408141949	225.738929748584	0	1893.15872030064	54.1306762695187	62.957901000997	1143.04185485837	1303.29742828255
8.43_436.1548m/z		436.154809326017	1	8.43466666666667	0.1144	0	2.70036160210374E-07	3.8352057595456E-07	Infinity	T1DM+K50	Normal	100 - 15.2	529.990739968101	64.18	0	0	0	0	0	0	0	0	0	238.715037060353	200.345366702064	0	160.814854506435	0	575.323834270029	85.121844496125	96.8824830628152	802.836559570764	577.583571487622	1145.73769516365	560.228691312176	688.636650061903	637.875530438112	129.680539817808	0	0	0	0	0	0	0	0	0	240.828287853216	179.78867844409
8.05_141.1200m/z		141.120034613855	2	8.05138333333333	0.120133333333333	0	4.17344846485035E-05	3.16686734482752E-05	3.01352346805432	Normal	T1DM+K50	100 - 47.2	533.172040664452	39.04	515.978413314872	834.246792441323	346.645617283135	597.617304207016	812.981181286908	290.390657792257	343.087564468374	524.428794521726	805.508535700351	394.610618098133	217.764366247033	290.712650701409	392.830938371532	235.394656745007	133.407603617616	131.42760901604	338.058635881168	189.648980213397	145.446054673169	109.301452681292	209.716847855662	243.054856733569	171.360705139905	97.8418586171409	615.139080515093	969.100945594366	361.444503784188	685.874755859339	883.024066925078	287.81458282475	343.087564468374	501.912864684991	829.17826601772	398.103951454243	195.420379638685
8.70_452.5203m/z		452.520343081445	1	8.69781666666667	0.0686499999999999	0	0.0249271661406336	0.00697869203094518	17.0496877144067	Normal	T1DM+K50	100	533.661417220834	96.11	1043.83748700245	1277.92907626264	0	196.642769146716	53.9043882754045	1036.40916184261	152.266770707044	508.301684529803	175.162870190287	0	0	232.096612631656	406.734728210709	611.115187666585	21.0315565777564	33.0948414594566	233.221023859025	0	14.0704106275641	11.5857990734493	0	0	0	0	1244.44204523346	1484.50349156813	0	225.683410320543	58.5485534667722	1027.21510677825	152.266770707044	486.478159230807	180.310001120955	0	0
0.55_420.0983m/z		420.098305534863	1	0.551583333333333	0.0629166666666666	0	0.00898182319864993	0.00292984461276658	2.14654319616635	T1DM+K50	Normal	100	535.275820740812	30.79	159.30622631672	184.130312218176	280.927220082733	174.986260133806	243.54588535851	301.049074986291	389.087875366193	261.898611894437	420.77798980253	156.128705775341	298.601873842446	222.243615020868	677.240409325872	412.962060856518	556.82338123553	297.507434563357	282.341248068612	549.426328061732	670.617555284368	1273.12403005413	581.645312974341	422.598284257573	306.202118989014	412.472513919464	189.921677046972	213.894570887152	292.920477281958	200.828619926371	264.52872849002	298.378448486253	389.087875366193	250.654204967599	433.142478942861	157.510852100648	267.963453124914
7.39_241.0750m/z		241.07502734952	1	7.38778333333333	0.18305	0	0.0114737575544179	0.00363376719551529	3.10619937487466	Normal	T1DM+K50	100	538.038351783033	19.74	553.50074328303	552.380046560149	485.323097151043	628.396784807455	590.29143222089	582.383758036342	298.790435791009	613.24051641435	559.435613713289	193.538178805022	78.5608155205675	727.811093534566	51.31752975708	522.44953894142	196.603074781416	225.307312614609	258.734410578978	283.782964788798	13.9620012882687	14.405632739817	49.4315905812981	153.621734345443	208.063968293252	328.230958380763	659.872447182724	641.671062207352	506.042359339814	721.199818560319	641.148347770634	577.21739272705	298.790435791009	586.911526502152	575.874533376645	195.251496553437	70.4999842643593
3.07_258.0481m/z		258.048077484744	1	3.07436666666667	0.314633333333333	0	1.2084515610411E-09	4.01954706187407E-09	202.441802247471	T1DM+K50	Normal	100 - 22.8	541.980176819317	57.48	0	12.0404058267483	0	0	0	9.37731208733283	0	0	28.0448376412624	0	0	6.82590216551507	0	0	777.038857113357	192.687356078677	220.701025281838	349.549283586872	351.423411628546	1029.96201681096	830.805608773213	632.04757433377	210.500071624008	825.086562961924	0	13.9867108603386	0	0	0	9.2941253239764	0	0	28.868930390554	0	0
8.02_89.4025m/z		89.4025228790783	1	8.01706666666667	0.0972500000000007	0	4.90594787017073E-10	1.96558872796202E-09	331.151613692813	T1DM+K50	T1DM	100 - 6.77	542.692149702267	23.21	468.790041791237	271.862305874265	71.022520292062	84.67178499218	36.1916888116826	20.2767116217054	9.96185761227677	7.95721628240722	6.33826456101744	0.89919482148555	2.1520704869429	0.414547856735751	0.0287383120760356	0	609.803818350237	538.952032319658	681.676199852394	628.616292345623	330.214606851807	336.895154213548	563.740387174004	483.273210012178	572.454704433085	681.29509147014	558.882053629862	315.808247728739	74.0545915614427	97.1763023775645	39.3098056621565	20.096835555343	9.96185761227677	7.61557958094844	6.52451337923634	0.907155041305978	1.93125458868926
9.13_436.5260m/z		436.525987422497	1	9.1326	0.0800833333333326	0	0.0285065671326349	0.00779053143194925	31.7041513262203	T1DM	T1DM+K50	100	546.016888315244	134.53	110.08757076445	774.354919950041	19.627302545351	32.1708571018744	0	501.154960035672	172.121857166281	54.2306313948788	46.1613632561856	0	63.5285601005755	432.171153357647	2281.63586267405	452.604390503009	0	0	26.5832024625398	21.8574366745239	0	72.4447749977533	20.8111770756225	0	0	30.5259302811457	131.244186401378	899.527684071997	20.4652252197151	36.9219207763944	0	496.709180831874	172.121857166281	51.9022827148592	47.517807006848	0	57.0101323127867
3.77_1189.4332m/z		1189.4331705424	1	3.7723	0.0858166666666667	0	0.0166356110122893	0.00498102997863404	5.96448540450467	Normal	T1DM+K50	100 - 53.4	546.758169981587	72.66	1202.48125901207	1076.02945940277	307.050319241245	1125.37083904552	98.6672780378347	74.8361174190499	453.75830405247	35.8717836417338	690.109020998818	848.652138200548	887.779879005751	50.1352314157713	135.566983870725	381.709214519796	88.5181551781501	47.0678286979848	0	47.6210621523757	34.901528129646	385.684644086296	76.8044663951613	156.027252518197	80.0646561617537	0	1433.57395758711	1249.96724715362	320.158815636432	1291.56810562197	107.168017084333	74.1722412109985	453.75830405247	34.3316573709549	710.387756347567	856.164923427661	796.688108255882
9.33_356.1311m/z		356.131148705688	1	9.3271	0.131583333333333	0	5.69470479105938E-07	7.47596976348769E-07	95.9101524741777	Normal	T1DM+K50	100 - 19.7 - 39.2 - 8.72	549.583966107215	59.29	759.737209974043	491.085217825274	242.39305789893	370.327490155085	598.500703481311	619.224952208731	138.789611816414	1176.61348549793	48.9891423871153	0	0	15.2089670912881	17.4428477859983	49.1915098152133	0.00789031273494909	2.21058467700377	13.0237936874268	7.70565654574447	0	0.871147517195586	0	0.0513326929915038	32.6951241174166	0.736429828101849	905.743412353458	570.468059660369	252.741226673149	425.018276930842	650.064893764225	613.731766199344	138.789611816414	1126.09652883733	50.4286799430694	0	0
7.95_324.1311m/z		324.131079659861	1	7.95413333333333	0.0972666666666671	0	3.57999334621439E-08	7.20438173028363E-08	259.806038965662	T1DM+K50	T1DM	100 - 12.6	550.241571543742	61.14	0	0	173.750711890466	21.5856245009883	0	0	0	0	12.5216640469834	0	0	0.185698115983145	0	0	153.137379848862	253.911062139298	236.961437479484	277.749516185186	627.516707096268	758.361722335033	775.357161604275	738.258353451005	1225.88857942467	455.273795873334	0	0	181.16842305294	24.7734374999928	0	0	0	0	12.8896109997231	0	0
5.20_594.7218m/z		594.721800225262	1	5.19673333333333	0.0629166666666663	0	0.00188577608752349	0.000784565809501222	Infinity	Normal	T1DM+K50	100	550.40637591616	126.94	159.794164769706	0	1102.34968952537	761.452169611152	312.31423866096	0	1978.6409815323	88.6997632297933	73.3188653400924	634.726973056077	1255.08167669973	0	0	0	0	0	0	0	0	0	0	0	0	0	190.503387451076	0	1149.41085841484	873.905118299086	339.221860885467	0	1978.6409815323	84.8915100097572	75.4733276367168	640.345962523937	1126.30244316458
7.39_855.0995m/z		855.099455858554	1	7.38778333333333	0.228816666666666	0	0.0304221528238395	0.00822995357269888	68.0353244828552	T1DM	T1DM+K50	100 - 45.3	550.466170488374	109.04	470.145613069761	962.092864681424	0	84.7646897470617	36.6962324873601	804.623307717101	0	438.338671809833	470.072320343565	0	0	1617.34794202087	0	1215.37676056582	0	0	27.1135141297608	0	0	0	0	0	53.7953629385172	0	560.498138427843	1117.61305330753	0	97.2829275131221	39.8578186035297	797.485440483211	0	419.518952369753	483.885314941466	0	0
8.00_552.7216m/z		552.721573405756	1	7.9999	0.228833333333333	0	0.00292650562017727	0.00113378846409257	77.5019965219017	Normal	T1DM+K50	100	550.576725688622	69.07	685.863812194696	1223.91289999293	130.781815841317	401.701834679699	607.691006421943	634.566846011267	0	720.095590367119	311.061566058978	0	0	1367.5993763323	102.429151163297	715.422670059836	0	0	12.6490987211813	10.375303578883	0	0	33.5381072897138	0	0	14.4778184530009	817.673034190599	1421.75571959627	136.365112304738	461.026054382367	660.046992816092	628.937561034789	0	689.178863524851	320.20205688483	0	0
5.81_578.5540m/z		578.553955138428	1	5.81458333333333	0.0800666666666663	0	0.0134610025679029	0.00414255499656265	22.1171648632281	T1DM	T1DM+K50	100 - 2.64	551.625145279126	146.42	52.2285859906182	0	1181.30923040884	668.080221595888	140.986184526642	0	2104.59558666157	37.396385846079	64.1079292195266	1485.35494558138	1733.34036279338	0	26.9476340804741	0	249.410423393035	0	0	0	0	0	0	0	0	0	62.2658691406662	0	1231.74131537354	766.743793487621	153.132934570388	0	2104.59558666157	35.7908020019926	65.9917297363168	1498.50421156431	1555.48879542524
9.12_129.0299m/z		129.029875051797	1	9.11543333333333	0.280316666666666	0	1.27872662724071E-05	1.12296316657792E-05	2.26488884727213	Normal	T1DM+K50	100 - 46.8 - 0.145	551.693224221853	15.60	461.139968062019	507.384066678185	528.571914293254	493.468486373103	479.184782802967	687.332256273689	593.675804396879	662.788514894726	521.934533943438	407.964704419496	410.891410583187	689.39728852571	393.949131892214	625.871098186953	223.536912527281	306.726667295882	428.419193826248	188.822253668201	164.713864895281	97.2347746529496	203.336795754857	232.941396283586	410.809038711475	179.310313742007	549.761789684262	589.401581465389	551.137541485018	566.34500914349	520.469237737447	681.234885810023	593.675804396879	634.332221392434	537.27149080265	411.576256275177	368.731380759295
8.92_139.1824m/z		139.1824079126	1	8.9152	0.211666666666666	0	0.00185780938723468	0.00077594772701398	6.16610140115649	T1DM	T1DM+K50	100 - 8.47	552.256759680335	88.02	188.247901869772	704.71121834503	108.389389995309	110.861028061801	559.151605999963	106.512528123	114.66669511794	232.909209128776	467.16509740656	338.627845152494	117.353857561938	297.749852647922	1837.38591279656	255.257992516542	24.7914564955576	32.7318160171114	44.2898656946326	153.287777471339	12.3096363116739	62.1176871757044	40.202694847655	108.742416462453	159.884655022347	257.275594650813	224.425360202815	818.626231778004	113.01671600344	127.233231067659	607.325650977805	105.567648354796	114.66669511794	222.90943896769	480.892663756539	341.625584930708	105.312617450012
7.87_473.1257m/z		473.125677560304	1	7.86831666666667	0.1659	0	0.0438570882673871	0.0110539126843897	2.58399620798111	T1DM+K50	Normal	100 - 43.5 - 2.46	553.788854149722	64.81	0	0	706.223466235951	273.682394746352	124.601472658869	0	591.72051858904	18.291240140745	173.792090243244	785.380233387578	1249.40058599815	0	26.7998892921992	0	219.679413842621	743.898841403745	132.721230609071	515.441390090571	500.115233398747	734.683570316776	916.441904087026	1250.48652494738	190.964911743436	333.455521057846	0	0	736.373338036204	314.100419044475	135.336587936663	0	591.72051858904	17.5059204101389	178.898941040017	792.332897205254	1121.20426791764
6.01_574.0383m/z		574.038349584461	1	6.00908333333333	0.0972666666666662	0	0.00132610800729627	0.000595733261165121	6.5068649907302	T1DM	T1DM+K50	100 - 18.1	557.394733145989	41.52	385.857951346634	106.935777703385	248.03217210017	521.345471730305	939.283192464486	424.141494723866	356.167571067858	366.491901080444	391.317126612516	586.79276829752	177.07657421547	704.161662656083	694.21503515647	790.805231937873	241.190792474685	102.748723305765	273.277872198432	18.6618541609929	23.8231073020995	0	120.983908347283	75.9393736631603	0	0	460.012084373694	124.221710205147	258.621084177838	598.338929653097	1020.20770430559	420.378907127053	356.167571067858	350.756865139131	402.815913335407	591.987415011531	158.907409667978
4.16_1145.6957m/z		1145.69571435373	1	4.15558333333333	0.1659	0	4.68996108060615E-06	4.74881401181761E-06	189.94041193741	T1DM+K50	T1DM	100 - 8.17	557.652655105047	106.23	34.4510898000467	19.3918409570216	42.0949253920692	45.8236476771269	155.449750841118	0	0	6.56993705959338	0	0	0	0	0	17.6156084768987	688.925475470302	1403.6654522595	410.774255703888	1707.10964525874	29.5115948871052	160.189239034841	65.2623530507771	152.238753192829	142.982595893955	815.867186298528	41.071895946568	22.5264892577779	43.8920288086074	52.5909858062722	168.842618193117	0	0	6.28786207932751	0	0	0
7.67_530.0686m/z		530.068588474749	1	7.6681	0.131583333333333	0	0.0239601114264989	0.0067433349306989	13.2380764706382	T1DM	T1DM+K50	100 - 24.4	557.775551422986	105.35	98.4916040531474	0	662.341717487375	306.296463417052	191.133906488568	0	531.266692161328	73.5195395984658	363.83059727684	1136.758414904	1437.33377622573	7.74169982679774	306.073317620842	94.9155026837012	31.5356372688082	32.3708510524731	0	38.8625240970783	30.859111634624	287.71371715795	0	0	0	0	117.419708251898	0	690.618203366041	351.531005859189	207.601163864149	0	531.266692161328	70.3630371094333	374.521697044346	1146.82169223739	1289.85433686107
4.93_498.5310m/z		498.530972934137	1	4.9336	0.131583333333333	0	0.00699836104329266	0.00238379678691031	12.0988141303477	T1DM	Normal	100 - 3.64	572.242277381153	115.96	141.183873052169	69.3265118387774	0	0	91.8522662959841	0	76.016433715804	0	1194.96226319596	106.304382740409	63.4024784608153	124.661548343747	174.183476003863	1769.93951554213	480.777608855303	0	0	0	22.6092816695045	12.3964309694678	0	0	78.0205717904446	0	168.316572189373	80.5329895019568	0	0	99.765853881852	0	76.016433715804	0	1230.07602457242	107.245453834536	56.8969874382049
2.87_337.0429m/z		337.042858633752	1	2.87415	0.2002	0	0.00320728700492767	0.0012233729919116	21.3920854154181	T1DM	T1DM+K50	100 - 55.2	576.20908949642	59.26	37.4380745662745	24.8827167468831	0	224.846025337787	204.095989415352	93.5302277054243	12.4356083870044	0	680.340691665395	358.828094564346	468.817531874718	987.913533318848	77.2300224128652	884.124663142347	37.59898208308	30.0502085792115	47.9066421960297	25.4943810601927	31.9194284257858	0	3.74308516761576	91.4197294221522	1.2237457487821	0	44.6329190731085	28.9049530029295	0	258.051786065881	221.680002889316	92.7005147934147	12.4356083870044	0	700.332386330246	362.004659244465	420.713919541356
5.20_534.5259m/z		534.525901949783	1	5.19673333333333	0.0800833333333335	0	0.00146645511422216	0.000641280300042573	Infinity	Normal	T1DM+K50	100 - 3.76	577.330356621865	101.79	342.273959601643	0	1156.4806926564	849.797945310945	455.771634407797	0	1633.02339148364	181.295229514486	169.731520394175	660.070494455044	1075.42940601354	0	0	0	0	0	0	0	0	0	0	0	0	0	408.052126524004	0	1205.85280543665	975.297994497178	495.038915374145	0	1633.02339148364	173.511464187096	174.719052041614	665.913840198695	965.083619600846
6.46_622.0971m/z		622.09713132883	1	6.46101666666667	0.131566666666667	0	0.0415489738451635	0.0105801697685824	5.09599217465999	T1DM	T1DM+K50	100 - 42.9 - 22.4 - 3.94	577.566888086452	27.37	371.594595751658	373.787573399523	345.98505238764	550.085939011195	491.298303109053	600.204894222128	248.560668945231	511.542883785725	543.66141375634	136.191112654917	0	657.802252096427	1106.34484549243	1021.4017045186	35.8591175125528	69.4653350895734	361.423108102452	59.0409784506132	3.6648337327984	25.6262678477701	13.3967387755194	2.77889936208081	413.075191826599	149.044283991433	443.00759887713	434.209509841633	360.755738258344	631.323853015918	533.626405715834	594.880436420572	248.560668945231	489.580200195278	559.636811256484	137.396759271665	0
0.82_524.9434m/z		524.943394591827	1	0.82045	0.131566666666667	0	0.00247289240797655	0.000983568787474369	7.24233986914665	T1DM	T1DM+K50	100 - 52.7	584.182139055859	73.43	124.195402996745	164.313034293434	109.539398500251	167.781899004674	545.150151984648	430.619148264198	58.8838686339073	464.839454667907	1302.40810488493	312.732932078523	155.650020320414	511.236643939769	269.082222268973	953.982910842546	269.00810808008	0	240.40592654111	102.224823674274	25.1683529965236	0.139623543298728	0.263671352807385	0.57986419216848	111.295664198597	57.5346841539837	148.063260074793	190.87387371459	114.215820312545	192.560302734447	592.117893219013	426.799096969138	58.8838686339073	444.88194536258	1340.6791439112	315.501434326255	139.679354276351
0.62_1038.6837m/z		1038.68368103772	1	0.620233333333333	0.0514833333333333	0	5.23880442349078E-06	5.22217592171185E-06	16.9893022286885	T1DM+K50	T1DM	100 - 69.3	586.956304021826	35.51	29.7719589171421	220.43483218852	288.887640108031	128.612530043146	166.235619382794	19.5445299990209	172.98648054856	343.940932992574	14.4541491244059	0	0	7.27200760636199	15.5682460953989	169.997090180772	397.779870193803	396.334100588883	643.9808736174	336.039015833033	869.733674981265	886.570656464217	372.083115094995	557.257111641476	768.312325372266	641.472296430922	35.4935302734225	256.067636401317	301.220741074439	147.606314313211	180.55774976592	19.3711491648544	172.98648054856	329.174104786078	14.8788818200616	0	0
0.55_688.8748m/z		688.874833179334	1	0.551583333333333	0.0343166666666667	0	0.0337781309557257	0.00900875351739328	4.70041982931017	T1DM	T1DM+K50	100 - 43.8 - 16.9	587.297486460581	57.17	79.7906069537651	3.5690220104198	0.316564292494766	184.223834601933	0	960.546049420518	288.006103515575	89.7449722262774	667.529117484527	274.159641914992	680.231254829745	573.833114918174	195.737827212521	1132.29396240352	183.275867439582	214.265559427236	6.11891274189646	43.3091748914338	483.967336542387	56.3392843160489	186.027003653573	32.858456328179	30.5120943838974	12.7838221311942	95.1247558593661	4.14594654301677	0.330078956466674	211.430419921881	0	952.02498110564	288.006103515575	85.8918437959641	687.144346237023	276.586669922035	610.435271628097
6.26_385.6066m/z		385.606605339435	1	6.26078333333333	0.0858166666666662	0	6.50311018424166E-05	4.62828138397035E-05	Infinity	Normal	T1DM+K50	100 - 36.1	587.707291750571	157.51	390.746608526753	204.08526485108	0	36.3369552761051	1547.72864340711	38.9555627569178	0	2483.8052991866	0	0	1.56190517440803	0	0	0	0	0	0	0	0	0	0	0	0	0	465.840243081754	237.075197580659	0	41.7032775878877	1681.07414126658	38.6099853515488	0	2377.16511003452	0	0	1.40164393010099
7.75_81.7179m/z		81.71792274853	1	7.75391666666667	0.0686499999999999	0	6.88552615779603E-06	6.54117389094973E-06	19.0029195969776	Normal	T1DM+K50	100	591.22070642541	37.60	803.374328924739	683.399221651147	234.864545850575	502.433698688304	500.328456062104	622.224037738117	438.442146301253	944.699216187043	437.647187149275	115.383598716002	98.6819413758844	745.418445970649	44.1787399952051	350.398002054268	0	14.1737340224894	217.45432673933	32.7202942961133	0	0	19.0677139037598	0	22.2539717062628	5.4509444039624	957.766707388629	793.869197845507	244.89130973816	576.634223938022	543.434556961029	616.704246640205	438.442146301253	904.139312744127	450.507374763516	116.405044555664	88.5565567016663
3.35_436.9454m/z		436.945395857667	1	3.35468333333333	0.114416666666667	0	0.00977287648300162	0.00315875202624628	Infinity	T1DM+K50	Normal	100 - 18.4	592.504663918776	137.35	0	0	0	0	0	0	0	0	0	0	0	0	0.0024451755494006	0	0	1668.32911655298	1996.63652088923	1488.48130803379	0	78.92059036829	0	692.679103343472	0	0	0	0	0	0	0	0	0	0	0	0	0
8.68_186.8192m/z		186.819234417817	2	8.68066666666667	0.131566666666666	0	1.92280458222172E-09	5.96307103327066E-09	118.681605708795	Normal	T1DM+K50	100 - 2.93	594.199225279082	39.32	739.562839223189	404.880964627506	171.528551278166	754.68213765673	825.861780019358	579.42202118844	461.510951995836	816.144556243432	525.508417585517	167.504347447275	18.3862463818707	305.705813833118	81.1891591095192	291.976506961945	3.70789209153523	0.303940125613643	30.9901618006817	0.478506399890927	0	0	2.78304806535195	10.3358997280317	0	1.46721727849494	881.691933544639	470.329079151087	178.851394653342	866.135272979663	897.014401435839	574.281929645021	461.510951995836	781.104044057656	540.950392403253	168.987197876011	16.4997024536127
6.23_447.3311m/z		447.331056712357	1	6.22646666666667	0.0514833333333335	2	0.00598386626417058	0.00208997721529546	4.39584879505173	T1DM	T1DM+K50	100 - 27	597.201030750622	21.50	313.766364155413	777.288388091941	55.2275648193522	389.067027990077	154.467881034106	100.707085635344	296.839115007421	208.395101832016	745.2301041962	583.614843159132	752.791992224729	428.283698953175	547.209682153134	526.075863817363	1.4796196604799	181.725909961609	0	477.83958210727	232.85000272511	5.88027351965526	18.0841540350845	148.564352941025	0	292.132913061162	374.065944935844	902.935340866057	57.5853227794754	446.525311360755	167.776154798716	99.8137063361333	296.839115007421	199.447825213751	767.128563131055	588.781356945695	675.550823327244
6.01_576.0380m/z		576.038009858292	1	6.00908333333333	0.114433333333333	0	0.000601808732098363	0.000306371651886366	8.68040705604104	T1DM	T1DM+K50	100 - 19.4 - 16.1	600.625291345267	43.57	426.756417465382	88.0057002171999	284.345842429197	603.331572085702	1095.47950704914	538.211927260627	482.43909550851	388.089048361484	431.936208596678	629.694537747353	165.409555944989	826.779544933313	698.163863010703	851.768037838565	207.062454653849	58.1322559558815	219.993904890401	27.1174053316705	70.2978679923078	0	71.9391997753818	37.3890840136196	0	0	508.770412616802	102.231627464341	296.485046386647	692.432919517953	1189.86120689334	533.437413219538	482.43909550851	371.426756216978	444.628580084587	635.26897703506	148.437500476856
8.05_96.4524m/z		96.4523908092057	1	8.05138333333333	0.183066666666667	0	7.97198427004986E-06	7.43846244452359E-06	22.3067939206448	Normal	T1DM+K50	100	605.3598884342	44.56	836.515183422433	937.764398257838	286.526667034481	657.063110845393	604.068353826004	531.168213169013	169.94871139527	819.82446952317	461.910837026513	185.690437158251	69.8205037506595	809.757374244526	154.312257314825	1226.68360497231	45.1578480630977	20.2330956381724	119.79668791376	14.9497162021698	1.28225183987255	1.05817605350719	0	0.0537534386877647	25.8846686574722	42.9629571662851	997.276567175642	1089.35194396965	298.758974075319	754.099651336654	656.112228393551	526.456184387222	169.94871139527	784.625963211066	475.484007835413	187.33428192138	62.656483173376
3.64_318.0251m/z		318.025121187399	1	3.64071666666667	0.114416666666667	0	6.3297931895967E-08	1.17440692048093E-07	48.5014149534038	Normal	T1DM+K50	100 - 21.3	607.107194164939	68.68	639.05321368621	114.575080250839	971.083293352729	766.201202803301	1275.56913694235	13.4670230014214	598.009538564075	478.899064718586	633.684568312364	155.925393871906	236.809776317256	108.567553770276	47.2580652058026	140.015659988032	0.143217882389577	0	122.925152659349	0.00016486626681867	1.537044034794	0	0.560597840664855	0	0	0.00691194459137239	761.866380691513	133.095889152547	1012.54047822652	879.35549926748	1385.46656782876	13.3475561387318	598.009538564075	458.337917327899	652.305280785871	157.305740356505	212.511611461596
0.73_239.8171m/z		239.817067624266	1	0.73465	0.217383333333333	0	0.00151674400760748	0.000655925379882326	5.7070440336583	T1DM+K50	T1DM	100	620.220816147852	37.68	482.691515875806	333.570720446378	430.431354026022	42.3707652831536	38.3315831019454	284.956912519771	94.3441317081726	206.123402999549	7.15327424666354	43.8398764319246	165.853455964433	126.120056180423	309.091543656117	0	422.468349939601	1140.23586603972	624.274210875251	415.67213674438	654.887305901952	481.355646709285	513.288967975356	517.729548841432	915.34218906325	516.953939388301	575.455111272427	387.491691350933	448.807195049631	48.628174066542	41.6340638399246	282.429040670376	94.3441317081726	197.273659949342	7.36347198486317	44.2279736995689	148.83585357666
2.31_81.0312m/z		81.0311545813369	1	2.31353333333333	0.366116666666667	0	0	0	Infinity	T1DM	T1DM+K50	100 - 0.438	624.502643932337	58.68	136.244804238044	200.808405779043	48.6406416945469	181.311492982994	103.752611598891	265.261533969271	175.877919329508	417.441348495866	643.19554859098	204.02034594034	197.681409681543	1230.70695265469	581.373333203228	890.03827352324	0	0	0	0	0	0	0	0	0	0	162.428313745763	233.26864147033	50.7171927884787	208.087977220161	112.691480635662	262.908381141642	175.877919329508	399.518838878032	662.095739590501	205.826458211807	177.39806008323
0.62_116.1403m/z		116.140341137442	1	0.620233333333333	0.06865	0	0.00490421094147098	0.00175587676578061	2.22318577878075	Normal	T1DM+K50	100 - 5.79	632.069197909253	23.88	861.906191118847	727.563428985974	498.132451761165	770.564217093686	795.943715984057	148.881799007213	753.398123881687	500.163655441392	610.863640821151	403.621158095356	268.750491914891	509.986290831589	350.865002691504	854.884399816237	339.472071312154	193.344305798288	217.425466544735	291.705989877836	246.936981357806	279.467771685547	341.004194159385	392.119704142147	203.67324067544	337.928904860962	1027.54721556843	845.172451843475	519.398566919008	884.362853204796	864.518728489072	147.561058600287	753.398123881687	478.689529896715	628.813764250137	407.194258235442	241.175009774157
7.59_295.4534m/z		295.453424071557	1	7.588	0.183066666666667	0	0.0228118044134122	0.00647399289654217	34.2691173781676	T1DM	Normal	100 - 8.15	633.034503053493	114.06	0	0	35.4541602355625	0	26.222391422438	20.4687654577438	61.9338299598467	3.70044025788141	186.727026629929	1376.62309436827	1699.07973840688	7.23218529708042	429.71003850258	98.834935116221	90.1079862666488	0	0	14.5929478225268	568.363519494534	431.803797210691	47.4644026522022	33.8804804114058	18.6185604682462	0	0	0	36.9677581786967	0	28.4815974235581	20.2871856689436	61.9338299598467	3.54156482220387	192.213968316341	1388.80979982877	1524.74352548207
8.05_89.6698m/z		89.6697853883368	1	8.05138333333333	0.148733333333334	0	3.07380787489819E-11	1.79386275751692E-10	11.9541329572589	Normal	T1DM+K50	100	633.520269583792	27.04	914.058988267686	848.055769811453	521.053258085915	606.207083859986	621.048096069826	546.342752622869	389.896008143394	621.500199809208	567.108576145919	317.830511123642	219.844406975112	621.924533435599	354.044687892492	367.663788939851	80.8534533612531	110.419777883934	41.2370542012666	49.3210165711917	28.9413008852177	28.3221463180792	31.2400491769174	26.5999213478964	92.1271372886684	40.8973393781434	1089.72273077715	985.142113685553	543.297901153532	695.733093261708	674.554870605448	541.496109485617	389.896008143394	594.816587012578	583.772964495784	320.644140243529	197.286995172487
6.46_568.1052m/z		568.105246350218	1	6.46101666666667	0.131566666666667	0	0.00488831151391256	0.00175311749165697	10.9480001983094	T1DM+K50	Normal	100 - 44.2	633.792156486541	40.89	0	38.4364152557406	45.6172928825297	92.0162162612072	92.572049097536	89.2246846552942	23.1445312500223	82.1178898860756	186.550860134227	195.960308445306	0	197.465175541892	0	417.483550924449	578.933062043343	671.080736637783	819.180172418499	442.105026462472	1166.40699342956	181.158622514869	453.910958667405	633.937702335009	681.599120095739	709.609170260726	0	44.6495769682158	47.5647721126001	105.60537557894	100.547650006238	88.4331665039469	23.1445312500223	78.5922241210944	192.032625198344	197.695068359432	0
5.89_309.4361m/z		309.436093230939	1	5.89466666666667	0.183066666666667	0	0.0354994557641702	0.00935303535694512	16.6718075533145	T1DM	T1DM+K50	100 - 6.51	641.865154880671	92.13	24.9088671438347	25.8305822537007	139.048438091482	50.2391678866446	33.818831192294	14.8050881237417	64.6302795410418	10.2679684672092	31.7993463053123	1749.68093362449	2035.32943003592	0	27.004411984094	7.37680733420805	40.323534731381	0	0	0	167.15521465817	177.521588952923	0	0	0	0	29.695850128871	30.0060388773686	144.984650611901	57.6585998535485	36.7325130586673	14.6737511957659	64.6302795410418	9.82712147332066	32.7337646484537	1765.17017412551	1826.49189471249
7.67_532.0710m/z		532.070973752883	1	7.6681	0.14875	0	0.000104339179578194	6.85629654280887E-05	11.5110823824533	T1DM	T1DM+K50	100 - 26.8	642.776426864852	51.86	186.695497139523	201.834786553897	693.986175272702	340.176259986862	263.031898689063	256.574335383395	571.660064697149	307.61461799522	547.272940550478	910.222980338855	1280.36925359607	228.785771442952	609.348631610373	280.658983650389	34.1719156524129	63.0400678226048	112.82239342746	1.23080651964598	31.1769899234419	160.633902053924	4.95533734282151	2.12196961955273	148.11453550351	0.129985571278676	222.574614524876	234.460934432632	723.613616466548	390.414246082155	285.69357109076	254.298247276047	571.660064697149	294.40743099884	563.354462146721	918.280828133321	1148.99535643772
7.57_596.4486m/z		596.448649990895	1	7.57085	0.0514833333333335	0	0.000976145959094565	0.000460090041313937	Infinity	T1DM	T1DM+K50	100	645.305260423261	79.85	73.6933366354493	0	134.350733763052	279.466953244721	265.465792230696	0	274.484405517554	149.357904918928	0	98.3993087279007	0	68.4691270334033	1090.82752159546	2614.1356051828	0	0	0	0	0	0	0	0	0	0	87.8557128907566	0	140.086393356488	320.739253997702	288.33715820331	0	274.484405517554	142.945343017587	0	99.270399295747	0
6.41_483.5545m/z		483.554499221216	1	6.40953333333333	0.120133333333333	0	0.0148186916582964	0.0045170684781405	Infinity	Normal	T1DM	100 - 18.1	647.876884657133	266.25	20.3679346729074	4912.25758745832	0	236.507355422645	0	0	0	13.8821997031898	0	0	0	0	0	0	0	0	0	0	0	0	0	0	0	0	24.2822418213026	5706.31318710619	0	271.435287294247	0	0	0	13.2861785888617	0	0	0
9.16_526.5944m/z		526.594449849396	1	9.16118333333333	0.1144	0	0.000184085075703555	0.000111907667053086	2.23346293394488	Normal	T1DM+K50	100 - 1.59	648.888115893686	16.35	669.623535949457	529.584764010187	702.192488614777	822.762951767775	655.158682695237	503.975944036962	724.390721672869	583.415838402225	762.852435017487	353.709886339061	331.752581412529	388.576044436598	558.28955661406	603.910923935862	345.060265554422	497.990705577081	158.820249666323	180.165632101691	398.406567547144	299.45652725326	144.780318741155	240.789817255194	140.212991665671	499.617505326807	798.31170367945	615.190972533154	732.17027117654	944.270413023973	711.604275463124	499.505139695218	724.390721672869	558.367347128812	785.26872312437	356.841141524968	297.712690662188
0.05_231.0210m/z		231.020953077225	1	0.0539	0.3318	0	0.0014732439275279	0.000642935145526211	5.80492595788165	Normal	T1DM+K50	100	649.767343006804	10.36	580.513633643714	841.331134272605	622.81428618612	630.808556369385	596.141693641094	685.301784885727	613.573725673716	627.653929382072	543.630199983992	553.809493642505	606.175403289567	649.641377698029	655.148655974278	506.254649811144	152.538415500365	184.472506322004	79.7797331194748	0	81.6272182436228	101.583785465696	37.2286827014477	251.00060644675	231.106917526176	0	692.07667144818	977.330455650399	649.403279304629	723.967765906527	647.502642003701	679.222426869688	613.573725673716	600.706111139928	559.604680272784	558.712152335257	543.978013850529
4.09_512.5094m/z		512.509429736068	2	4.08693333333333	0.165883333333333	0	0.0322076196705781	0.00863653749596106	32.6383180189542	Normal	T1DM	100 - 5.67	650.331524818056	109.88	911.369683182203	2197.18792437434	0	353.185103247007	300.71474258167	260.652775061251	189.35650392707	990.185466170908	41.980782922515	0.810811907512528	3.98109312100632	0	0.923751774983692	71.8559571420538	159.123329266318	93.6629093468386	3011.85481507886	236.015744400887	318.792920760796	430.688379799251	0	155.45064866001	0	719.820375353958	1086.51659537532	2552.35850404479	0	405.344264226297	326.62300320219	258.340506842461	189.35650392707	947.672647053126	43.2143810363128	0.817989707987576	3.57260805563322
4.72_264.1083m/z		264.10834674884	1	4.71621666666667	0.120133333333333	1	5.88284532199168E-10	2.30276044760718E-09	34.4733647291734	T1DM+K50	Normal	100 - 5.34	652.449521538478	38.07	12.5130271332325	10.4241395115874	26.5523368377577	22.6024290681815	21.4757320044052	2.44187364239023	46.7812927343065	8.61870548309442	45.5678330525011	22.091672992579	29.0446094206473	4.74836868897037	53.3140300480789	42.4567193714518	719.950805518046	615.264894167413	881.931237746412	395.936025646597	598.80037255533	737.50414882708	432.74779016691	735.452143258395	278.99056096292	1127.91723653568	14.9177791290658	12.1091786617777	27.6859009147521	25.9404060254536	23.325986690989	2.42021161782028	46.7812927343065	8.24866827314714	46.9068360198152	22.2872419271637	26.0644507513292
8.86_567.6186m/z		567.618598591209	1	8.86371666666667	0.0686499999999999	0	0.00429598528740227	0.00157199423766874	6.68192499536194	Normal	T1DM+K50	100	652.792245541211	24.76	794.013617546366	660.682376333539	634.284511396742	560.719658355269	316.175593930415	700.546532987103	837.453859329363	718.461814450893	190.578947429478	292.884654296671	510.685742791134	1043.64092448891	0	284.180136129197	331.794685099838	207.332925238094	235.894038769914	0	25.1760835884879	0	0	176.754636560023	0	0	946.607055663537	767.480224609193	661.363187789956	643.527983665499	343.415893554809	694.33193778999	837.453859329363	687.615232467723	196.179077148652	295.477447509581	458.286190033017
8.63_414.9532m/z		414.953155704323	1	8.6349	0.131583333333332	0	1.11022302462516E-16	1.92625458539953E-15	Infinity	T1DM+K50	T1DM	100 - 7.17	658.263936480916	9.36	0	11.8547742834521	0	0	0	0	0	0	0	0	0	0	0	0	726.317005460037	584.998625418098	762.1996499575	617.356597581567	666.42161924904	670.688518525459	579.188687987424	670.688966513579	602.447424486844	702.332269629616	0	13.7710723876823	0	0	0	0	0	0	0	0	0
0.64_1143.5765m/z		1143.57652301997	1	0.6374	0.06865	0	9.37852796054628E-05	6.25192227587955E-05	13.2968060880222	T1DM+K50	T1DM	69.8 - 100 - 80.6	659.619492852524	40.79	217.424675845813	0	0	42.549985832356	0	0	0	137.768157859949	94.1151720270415	88.4939415212772	0	10.7925528473395	0	104.242514538908	301.071911975475	611.540915118951	967.579770105671	394.641138246063	857.299811274545	717.341768887334	434.606706535764	672.679118697926	1144.67269694111	494.761090742393	259.209322967292	0	0	48.8338623047571	0	0	0	131.853192456609	96.8807302327234	89.2773437500864	0
4.62_330.7009m/z		330.700900411368	1	4.61895	0.0514833333333335	0	0.0353060105273301	0.009334802713468	Infinity	T1DM	Normal	100	660.443933220036	155.03	0	0	0	0	0	0	0	0	0	1918.93417968517	2043.72941963505	0	0	0	0	0	0	0	0	0	0	0	0	0	0	0	0	0	0	0	0	0	0	1935.92175292985	1834.02999281693
9.26_323.1609m/z		323.160854156914	1	9.26416666666667	0.245983333333333	1	0.0401515139050227	0.0102773127446937	107.506161203126	Normal	T1DM+K50	100 - 15.1	661.512098631199	146.88	10.3464450814159	0	2454.84951749323	1711.11237582798	10.9773366235373	1074.15401915412	0	30.657094869307	37.8883586606147	0	0	9.26744346977215	0	2.29496685725206	4.28904543284849	0.146131781078246	19.3678069058583	0.120464840492547	0.588391158297016	5.93510968177009	0	0	29.617337865802	1.46819486583691	12.334823608402	0	2559.65118690788	1963.81325433035	11.9230957031226	1064.62512693346	0	29.3408570801426	39.0017015886133	0	0
3.90_279.0544m/z		279.054443338881	1	3.90386666666667	0.217383333333333	0	8.4778444930933E-08	1.4829433529928E-07	5.43700136748117	Normal	T1DM+K50	100 - 2.82	661.6936376789	28.35	679.541151122312	684.184849626839	1010.86434796447	747.579732704026	583.826719381714	434.472559875965	725.010199554454	428.069541201422	424.248583684684	865.573266538164	943.93590487924	449.226653459537	442.970437744246	335.277527287498	191.113597293115	70.8022811415479	253.866138655703	142.210230721237	174.760139578783	100.958229680566	45.1663410324381	89.694528718801	40.5958919446944	107.852064407259	810.135284900878	794.781820849906	1054.01985320563	857.983969078894	634.126663684766	430.618324708503	725.010199554454	409.690718650832	436.715055631641	873.23584789172	847.082174485928
0.65_319.0026m/z		319.002608921088	1	0.65455	0.0800833333333334	0	0.0272100235445955	0.00750327944852521	3.38662336783707	T1DM	T1DM+K50	100 - 7.79	665.684989892782	39.97	385.198814677648	371.179714463099	335.325799901554	1014.04612156976	770.605646324059	539.68809480668	706.047894808357	563.798733899358	1575.0815881598	858.122988412782	280.627647804591	392.263920153055	142.270335628456	745.743459198012	84.3396492905628	376.553716698684	122.16900267778	120.026889878943	346.3577430082	49.1111501811936	314.401612783653	366.944752275162	0	185.72589907912	459.226274901766	431.180096262625	349.641424291995	1163.80270645718	836.997642104531	534.900485584458	706.047894808357	539.592487279938	1621.36509077617	865.719615370045	251.833495149859
3.47_684.7704m/z		684.770407925427	1	3.47481666666667	0.314633333333334	0	7.52660815672712E-07	9.5489137311153E-07	4.51414061283782	T1DM	T1DM+K50	100 - 57.1 - 18.4	666.277001081446	34.05	404.996042800384	606.179796861362	460.126006161466	351.297067276225	385.07112532687	759.222023655194	288.339386701675	377.539145666331	688.046220443115	353.493705217537	253.649295957351	770.375172126574	1020.96294651739	911.13466622671	156.035031489993	95.8545826421247	115.86340496355	111.983397498867	83.2243872261992	205.683069763342	140.633770134716	163.627255904361	291.211275264167	111.861332739741	482.828131859173	704.167423430477	479.769562006006	403.177398907309	418.247161149909	752.486914251924	288.339386701675	361.329805135752	708.264340750945	356.623046636586	227.623291015576
8.05_239.1140m/z		239.113983859925	1	8.05138333333333	0.120133333333333	2	3.69953956358415E-10	1.55224912999929E-09	15.7044477622204	T1DM+K50	T1DM	100 - 7.74	666.979680658172	24.95	112.513577981351	60.0275822545343	70.6494786139629	80.6404241637506	70.6449392688334	107.672714204915	116.10141298452	78.3468070293401	13.6475307434716	42.2104759331024	15.1894310907299	65.4316058749971	105.025396662289	13.3200619345912	610.480690841426	489.477393791202	575.763162313438	843.059613965739	640.911256218214	442.458634230418	467.309199762988	434.651049858978	1092.08554021631	1073.60026538301	134.136423383037	69.7309084693957	73.6656241044528	92.5495812225457	76.7313967613545	106.7175423483	116.10141298452	74.9830496833812	14.0485610961979	42.5841487558587	13.6309004149871
9.13_81.7173m/z		81.7172878482255	1	9.1326	0.1144	0	0.00013618920575631	8.58815924964605E-05	33.9073649676598	Normal	T1DM+K50	100	668.691209943536	28.93	1080.52099893278	786.760085177449	505.005967891743	706.138989106726	550.680951560275	572.161797570349	641.290605896451	506.970283412519	283.707852702345	303.292671118422	133.140490508236	452.559028489365	0	201.674975369337	10.918322563791	15.1036513373085	40.9784508698028	20.8339380093479	0.325301485024456	0	48.5422203751915	39.7678088029726	0.208365610940087	20.5331399229885	1288.17538991723	913.938116885235	526.565525054931	810.423164367687	598.125202178966	567.086111956732	641.290605896451	485.203920753054	292.044559347602	305.977602430681	119.479443073275
9.46_501.3796m/z		501.379573431565	1	9.4644	0.0972333333333317	0	0.000267114483439079	0.000152966737515062	2.631656340667	T1DM+K50	Normal	100 - 15.3	670.479302399953	27.88	300.300867073626	328.149958930842	332.280901301017	247.365117603898	176.482653238163	138.93935797377	296.697311401466	217.980969509226	685.652147575945	732.657196221949	942.215692011939	468.953824737942	443.655193764251	705.902774732326	1023.3993355632	665.279152539519	670.022365416091	333.281621795759	844.474305924309	451.73707402803	1192.0038142899	863.002474967617	455.979082331782	205.613797143322	358.012650302151	381.194675697838	346.466533830751	283.896547925123	191.68762302395	137.706817626919	296.697311401466	208.622131347623	705.799918462739	739.143123626768	845.538466222814
7.97_101.5125m/z		101.512458129259	1	7.9713	0.165900000000001	0	0.00130902620711337	0.000590539050014038	21.6349513271806	Normal	T1DM+K50	100	675.110510645769	55.14	924.307746087583	1013.03135061116	162.013083149665	670.998626541465	898.41376824964	668.841664380281	62.8951492309544	1000.3826969154	609.58445356586	53.0345078762768	0	1019.55255005008	43.6909458700059	1037.34060983036	52.1487150263092	8.43574801489915	161.227419555379	36.2372679795979	0	0.811530010417784	0	0	20.9956397388918	32.1899146931191	1101.94109359828	1176.78563308718	168.929695129384	770.093194961533	975.81715011594	662.908325195284	62.8951492309544	957.432067871143	627.496988296507	53.5040016174283	0
1.25_791.0322m/z		791.03215036307	1	1.2495	0.0858166666666667	0	0.00578899672219135	0.00202632523107294	16.8810094958221	T1DM	T1DM+K50	100 - 65.7 - 66	679.817089586318	97.36	45.2721586880855	327.856737829919	529.389673264879	1007.68147953123	831.304752348598	59.0491026994857	16.101287841799	186.529494537839	1526.04533089194	798.749614136324	0	398.451618859798	0	1355.65597362985	0	0	0.495412916878192	14.6361066514529	0	0	0	109.479705162575	0	278.099934074238	53.9725565056301	380.854056052971	551.990211967428	1156.49811993739	902.926316339845	58.5252741559836	16.101287841799	178.521000238197	1570.88791148965	805.820631849152	0
7.06_391.7753m/z		391.775295247566	1	7.05596666666667	0.0514999999999999	0	1.16002483840916E-07	1.93424613946419E-07	82.0900924939645	T1DM	T1DM+K50	95.5 - 100	681.482455077329	85.19	0	101.692873305093	0	0	0	0	0	0	1764.52156008467	404.345756018108	206.276628604735	507.798161556865	892.213452716997	313.739171482598	83.0164072634507	0	0	0	0	0	0	0	0	0	0	118.131301879839	0	0	0	0	0	0	1816.37172382015	407.925270740005	185.111355761469
2.04_269.9990m/z		269.999014918192	1	2.04466666666667	0.297466666666667	0	0.0341385922948323	0.00908978431846234	2.5417080839456	T1DM	T1DM+K50	100 - 4.99	684.492760215705	23.43	373.453045275876	375.039735968254	392.670438216596	489.715746339138	291.184961016872	217.20267342818	566.205228259622	51.1719613394122	678.670848893661	488.315015880983	580.126815100579	864.368441616311	887.145175357448	608.33026444525	430.178205151644	109.879223082369	45.2528050402364	46.815588574617	831.782134215911	19.3328948914371	509.369083340576	0	0.181738190182138	700.250713219015	445.223204999422	435.664081726583	409.434202008076	562.038056121078	316.272177539861	215.275853970048	566.205228259622	48.9749342059629	698.613475514751	492.637877595874	520.602173805289
7.97_476.5189m/z		476.518883327174	1	7.9713	0.0629333333333335	0	0.046219159485405	0.011540513850605	6.47325565556072	Normal	T1DM+K50	100 - 4.8	686.826390328909	95.33	1562.28067074525	1250.63308549697	0	126.268402117805	204.549249356666	1400.19878544245	88.1963500976989	862.48457937444	387.616414274675	0	14.7879849291709	169.796882339553	428.749683712483	1131.45999726017	104.447674400799	175.832986578867	747.373195962026	16.5691304632825	0	0	16.7985863975445	0	0	0	1862.5195754503	1452.79516412639	0	144.916000366178	222.172313715159	1387.7775282707	88.1963500976989	825.45449544823	399.006456199544	0	13.2706451415997
3.47_977.7528m/z		977.752798108114	1	3.47481666666667	0.200233333333333	102	0.00282125218356433	0.00109893138271448	5.86121829921768	T1DM+K50	Normal	100 - 57.9	690.651059826285	55.45	197.536414266262	319.355381324795	33.637885963002	5.26015580503576	14.4437604635522	131.888096790804	39.0881042480377	201.462559775579	88.9548039131767	24.9463049018091	60.6061756642858	95.5354883979126	824.74606618377	481.86317211828	121.240421702676	933.556204757212	783.534317833583	918.593318756898	613.597876040183	1192.20668917277	301.252615970754	136.211681989624	1057.5831071427	848.734364896443	235.498937754679	370.978474027848	35.0739440917716	6.03698730469029	15.6881713867328	130.718108654002	39.0881042480377	192.812926292405	91.5687255859356	25.1671447754171	54.3876028060901
7.39_845.0942m/z		845.094186595575	1	7.38778333333333	0.245983333333333	0	0.00256657739609489	0.00101205739918783	68.4727222722623	T1DM	T1DM+K50	100 - 43.2	693.775489205056	95.22	523.639217568175	1142.27508600479	71.7654360363607	155.534314942809	147.937969500245	1039.6688663625	0	689.046195420728	549.505167511805	0	0	1941.03829122157	69.6530028364623	1602.4564736605	0	0	32.719625702368	0	0	0	0	0	68.6018153302311	0	624.272137175561	1326.92133311857	74.8292236328247	178.503968238837	160.683654785169	1030.4458942411	0	659.46254945691	565.652282714869	0	0
2.94_131.1382m/z		131.1381887838	1	2.9428	0.2803	0	0.0224855297538938	0.0063870433612583	2.56542804722701	T1DM+K50	T1DM	100 - 3.91	699.181293439885	39.05	1366.03610824477	1130.18510612941	640.612072972487	295.329776680935	242.526307355029	111.1337053508	215.704000904662	192.98306082525	349.381150226892	156.901556871333	293.085010620494	520.801730010621	165.029974489596	150.039486614935	582.100137365278	499.138809046297	777.51673559557	917.414573545415	945.217859625797	573.974817575683	349.155862586165	310.638682753405	947.040671430485	1089.61478487475	1628.56075737284	1312.87703467403	667.96088364959	338.944734453108	263.421308126666	110.147830810011	215.704000904662	184.697487831146	359.647655468395	158.290544944907	263.012654590569
3.47_203.0523m/z		203.052345969343	1	3.47481666666667	0.217383333333334	2	0.0115386706271741	0.00364720101178925	7.15922985526837	T1DM+K50	T1DM	100 - 1.12	700.858547855924	40.09	136.804982387047	139.031516802934	137.183329372664	40.9255932133668	104.859267661275	159.113728003967	52.0995001494474	93.4291014234788	16.0328873857329	84.7555968538871	67.8822163422247	91.1031930814266	236.160450473176	91.440467421117	22.8332857680623	1198.6854378591	1561.76962904593	1180.82234806466	180.542236705878	241.616567472207	64.9694081848562	913.891845638507	376.998483531862	1266.45623628818	163.096146861666	161.50565470783	143.039917253781	46.9695757736846	113.893481320777	157.702219469863	52.0995001494474	89.417797859801	16.5040110347195	85.5059049804997	60.9170761816209
8.77_170.8957m/z		170.895705050855	2	8.76646666666667	0.120133333333333	0	9.52924850139425E-10	3.32377000864908E-09	415.025113668177	T1DM+K50	T1DM	100 - 14.5	702.880595310115	21.57	897.526842128193	392.465137027663	152.239557516386	130.150980314194	22.8956634367138	28.2323918885364	21.7382055979134	10.2144866489492	4.25870122328209	1.49409568894397	0	0	4.40871725395646	0	762.378202042763	833.09415608138	892.200453435152	692.971375399952	736.774889874413	508.437837396178	753.634884088656	752.728013952278	377.003037818082	719.583103012293	1070.01343885182	455.906260416436	158.738921190196	149.371966339397	24.8682531751001	27.9819404498784	21.7382055979134	9.7759358540491	4.38384242910394	1.50732233330687	0
9.05_395.1707m/z		395.170723879221	1	9.04678333333333	0.1373	0	2.85328211913072E-06	3.12573588411876E-06	92.7979236680714	T1DM+K50	Normal	100 - 75.8	707.325324787066	59.98	0.0479333601542423	21.6039147466984	1.4837473103577	0.00103196520065114	2.28795712000484	0.659929671216573	32.7953236820018	2.09784757768173	1.39374851902128	493.67295139357	745.786756400791	1.89341597290996	20.8729413049666	5.38625393117652	411.316152298037	387.857674928749	328.819225309298	1075.3935308844	562.433692657128	1115.0737864807	290.109126359836	360.534687954862	1139.50024737479	1402.21512362285	0.0571451873380718	25.0961398944043	1.54709098743726	0.00118436811496133	2.48507745020468	0.654075390919607	32.7953236820018	2.00777817386433	1.434703580468	498.043244814522	669.264368533169
3.13_425.0051m/z		425.005051369066	1	3.12586666666667	0.314633333333333	0	1.06251298981341E-06	1.31676922646476E-06	Infinity	T1DM+K50	Normal	100 - 23.5 - 29.1	708.121104650219	136.66	0	0	0	0	0	0	0	0	0	0	0	0	0	0	209.500637757493	0	1223.39398899014	919.64373537865	489.246148443301	7.8534505997518	11.4048607579165	554.620077182682	456.060181891869	3209.48796550039	0	0	0	0	0	0	0	0	0	0	0
4.16_291.0696m/z		291.069633483923	1	4.15558333333333	0.1144	0	0.0162975732508694	0.00489350932939528	5.61919338267385	Normal	T1DM+K50	100 - 6.59	713.735928899459	56.37	1149.96024005808	940.747420777144	270.569164362781	467.351255472047	765.164410705944	659.926133592098	167.637405395569	1288.531400832	540.480452101491	14.9881501237231	15.7814624686084	489.883322324199	229.140089585641	443.955294510674	148.088578446391	90.198197660831	517.577695596348	75.7838924786894	124.109065349095	61.6525373040306	89.9692777682363	24.005006601157	0.0541991501425593	138.736609112126	1370.9594557526	1092.81716549688	282.120218680076	536.370727539055	831.087613539049	654.071884677635	167.637405395569	1233.20933820571	556.362377588387	15.1208343505843	14.162185668938
8.77_113.7353m/z		113.735275272607	1	8.76646666666667	0.0686500000000017	0	3.20964102584753E-06	3.44080602701847E-06	157.594652019285	Normal	T1DM+K50	100	716.764563401635	53.72	1358.15231514532	433.412313735948	79.2123171379982	1049.7065128996	737.61484412265	737.529251262015	777.504470825194	560.984482084358	477.383802726942	776.566844948094	546.972540630397	246.086640322149	0	117.9189516626	3.3749437694516	0	0	8.93673124658957	8.06596567016059	13.0719392533961	0.266271761180234	7.68623763841758	4.07943901329722	0	1619.16185789754	503.472457885766	82.5940246581979	1204.72950363159	801.16449737553	730.986579895019	777.504470825194	536.899063110314	491.411643982035	783.441487287371	490.849735354187
2.31_357.9633m/z		357.963294237469	1	2.31353333333333	0.114416666666667	0	5.09873598897315E-09	1.33055428403066E-08	102.069404186639	T1DM	T1DM+K50	100 - 8.57	719.889591164856	64.21	180.879065962087	376.784297495632	95.129315030101	385.368156307245	131.804608448118	429.185644772281	224.549607197642	724.153292325642	895.566964698893	228.835125151671	122.704602527267	1343.93460427428	797.811074628845	930.485175708186	9.89615355581614	5.85775585379583	10.9989435706861	9.57506429955802	1.91383436038362	19.7010532509778	0.456573433219052	11.1422724461203	0.987769568617412	0	215.640382328259	437.690647775321	99.1905460564361	442.280182087292	143.160314248715	425.378310182674	224.549607197642	693.06235130301	921.883046523075	230.860912951286	110.114342500327
0.80_148.0057m/z		148.005734168014	1	0.8033	0.148733333333333	1	0.0049934089708964	0.00178482641444556	2.01597937060841	T1DM+K50	Normal	100 - 0.465	722.086915222109	36.85	202.053444921618	270.134132354889	328.047528878581	259.496158155712	299.30023588423	450.755709973349	458.624383061326	597.041995233109	411.365697370163	423.204940374799	491.502848023958	614.603490040858	1126.89680182586	440.632217163384	651.652741784305	663.441142635607	1124.67649736297	737.027879941934	472.836738019549	499.753657825342	398.868556582779	520.929600480436	1533.03697294829	618.645364639887	240.884050798737	313.800718773335	342.05243159414	297.819127506108	325.086628824263	446.757025891184	458.624383061326	571.408475840809	423.453607909934	426.951408074545	441.071580303352
7.19_538.5579m/z		538.557946755896	1	7.18753333333333	0.0972500000000007	0	0	0	Infinity	Normal	T1DM	100 - 4.42	734.309024544633	42.37	1236.18620167554	849.648745408377	298.465392592863	445.502468167149	608.828967835371	547.663533237037	960.066439693411	928.110447747321	0	0	0	0	0	0	0	0	0	0	0	0	0	0	0	0	1473.75631193333	986.992590272667	311.207383979029	511.295262767408	661.282995983715	542.805173366528	960.066439693411	888.262769777469	0	0	0
2.04_298.0477m/z		298.047677209713	1	2.04466666666667	0.480533333333333	0	0.0478613932950016	0.011853743347646	11.9058333704236	T1DM+K50	Normal	100	735.23943958549	45.05	0	129.289496252579	8.61160307915542	191.539550613076	75.2688905954826	15.2872099321568	74.039688110316	0	693.715127530034	237.624264883372	218.030283191652	500.042210020209	736.464481747418	574.808273700243	822.051668163212	721.698096508469	129.442495651853	980.235382331155	1941.77696527723	0.219750360289685	730.080869641568	0	565.63318282463	1461.2559850965	0	150.188858032206	8.97924695003248	219.826537132271	81.7537274126718	15.1515960693395	74.039688110316	0	714.099827701385	239.727859497067	195.659011840846
8.92_296.7339m/z		296.733913264671	2	8.9152	0.0514833333333335	0	0.00354665647007313	0.00132764570014758	19.0846120307534	T1DM	T1DM+K50	100 - 9.6	735.538602692529	126.67	169.315686463824	59.4553387482466	0	20.6947122719758	0	53.9291847938942	101.557428314901	361.470128169721	60.6820043200731	773.717189162257	3287.11586457765	10.6477598830282	100.937472878764	180.131325333403	0	0	0	0	0	0	0	199.133305237496	186.275945685322	0	201.854753998362	69.0661630630264	0	23.7509533730032	0	53.4507753849214	101.557428314901	345.950698022169	62.4651346206412	780.566604614184	2949.83720818401
5.13_580.5123m/z		580.51227302307	1	5.13381666666667	0.148733333333333	0	0.0216076473045858	0.00617868872956741	73.2426522750717	T1DM+K50	Normal	100	742.616212335589	116.59	0	0	17.0641980834765	0	0	0	64.0487806815855	0	0	127.999578096018	153.20814670032	0	0	0	1046.22288249207	171.683723554709	0	218.606916109244	1286.8103578951	787.749005729989	2715.44609155095	1199.64314602384	0	0	0	0	17.792697502128	0	0	0	64.0487806815855	0	0	129.132708263386	137.488032169376
2.36_243.0391m/z		243.039111357478	1	2.3593	0.394716666666667	0	0.0105843021522281	0.00339256806016552	89.7417309847535	T1DM+K50	Normal	100 - 3.3	743.206499264166	47.71	16.1081411323469	7.58226607503018	10.5823071192248	5.83368704914241	5.99017749577326	8.38030031983262	2.76246325070726	9.01358057235887	5.35853189889162	7.91116846509386	6.9080180293188	11.602256007784	5.83327710066558	29.1491334922647	14.1809247975789	1486.8259660287	3070.72099629739	286.806605640863	55.3863316751163	12.8094948821256	32.1279599657262	0	1019.99515198026	1453.2115613739	19.20380168872	8.80792265506571	11.0340836719016	6.69521891756387	6.50626486279524	8.3059581146176	2.76246325070726	8.62658971704156	5.51599144068717	7.98120294317788	6.19921215351162
3.94_80.0197m/z		80.0196689473418	1	3.9382	0.8581	0	4.8078282022801E-05	3.5763772596513E-05	12.6862630820953	T1DM+K50	T1DM	100 - 46.5 - 0.694	743.975901801433	37.52	486.85183738939	263.129115057404	27.6259489338998	231.054685211182	15.0335876213176	3.05751896324025	19.8464789414957	18.7007439136168	75.5239144062313	62.4249532919508	84.8795018770173	27.6253380135841	37.5736808949399	63.8378835764665	491.279859648767	638.963336758573	1484.63341745133	839.172973092925	1361.20054952655	540.789542747007	675.295547991438	489.230561533572	209.234857329493	709.95837193467	580.414962856279	305.663355886951	28.8053473234163	265.177354627737	16.3288154602013	3.03039550781037	19.8464789414957	17.8978424668384	77.7431716918829	62.9775769710584	76.1703338623024
8.00_101.0932m/z		101.093199147794	1	7.9999	0.131583333333334	0	0.0108128165309092	0.00345512749140253	5.16718217304007	Normal	T1DM+K50	100	745.89803348573	53.98	796.16871585757	1088.77634369308	170.879701495271	804.992038245901	977.626564071266	793.047460442829	114.496868133538	1221.19657594639	714.818436346287	121.426914714	26.5181014046711	1204.7598628152	86.4732866633776	903.407037586383	181.411071958974	140.417966085015	457.334003702649	209.825256710295	3.15649373624207	8.92933823950998	6.7759655517946	25.6727916571817	98.5604843335495	311.446212442143	949.176320499748	1264.77463716224	178.174844378029	923.875051498446	1061.85457229611	786.012283325135	114.496868133538	1168.76548004147	735.823253631668	122.501859664909	23.7971782670783
0.55_295.9268m/z		295.926807045188	1	0.551583333333333	0.0514833333333333	0	0.00324954585618631	0.00123798687533469	3.34441135608063	Normal	T1DM+K50	100	746.053602330234	21.70	823.53960401107	518.043470474559	861.180684930134	913.470590529853	636.861357740748	528.085284178142	790.364916801487	896.88290997588	514.033903391075	478.755988489809	765.486601432706	871.00341580569	55.6325749010058	324.454650766643	441.110495379781	484.203474452854	468.27887568514	250.857507385425	120.189131196935	152.164711967556	100.613819467095	161.912688157531	25.8329515379042	25.5834715363463	981.807342529251	601.784054364456	897.945941946987	1048.37395747048	691.730533404806	523.400604265837	790.364916801487	858.375961303848	529.138701575086	482.994227876496	686.942886195662
8.05_84.6590m/z		84.6590398570974	2	8.05138333333333	0.148733333333334	0	5.70596099502829E-06	5.64402958497348E-06	20.3595273609478	Normal	T1DM+K50	100 - 1.46	746.805299497875	33.53	1234.99594859294	1187.07396513006	648.19486080504	758.059312175097	654.020570708423	609.049206263861	283.940032005286	599.108500302295	574.221068014125	298.588074217247	231.589560612002	560.214363189904	372.91368437249	450.444494108214	88.6598055951219	38.2041011022893	93.8266225696536	45.6566224858435	0.214833746064445	2.36977493503111	0	8.14156109574582	18.6966052831594	71.0388336548534	1472.33731616158	1378.96185220144	675.867393493617	870.011196136461	710.368108749373	603.646289978038	283.940032005286	573.386257171651	591.094455718986	301.231357574463	207.827022552503
0.62_1074.6809n	1074.68092530287	1073.64848310262	1	0.620233333333333	0.0514833333333333	0	0.00150197874939773	0.000651929740955332	8.46553501123461	T1DM+K50	T1DM	100 - 65.7	749.430393419324	36.79	186.651597142565	207.087039449697	0	156.444241085809	322.53432189457	0	0	64.0241734257678	142.212518337221	22.5334476045117	0	1.63551494560925	0	364.781919246085	325.457020071006	782.108166614851	870.316182458865	516.739654330359	1054.1923422704	1080.1424202675	501.05803703573	594.783599046716	1119.49461670786	650.011895389952	222.52227783197	240.562202419442	0	179.548274296889	350.322461574611	0	0	61.275346870536	146.391408823924	22.7329273968304	0
8.68_186.5532m/z		186.553168370558	1	8.68066666666667	0.148733333333332	0	2.90773508548892E-06	3.17455379238804E-06	100.966308826766	Normal	T1DM+K50	100	753.197614741314	34.99	871.385583068119	552.624158794641	277.871833042581	873.857227122512	1048.72322637626	735.392798339945	619.529674530043	1046.19641665641	648.115017735682	292.6875315495	44.427105598459	510.534900813289	0	494.917886692226	7.95690545077246	2.91013858667382	46.4305777934798	0.000630747059253309	0	0	10.160638329597	4.57104065067218	0	2.56897410577467	1038.84835588176	641.954634645894	289.734650611908	1002.91040451692	1139.07661056517	728.869079589861	619.529674530043	1001.2788122858	667.159766493189	295.278579711881	39.8686065673846
8.68_71.2617m/z		71.2617164069205	1	8.68066666666667	0.200233333333333	0	3.2495628410345E-10	1.40005098448001E-09	48.6359479247508	Normal	T1DM+K50	100	757.243334746384	19.18	1041.24678888031	860.979324255723	571.549305335842	748.42261673107	753.431233506427	747.859919473675	615.029365539512	719.428124248507	594.134301992267	369.358319805547	267.532115543631	570.190551729691	31.5792535702245	445.653779445208	8.11854838666482	24.8422133901076	47.0779727924383	8.06828162641652	5.52742974771959	3.22268024383567	10.5943083174514	14.9789440988789	25.2620854773759	8.00375796416847	1241.35346706891	1000.15473218868	595.949709892269	858.951332092308	818.343557357737	741.225604057315	615.029365539512	688.540054528906	611.59283666593	372.628104448321	240.081646442416
9.86_1091.8809m/z		1091.88086228586	1	9.85911666666667	0.0972499999999989	0	2.51776377524493E-12	1.92181286894379E-11	302.687100520612	T1DM	T1DM+K50	100 - 4	758.81992962864	47.20	976.202453689817	426.694057220276	156.116595017953	684.774779149115	466.708586354433	992.894008922643	491.779907226008	876.471234867283	1658.42183087523	322.288507544714	241.735183029466	913.827968248106	131.217513110728	1285.42857496359	0	25.0694505422759	0	0	0	0	0	0	0	0	1163.80891964347	495.66821002881	162.781475966713	785.903840402917	506.91814703409	984.085979693261	491.779907226008	838.840645101163	1707.15427224548	325.14160156211	216.93164062506
7.14_619.7068m/z		619.706752976859	1	7.14178333333333	0.165900000000001	0	8.15366003240614E-05	5.56247607372472E-05	Infinity	Normal	T1DM+K50	100	758.995328119628	55.92	1141.81667400249	1075.35180628207	285.951225590393	681.861207838938	727.240665209882	1107.41520195818	0	1052.32584407507	614.583394511813	0	0	1901.96895483964	0	274.103195487669	0	0	0	0	0	0	0	0	0	0	1361.25086018681	1249.18005290127	298.158966064702	782.559986406423	789.89652480074	1097.59124755795	0	1007.14507765246	632.64282226571	0	0
5.75_385.1166m/z		385.116609241672	1	5.74593333333333	0.0858166666666671	0	0.0159065307267012	0.0048018845051973	2.00154572093097	Normal	T1DM+K50	100 - 20.7	759.88260162897	40.44	1003.55268319214	986.036610221345	308.834810981494	715.10870920625	1146.34685188	560.202033062707	390.417855439497	968.561259048325	812.832441927377	404.689647628435	223.386447103417	760.533430966176	646.765406783897	492.962595308375	492.051080884191	209.290709159013	383.693249185453	439.043182046245	263.170449276852	249.199191723538	755.491381804879	235.708974455534	356.401105467881	412.429535722536	1196.41531284478	1145.42725247982	322.019490341095	820.717552666149	1245.11105859978	555.232443320767	390.417855439497	926.976857926338	836.717383974455	408.272206688163	200.465599819785
5.75_293.5328m/z		293.532756768625	1	5.74593333333333	0.0858166666666671	0	4.00587282956E-06	4.15443232573909E-06	35.1396286717682	Normal	T1DM+K50	100 - 10.1	763.309485772757	73.47	948.047140956936	1056.36936063615	186.953356628593	683.319325359708	1957.55631313007	145.640363116756	326.238098144452	802.351928209395	732.079051577755	1341.9714213916	409.15509877007	461.58162209849	346.492427498809	148.684952202992	15.9689310266397	0	66.6050667697848	48.7926625448455	20.6802540598277	0	17.1786611689325	0	0	47.9962661581987	1130.24272241663	1227.12913680326	194.934710979534	784.233441963236	2126.2107618761	144.348377704635	326.238098144452	767.903591450145	753.591069084528	1353.85136915349	367.173225402942
2.98_375.9646m/z		375.964644873519	1	2.97711666666667	0.34895	0	5.01223211980539E-05	3.68994480668537E-05	9.90447263694383	T1DM+K50	Normal	100 - 53.1	764.25923224003	58.37	29.403158368325	55.321405136269	54.6428050893812	134.093231680467	155.539277732417	39.0615588627082	68.1070911799268	81.1358032396497	438.231786558451	134.730554880173	174.962829729475	821.392380809024	91.7355482909237	534.513083142776	407.94376542154	975.355070914806	1462.62840117706	1425.2078584363	548.998810176502	373.77911653969	113.260034735768	181.280917051311	748.246288527314	1405.89205942	35.0538536810718	64.2639882045913	56.9755986696226	153.896418148848	168.939858327911	38.715041158788	68.1070911799268	77.6523025774537	451.109152526173	135.923271750587	157.01054859272
9.86_1092.0075m/z		1092.00753423514	1	9.85911666666667	0.0686666666666653	0	0.000668635265024697	0.000334816176794121	Infinity	T1DM	T1DM+K50	100	764.916352671601	89.08	1144.21169806882	234.387582378318	0	511.349000671489	0	920.018643434377	267.348876953603	860.941036075872	2012.48896828773	203.262244412149	0	1004.72244206893	0	1369.02446126079	0	0	0	0	0	0	0	0	0	0	1364.10615967988	272.275817871223	0	586.866157531784	0	911.857096451392	267.348876953603	823.977222943664	2071.62561183011	205.061645507499	0
7.67_209.3287m/z		209.328730128637	1	7.6681	0.131583333333333	0	0.000655860642705619	0.00032931105304884	342.119041942308	T1DM	T1DM+K50	100 - 3.9	769.150651383654	114.94	51.3412342565561	0	421.626751399766	183.76980032769	123.501259100417	3.61453856852457	378.445043954426	13.9250663328242	172.237114650004	1684.27320886123	2695.3691331716	0	53.876302848236	9.14814877085663	0	0	0	0	0	22.4819597008388	0	0	0	0	61.2079862608811	0	439.626709076071	210.909332856955	134.141584813304	3.58247375488264	378.445043954426	13.3272047741207	177.298272755377	1699.18342037473	2418.80739419626
9.28_805.2935m/z		805.293456860717	2	9.28133333333333	0.0515000000000008	0	0.00157217057084647	0.000675997414094149	143.3350144772	T1DM+K50	T1DM	100 - 2.07	769.576274025371	109.72	460.64846755162	0	76.5705221868096	108.750939219243	112.5429746889	0	0	94.8331702832149	27.4651369831317	4.74930594969897	0	0	0	0	1696.97362407488	1476.06362943997	215.688597269271	315.591586673998	325.651394606855	2559.7457197643	448.157174643402	501.104218561123	0	156.786795219914	549.175832666996	0	79.8394470214871	124.811519615292	122.239182777057	0	0	90.7615841487438	28.2721953279016	4.79134969644966	0
3.74_1194.4300m/z		1194.4299947458	1	3.73796666666667	0.0858166666666667	0	0.000202841288061362	0.000121356794629731	10.3345568007575	T1DM	T1DM+K50	100 - 63.2	769.677587649508	56.56	2024.68160411333	1326.71037429628	340.222348587402	917.417015465832	119.46773047856	223.997657778144	616.054671078985	116.968098524095	1356.03064453031	1072.4034050366	856.539148786041	118.065708753238	490.365238601002	724.66138018986	32.9804746928619	13.5043183725809	0	7.81674235111952	48.1025223664934	431.570951904745	67.799372135475	141.174248804616	0	1.81246797392949	2413.78466259608	1541.17017878833	354.747014906071	1052.90319921169	129.760545092196	222.010559558905	616.054671078985	111.946166992081	1395.87737269715	1081.89697265542	768.652872441406
5.43_371.4424m/z		371.44244831205	1	5.4313	0.0857999999999999	0	5.19473353222111E-13	4.56820510394689E-12	Infinity	Normal	T1DM	100 - 13.7	780.502727369381	106.04	1055.99339390514	658.158967004684	75.169675929793	272.095142789268	2252.62706231523	190.526837977645	28.0361328124937	1711.41460622079	0	0	0	0	0	0	0	0	0	0	0	0	0	0	0	0	1258.93407281056	764.548911730473	78.3787962732858	312.278758190801	2446.70351001533	188.836661641794	28.0361328124937	1637.93639221392	0	0	0
8.05_219.4044m/z		219.404422280541	2	8.05138333333333	0.148733333333334	0	0.000199246872032766	0.000119651731228531	7.26233578558822	Normal	T1DM+K50	100 - 11.2	791.184041777499	45.00	1087.97598834194	1268.36235732537	441.897136039252	855.63687859653	827.566106140663	732.966526984476	150.396751403804	964.670589387955	790.343395246174	172.238858716288	63.163053421673	1047.77035915831	376.988048912065	1249.69916717055	172.125137359538	190.675694032669	230.546471383399	91.8035047455286	11.7309545195821	46.3327977394379	49.1488742735198	41.5025687232952	80.2215807058902	175.34709034146	1297.06307826244	1473.39033362453	460.76247064997	981.999234427042	898.865564805475	726.464331850029	150.396751403804	923.253231048527	813.567500509473	173.763621920257	56.6821289062487
7.40_823.1580m/z		823.1580136332	1	7.40495	0.26315	0	0.0445094596244027	0.0111788377286558	2.84115237293787	T1DM	Normal	100 - 32.5	798.018609337175	43.10	43.9544249069187	945.568041322954	0	0	0	1102.54044425199	0	154.965068554658	284.004546820051	22.3399344038834	44.4422262560696	2556.07636161651	0	1881.24858692653	363.19596239708	146.477334407161	323.079581182326	166.505734483657	185.780282565614	533.418947797453	583.737373027887	498.54969099179	443.352079217453	411.774718135403	52.4015808105365	1098.41702871676	0	0	0	1092.75973415375	0	148.31176757811	292.349971771126	22.5377010995757	39.8821757509088
7.31_562.5567m/z		562.556747882577	1	7.3077	0.0800833333333335	0	3.15316928123366E-09	8.99642468691329E-09	Infinity	Normal	T1DM+K50	100 - 3.9	801.300041093358	71.89	1325.20146303395	1237.01482252352	127.944098569215	548.11595690807	811.351578549653	580.954490293191	90.9999389649058	1688.81797990436	559.704164247043	31.2530228245258	0	217.133057030573	35.1262617642522	402.074327878196	0	0	0	0	0	0	0	0	0	0	1579.8785151318	1436.97553899328	133.406248092539	629.062939577641	881.254064777863	575.800804113741	90.9999389649058	1616.30993393174	576.150975221824	31.529693603529	0
1.25_851.9899m/z		851.98992711861	1	1.2495	0.0858166666666667	0	0.0387492797771154	0.00997339175820509	13.7629775673655	T1DM	T1DM+K50	100 - 80.5 - 69.9 - 45.2	803.882632283558	94.17	43.8614268924463	417.543961715327	543.511073383788	1361.10407988929	957.750660798058	176.591917880448	0	332.650524184441	1889.66460480888	965.122937208845	0	595.015019777864	0	1373.49323190576	0	0	27.0961141103544	48.6772230929345	0	0	0	97.6372888433854	0	410.680010117485	52.2907104492267	485.039021776044	566.714478492766	1562.11495537591	1040.26624854877	175.02535915375	0	318.368440628139	1945.19207547338	973.666792834289	0
0.72_476.1415m/z		476.141503635611	2	0.717483333333333	0.1659	0	0.0281517703970153	0.00771327122650747	2.69048610109639	T1DM+K50	T1DM	100 - 13.5	805.531327164319	53.45	300.217330910326	233.944201551674	351.349475182675	177.96874900603	202.731966337553	230.946584063108	694.007275114794	281.382635499294	100.804918032479	238.76419947413	957.54048774884	107.589611971195	159.60413807511	232.096173027478	1084.2430030421	564.163687398981	170.936829270392	683.7402016404	1285.61057434845	1757.80853085541	1349.90246139984	688.088901823084	120.921108905671	349.897972958869	357.913060169392	271.760765512314	366.349177317048	204.251569383639	220.19846157783	228.897841453551	694.007275114794	269.301697640122	103.767053278406	240.8778854826	859.290842024249
3.82_823.4784m/z		823.478395957124	1	3.82378333333333	0.0800833333333335	0	7.22287230026097E-10	2.66480766063977E-09	75.2080796010693	T1DM	T1DM+K50	100 - 41.7	806.346414855926	29.25	453.1624005746	542.213735295847	478.31268994345	442.493777238796	536.418745543387	862.865109746689	498.40230658025	839.310339550784	558.060716756024	555.704965721429	530.438932790115	1068.16541889002	1213.78528185517	911.923173122805	33.7239449566754	0	0	73.4914525289508	0	0	0	0	0	0	540.251094270802	629.861389160111	498.732666015742	507.842241676129	582.634227172114	855.21057558759	498.40230658025	803.275223031665	574.459235307846	560.624404286631	476.012579135157
1.50_219.0186m/z		219.018610198133	1	1.5012	0.1659	0	0.00683979056987905	0.00233556498414422	2.12293342772968	T1DM	T1DM+K50	100 - 2.33	808.296760903001	21.51	657.481929852413	661.773577542581	582.029519058328	546.576074254276	925.44539722421	782.719060481181	471.236988640266	640.583207024465	1351.06793636134	418.989544930935	289.17787571043	772.9282250349	868.325747599488	1149.29123578092	299.796655430822	494.280062974062	431.671420874878	433.401035539945	639.242750123581	217.035724647163	244.354197009482	185.967207376641	151.312032928783	710.391140965095	783.836725235042	768.747816085837	606.877341628003	627.295643631241	1005.17770544263	775.775507291054	471.236988640266	613.080280612677	1390.76883619887	422.698695384673	259.506416170652
8.75_77.2632m/z		77.2631758478074	1	8.7493	0.194483333333334	0	2.45026454681607E-09	7.14982603905098E-09	7.61412701474129	Normal	T1DM+K50	100 - 1.18	809.982446294821	18.45	975.509914891384	940.621324777755	649.730436864119	787.85438355753	745.909906651987	988.740503292406	587.346570568333	804.146529755055	694.737326074616	513.258256320599	289.807560367171	636.583667931801	203.011686973582	950.662243781775	168.38461386917	125.473801876228	193.154100850703	57.6621408036268	114.430141074432	52.421625530262	114.776079050067	67.6323123759615	58.6155633826882	111.23860806173	1162.98328882502	1092.67068635743	677.46852588654	904.206469878332	810.174226036725	979.969320089555	587.346570568333	769.621143217248	715.15206337507	517.801930780614	260.071491241443
3.62_656.7551m/z		656.75507487985	1	3.62356666666667	0.3318	0	0.00286576079825163	0.00111294131246551	2.65014717824053	T1DM+K50	Normal	100	810.482567687774	22.98	245.787531355873	375.1735698505	283.416071005207	344.482901619689	257.973451481192	258.698559638631	247.708589077048	433.363271118379	839.299075922906	169.673938854405	413.333431398007	538.291014965988	756.967590661565	843.95264302321	549.005999246383	421.017294587611	1243.20166354259	459.209707912008	682.671322491317	606.551605389686	402.5192671292	717.691840125073	1576.3981619701	1446.55881448377	293.022948516378	435.819549560577	295.515581451216	395.356902122559	280.199310302645	256.403627395694	247.708589077048	414.757166518005	863.961735475533	171.175995826717	370.922834957896
0.65_205.0078m/z		205.007849956159	1	0.65455	0.114416666666667	0	0.000489264512704701	0.000258082358134002	2.12551930346507	T1DM	T1DM+K50	100	811.565004784688	26.34	575.651209353552	569.970498147742	549.556931248884	984.520383746662	936.851280517357	616.144882024462	949.763117941105	937.963892687219	1491.29662985293	896.906889509399	511.761053681527	548.257175662622	391.852562910206	1029.31571709145	274.530966825399	591.661294637589	341.876986208623	343.534421699226	421.651449015513	228.012448289231	468.602400044401	491.90521562597	237.688398077099	418.732770283602	686.279787063601	662.104971479071	573.018444234858	1129.91654205326	1017.56626951302	610.679019523898	949.763117941105	897.693164958784	1535.11812582395	904.846855163511	459.251167297441
7.77_457.1228m/z		457.122777072311	1	7.77106666666667	0.0686500000000008	0	4.66090108223183E-05	3.48322799385334E-05	64.5467829453533	T1DM+K50	Normal	100 - 19.5 - 52.8 - 19.6	812.184726180444	75.66	0	89.399152682151	0	0	11.2639247471991	0	0	0	0	276.783092834178	117.877835185692	0	136.293815071931	0	1104.62390005011	570.035637560947	29.1116908009335	814.818038154734	1768.77795580001	1556.66039075943	1185.37294650941	897.084253463115	141.640124396698	53.7223243090481	0	103.850328445466	0	0	12.2343750000034	0	0	0	0	279.233345225421	105.782831690849
8.07_1107.8162m/z		1107.81616456211	1	8.06855	0.0686333333333344	0	0.00185492731725956	0.000775248368918636	6.99701688523926	Normal	T1DM+K50	100	828.161818858206	72.93	1368.6674760445	1891.85034042141	309.08556054295	751.275909560567	523.625122421979	705.997836104933	0	1074.79230576931	560.369383941704	101.787574112873	0	1604.86384093986	880.243532858563	1496.21629223095	0	0	999.909106452099	0	0	0	0	0	0	183.683605186594	1631.69782110856	2197.66377340235	322.280944824567	862.22600554813	568.738361708796	699.734882032887	0	1028.64695982614	576.835742283244	102.688659668046	0
2.69_131.1408m/z		131.140767378814	1	2.6911	0.23455	0	1.80546264827441E-06	2.11501343001554E-06	20.7957806000586	Normal	T1DM+K50	100 - 7.48	828.615925610242	41.05	2375.15041573393	1854.22625194494	973.94493843033	501.337731669997	317.207506420387	147.363184388298	240.312312131014	219.385064163044	605.739472533718	237.661682768471	393.64166552068	763.471015129564	340.37763450018	444.885287652456	0	7.58164287281665	332.205638640032	0	6.05509345727757	0	11.7131094752471	0	0	40.8983853785397	2831.60652677929	2153.9578340448	1015.52429176262	575.376402074733	344.536711089801	146.055915713331	240.312312131014	209.9659423232	623.539023155479	239.765608628058	353.251567478174
3.64_380.9257m/z		380.92573671176	1	3.64071666666667	0.131566666666667	0	0.00150074917505882	0.000651929740955332	11.0516715999273	Normal	T1DM+K50	100 - 13.6	830.020055275325	59.05	698.310800922996	132.640742547525	1719.68755199125	1036.90491977811	1795.00872222406	77.9960384151135	769.178536507316	410.433129816232	509.668184024701	243.692538006447	310.482114871344	142.695033145595	167.857989639903	115.410911303303	0	66.0050063274277	361.921571043283	0	51.8378212801388	22.3072310657974	66.2218676251488	115.056581677421	0	67.6856785767526	832.512083662297	154.081825895886	1793.10391622702	1190.03734278719	1949.65878491215	77.3041303363431	769.178536507316	392.811512448631	524.644696293089	245.84985266705	278.624707085228
8.05_91.7075m/z		91.7074993388184	1	8.05138333333333	0.217383333333334	0	0.000771423813211269	0.000379769978032235	24.8242985402528	Normal	T1DM+K50	100 - 13	833.836663256163	50.90	1203.00885329094	1337.7237491958	271.795790812703	877.722026746889	945.5962612791	837.028858484062	135.314022064215	1062.5037441756	816.539898957762	192.27477960553	0	1186.70778558614	147.094150264987	2073.64270508685	44.5234810672304	46.7445544944902	165.426642437091	14.7790870097081	0	0	0	0	21.1588261814339	43.2627662978273	1434.20294486877	1553.96384143829	283.399211883554	1007.3459663391	1027.06467938419	829.603519439702	135.314022064215	1016.88599777221	840.533783994496	193.97691297531	0
0.72_448.9911m/z		448.991109095687	1	0.717483333333333	0.18305	0	0.0204409142818328	0.00591088516928587	6.09978426891957	T1DM+K50	Normal	100 - 28.3	836.999069884766	69.44	49.33986236354	62.6430667806547	105.537233017475	191.507469864903	326.163134362552	100.648951291563	41.2449655532512	220.65783746412	111.385502767368	218.927248680697	17.375280794763	218.698600385842	428.989626303542	191.843297833676	348.431890374706	819.222835273274	1705.28432991977	849.407316188946	266.913653471673	77.8524148791714	63.7156219114503	276.182700926426	2777.80954685998	1185.17038904226	58.8219909667575	72.7691802978474	110.042795630099	219.78971862791	354.263916576699	99.7560877060078	41.2449655532512	211.184070123028	114.658546683006	220.86532592774	15.5924682617242
4.68_407.5188m/z		407.518775267072	1	4.68188333333333	0.0800999999999998	0	0.0329892444590509	0.00883506023893024	2.42421517950391	Normal	T1DM+K50	100 - 17.9	844.392041466965	75.63	178.594135240938	3642.86016241812	13.9666959397864	1506.21349451904	220.648856171981	333.566398239524	297.02828379206	562.258305414269	333.69086449875	85.1229353309031	21.4584545867857	757.693693459116	585.546251484944	638.144317522133	2982.0944299602	22.518400542434	0	119.866239887061	16.341447245427	0	0	208.799854090259	73.4029663969187	60.1329782231848	212.916333905731	4231.7204693547	14.5629577636847	1728.65445085477	239.658991898103	330.607308387807	297.02828379206	538.118195856832	343.496313382278	85.8764953612807	19.2566828727714
0.82_88.1052m/z		88.1051633654044	1	0.82045	0.268883333333333	0	0.00031977865124222	0.00017850763898948	2.79899567257125	T1DM+K50	Normal	100	854.710387935107	24.34	152.147242292811	162.043639660564	254.349198769071	378.917250895986	586.711901189565	214.003637868058	471.095685668491	223.637365406861	1393.85949703207	907.217739856793	503.67868921109	302.448287857772	229.597284423886	1160.29260168352	793.31718848235	851.572741222267	909.456726247878	641.835741084746	1131.24341705939	612.164835057616	740.542649900354	838.346567590524	751.68378551274	1276.94022719321	181.386880365077	188.237636446951	265.207795377672	434.876592628164	637.260420077201	212.105197268561	471.095685668491	214.035674422357	1434.81781954863	915.248983433486	451.998103995986
8.42_62.2675m/z		62.2674980549211	2	8.4175	0.102966666666667	0	0.000246255043272581	0.000143322640550131	14.692185995717	Normal	T1DM+K50	100 - 3.31	855.85989766794	48.50	1843.392539709	788.247825806117	453.463567767064	770.079804774607	783.539510964937	660.725409168073	775.254627337273	772.175895816444	440.246085464403	231.88520504019	174.936609346604	237.951850551673	28.148025351407	114.865249696032	119.144611212798	109.007154858417	103.744767655718	44.8344192638691	53.0268351038996	0.168377373642483	65.549023613767	54.9806074870107	0	32.0714719513263	2197.65548837602	915.666347503685	472.822692871092	883.806901797858	851.045831680295	654.864069826463	775.254627337273	739.023142814624	453.182641260376	233.937994003293	156.987018585202
7.31_435.1663m/z		435.166296075721	1	7.3077	0.0457666666666663	0	0.00013358360825777	8.45707914510777E-05	13.1277018639524	T1DM+K50	Normal	100 - 38.2 - 6.27	856.238779542991	78.16	13.9653525378142	20.7422542985605	30.1923026357808	3.24384870400654	7.36196956625077	0.927696805519371	437.9228105408	7.434273816198	67.841396817337	565.325447057338	696.993959400462	6.71278318009178	193.395627437361	15.949894797283	182.251278507509	321.013321863391	245.584043853934	1814.45364322179	126.098267710065	1887.3723389779	581.549311282691	1130.93443953131	1353.76334148138	919.367808999945	16.6492122489973	24.0951939361608	31.4812629965501	3.72290748986482	7.99624450922588	0.919467145046461	437.9228105408	7.11508923026151	69.8349046398505	570.330051978465	625.478017819476
8.00_165.1857m/z		165.18567702795	1	7.9999	0.165900000000001	0	7.78952124764754E-05	5.34815930703251E-05	214.386260158586	T1DM+K50	Normal	100 - 11.9	858.632154153426	81.33	0	0	7.35816202180766	0	0	0	24.6824045151813	0	0	69.7872883925871	108.705457370902	0	41.6632127515071	0	1009.03140996	454.348810095402	0	726.852703503084	1955.47373015884	2000.31844374561	1179.27202984167	837.095487609071	245.644991911674	178.283934708913	0	0	7.67229437827748	0	0	0	24.6824045151813	0	0	70.40508794281	97.5515972347845
6.46_313.4675m/z		313.467505688396	1	6.46101666666667	0.1659	0	9.56477369153941E-05	6.36286289476024E-05	8.65197567767947	T1DM	T1DM+K50	100 - 4.6	862.96093066065	46.17	122.932345605431	93.8621123128048	192.691675393068	173.031051297005	748.43856423879	899.334232790421	298.360112561087	157.035500743709	1350.16459965912	1169.28110982737	1119.90194665996	560.385247188341	376.918077420073	601.114603209032	74.1572832828277	11.3605703999898	107.123485781245	53.0953781449864	285.585919853189	157.490023691358	16.3177292363732	16.6162922745107	166.87058315521	108.797616987867	146.557468471344	109.034715652469	200.918008257708	198.584661503222	812.9207416481	891.356178599121	298.360112561087	150.293307421074	1389.83895510243	1179.63229784992	1004.99299929597
3.66_378.9285m/z		378.928489107217	1	3.65788333333333	0.114416666666667	0	4.05866530350796E-06	4.18888110707375E-06	28.6108096990897	Normal	T1DM+K50	100 - 11.3	866.038543716908	74.03	711.837393030715	105.672443361459	1857.95850925742	1112.15865609869	1870.57348138596	25.4770688200789	787.007112344353	457.62368543659	612.335406015624	252.752981809615	331.351605690072	117.476914285659	131.741769306849	118.159085335155	12.9952605108313	0	238.442524527823	0	51.2584870435938	0	0	0	0	0	848.638214556396	122.754160654516	1937.27789404488	1276.40471813431	2031.73387162662	25.2510600368356	787.007112344353	437.975979398032	630.328777012698	254.990505033058	297.352857557907
7.89_239.1340m/z		239.134030381666	1	7.88548333333333	0.211666666666667	0	7.99844125376481E-08	1.41841060166944E-07	2.32100593597434	T1DM	T1DM+K50	100 - 10.6	868.212605678428	11.76	891.243205651157	818.806963293372	646.700088344592	845.473206302551	803.207771650881	664.738128797067	823.642880439811	698.397178690885	741.329407417932	910.204597260603	942.914730151527	998.123143668652	1023.15368632927	593.550069242588	311.729393085075	316.74480190428	253.217529601413	282.788863147482	376.754168568017	463.172955128033	432.257537091921	388.444144854796	628.691124588279	286.873265848323	1062.52221389932	951.165302134104	674.308806673823	970.334568420563	872.408623267614	658.841192350968	823.642880439811	668.41205575743	763.113245046247	918.262282316872	846.165778675143
0.82_432.9125m/z		432.912501561931	1	0.82045	0.114416666666667	0	0.00333164707193256	0.00126109294806815	4.51484189487634	T1DM	T1DM+K50	100 - 31.5 - 31.6	869.162860313776	61.22	385.588662015047	380.351228344813	352.217313848559	510.553132608457	375.860924746251	1434.44357925885	611.626041753428	674.120874088872	891.82988476039	208.058846568948	445.666947777213	708.304002579925	1646.55973116218	1314.557749034	38.3373124640957	104.17254726271	171.513945383455	51.7908312686576	334.026184890513	53.0374040942438	118.685848915911	0.427299486323421	972.363365131574	80.7688436141066	459.691043051906	441.834165125499	367.254065480394	585.952753904437	408.243450164841	1421.7185342284	611.626041753428	645.178034830196	918.036153130837	209.900710105859	399.938730233939
6.46_548.1050m/z		548.105042840725	1	6.46101666666667	0.148733333333333	0	0.0177749832921705	0.00527787003077774	2.42943681891454	Normal	T1DM+K50	100 - 92.4 - 40.1 - 6.74	872.656510548285	33.30	1154.12620188195	728.83213362217	1296.18857235601	1143.25698118128	835.358123564077	739.333800189485	561.349094225761	522.807177365547	679.943106109132	412.845556777772	68.2834425620637	667.638005272752	1224.69308745243	938.884067162668	399.414242195659	416.638590630419	535.831217457505	250.54994632335	189.065549096263	113.51537613551	113.206678449842	221.263809484812	938.517654245015	414.008482666682	1375.92603160086	846.646239784594	1351.52505033199	1312.09571297918	907.328908205236	732.775120548135	561.349094225761	500.360870361295	699.923117790528	416.500316909073	61.277134080685
8.77_156.1625n	156.162493123813	77.0739701299063	2	8.76646666666667	0.211650000000001	0	8.40911244933684E-05	5.70642617968726E-05	2.75977542431603	T1DM	T1DM+K50	100 - 2.02	873.222735240522	19.01	735.67395043318	928.8471114267	573.452006100669	567.023373716961	670.837106108408	583.912482112305	568.532131195047	630.146190632885	763.081061787488	518.46439669297	471.875807456407	518.183233843484	2284.05874044343	683.673171219355	313.186747847906	326.096615081403	423.330119638704	407.603008701341	308.911995339061	260.164333227317	222.625264948461	237.282314716282	207.726019829043	457.181527812372	877.055678591368	1078.9931973991	597.933640164293	650.762645721418	728.633482933039	578.732555389384	568.532131195047	603.091369152086	785.504068052838	523.05415907608	423.458396911614
0.05_185.0187m/z		185.018664329478	1	0.0539	0.1659	0	1.12542402305182E-05	1.00763258980469E-05	3.57590856968309	T1DM	T1DM+K50	100 - 3.03	876.089946544217	12.31	639.084002157905	945.445013081315	731.875811314083	735.661914500576	762.621938102354	871.404428523379	770.716060961562	862.12804180587	754.164045323857	744.015134412192	800.808728016015	966.552370296479	1165.10084738285	825.898553833914	298.556399435106	340.941534722543	233.330085817402	121.044428030656	199.818022256927	205.396046195302	34.3573277806098	370.053365834214	560.052585359173	86.4288029354728	761.903086087862	1098.27411323134	763.120825024026	844.306100996553	828.326092669754	863.674141495688	770.716060961562	825.113265534315	776.325026588135	750.601609198448	718.640741568041
8.12_436.1292m/z		436.129238567947	1	8.12003333333333	0.1144	0	0.0252944227446836	0.0070630288658885	5.14655151240837	T1DM+K50	Normal	100 - 18.8	876.204359682241	73.84	425.091756324241	307.024532983734	213.894381968915	146.216403600463	94.5051029788526	102.156202426792	73.1177825927938	0	91.8367178758656	379.725992606586	299.893729637819	0	796.751880057088	0	569.655244640504	284.41464901969	229.585042494582	1646.93932229951	488.207706264606	1059.79561715852	674.152547667736	620.631595621586	891.164786661184	2297.49708499449	506.785837104908	356.654371261647	223.025894165088	167.809967040979	102.647247314461	101.249967915503	73.1177825927938	0	94.5353240966725	383.087558198885	269.122756432067
8.05_80.1540m/z		80.1540452902985	1	8.05138333333333	0.102966666666667	0	4.71844785465692E-13	4.35366557807472E-12	24.7252294451127	Normal	T1DM+K50	100	879.955644001294	17.92	1192.79105633308	834.201845223125	989.954733239912	856.686698383356	792.786770226068	813.557142232727	901.072535514795	658.594370857288	608.824303451565	543.726155930752	413.956182436662	460.188754172889	297.045670376428	278.283352270515	59.3590649479255	61.0057262362769	51.1524778541835	18.5470283940615	19.2505222758103	29.3917302680697	62.0244876553563	16.4398164646836	25.7130874480946	13.0098817887852	1422.02149296429	969.048732757527	1032.21757173538	983.204093933145	861.089794158921	806.340022354712	901.072535514795	630.318149566626	626.714501301336	548.539550781241	371.481687843203
8.42_173.5899m/z		173.589897238619	2	8.4175	0.0686499999999999	0	0.000212324696103106	0.000126323528004893	17.3597397739182	Normal	T1DM+K50	100 - 7.87	885.56389071456	46.91	1557.74337692109	482.943022958961	282.736373537891	663.271750625967	1087.75893461324	747.068556473729	1128.95154320549	1134.03756738011	563.999629857754	195.879304691489	146.902201963631	223.711421463623	5.97109015176658	99.7089126589605	105.868390674343	140.751179458621	139.575897800733	24.5981147831529	3.18009598662597	0	58.8138411299475	27.2009562320539	0	10.136619268646	1857.11030506419	561.009696960446	294.806866551766	761.225196838336	1181.47546386722	740.441261291524	1128.95154320549	1085.34857362904	580.572662353582	197.613347511087	131.829116821277
7.67_291.4231m/z		291.423122815485	1	7.6681	0.131583333333333	0	0.00146385569047303	0.000641016892978997	177.508955844617	T1DM	T1DM+K50	100 - 15.1 - 0.369	887.044132345805	120.12	37.5378681353388	0	256.377006362422	100.36520479751	102.776920142366	0	355.101255238039	18.1255732902238	143.427421466044	1882.3442978085	3152.9520763473	0	126.083170109836	17.457828343143	0	0	0	0	0	49.9717959651726	0	0	0	0	44.7518909578452	0	267.322173499897	115.187361297389	111.631727891273	0	355.101255238039	17.3473663330229	147.642011673043	1899.00795514978	2829.43946413807
0.75_172.9027m/z		172.902690548145	1	0.751816666666667	0.18305	0	9.75954687565395E-06	8.86166687959164E-06	4.74160532232552	T1DM+K50	T1DM	100 - 5.34	893.609041798867	35.40	916.413039477249	843.079800768148	675.784703515825	277.4700876602	241.160991795727	505.277206936474	175.35327918219	332.691820535443	140.488029497264	153.770591835732	196.571706362252	190.431909989016	314.307891605625	135.19759309903	709.352215453668	1047.93811630425	1447.30075330206	740.254751378523	657.675788248746	782.295852933414	544.787225820899	620.256301446218	1704.64998244894	681.579430651948	1092.52918325494	979.361790226347	704.635093158311	318.44748686575	261.938362979149	500.794859004426	175.35327918219	318.40796395342	144.616246174854	155.131862701269	176.402219268318
8.37_456.0995m/z		456.099492545082	1	8.36601666666667	0.183066666666665	0	0.0257908901982684	0.00718241267249803	40.981509271224	T1DM	T1DM+K50	100	895.536990351726	102.61	67.9396060508557	156.820835917031	668.508259153276	299.136248501854	116.012530171803	54.4035926442265	349.575027465804	0	187.176366771835	2229.58006600003	1982.21468	0	964.864420982799	9.38640835568916	0	31.3890632617395	23.3876832950983	0	0.14125906259708	0	0	14.8825795863069	89.079023628721	59.6425994192351	80.9962310791044	182.170578002891	697.048005104096	343.313354492185	126.007659912144	53.9209747314509	349.575027465804	0	192.676512241333	2249.31766569314	1778.8270503887
6.76_289.1501m/z		289.150111440721	1	6.7585	0.1659	0	0.000273943178874969	0.000155905422629385	2.28522498749012	Normal	T1DM+K50	100 - 13.1	896.399705968236	20.27	1040.24532017392	1121.39066408539	788.289410176557	797.054112375672	816.758676268572	1038.39620804076	576.242892028015	992.820364596999	763.496701956265	293.714290151778	295.842265019293	496.120073377618	421.656762670039	428.972164466282	497.476047950144	228.047866669051	686.336088528517	198.936140627158	411.231411866122	332.670612640941	536.902103484189	217.120200721407	641.657936644968	172.210005029553	1240.15953623127	1302.66099047937	821.942815641817	914.764835094159	887.127014272787	1029.18452575654	576.242892028015	950.194418227798	785.931921736764	296.314427806203	265.486997434901
1.05_109.1353m/z		109.135265605915	1	1.04928333333333	0.34895	0	0.0478865721405234	0.0118554055013434	7.92661939577394	Normal	T1DM	100 - 8.52	899.982838251984	46.59	3397.74468603451	692.523479954103	1445.35722342585	701.045050599986	550.312960314693	24.9465798462723	227.584377467657	160.34834837281	199.702482188857	218.218993069083	215.106246763973	5.95636995773068	21.2312196623829	21.0205040186631	183.136934546322	158.246717169115	78.6388446621631	134.457150854913	82.9921756888896	192.501201562203	123.029773062926	123.592703956754	0	159.639112892837	4050.72283657117	804.468372369591	1507.06196289608	804.576941701312	597.725506424935	24.7252770662329	227.584377467657	153.463920593265	205.570705413841	220.150800406399	193.034999847414
2.86_344.0059m/z		344.005949082341	1	2.85698333333333	0.18305	0	1.68736189058993E-05	1.44235936624703E-05	23.9944005646873	T1DM	T1DM+K50	100 - 24.7	901.33250701251	52.75	162.782401135942	191.947340436354	13.6451422379808	332.256245204056	293.584230133312	348.768816289128	128.071715831798	93.665591601345	1031.61207324926	438.704441741489	838.812685790476	1522.09513206375	296.233018724293	1280.53769050578	16.1283878896213	30.4787011644187	283.372445983894	19.232136925606	0	0	0	0	0	26.4311804522053	194.065902709958	222.975204467781	14.2276763916022	381.324585914487	318.878157138912	345.674864769061	128.071715831798	89.6441345214844	1061.9258172802	442.588120460514	752.745255470158
8.05_84.4602m/z		84.4602223126926	2	8.05138333333333	0.131566666666667	0	0.000214776645419912	0.000127428371765462	6.50491689182648	Normal	T1DM+K50	100 - 5.18	902.111876364946	35.07	1619.14095000863	1452.51893646405	731.674483644355	952.51370708406	786.207914069844	735.582738622937	270.40953397753	668.846747048162	634.273554220866	391.005466255187	256.406094958849	747.126306616973	443.25590914067	545.272499291135	282.897301006693	76.9924773330246	366.458881326916	174.001464184016	104.867191696796	61.2934824685968	2.70662830312561	26.0269810802915	134.414027718889	157.156940645272	1930.30725609996	1687.31541742193	762.910902336258	1093.18304824829	853.944132669453	729.057334899885	270.40953397753	640.130348205496	652.911573944386	394.466884613045	230.097225189218
8.58_297.4719m/z		297.47186852149	1	8.5834	0.148750000000001	0	0	0	Infinity	T1DM	T1DM+K50	100 - 5.03	906.478994633251	21.09	85.8140409387535	30.7780209150338	53.9029252203019	13.9751240816505	55.0531711497267	67.906663647895	153.735466340324	21.2867476766282	882.63435773388	1089.11549728758	830.01822402414	595.161165311695	921.319796478215	1120.624926964	0	0	0	0	0	0	0	0	0	0	102.305772637306	35.753220081311	56.2041320800973	16.0390014648667	59.7963104248018	67.3042590881882	153.735466340324	20.3728182315901	908.570417118082	1098.75701051818	744.853160511216
4.80_453.6465m/z		453.646539988972	1	4.80201666666667	0.131566666666666	0	0.0109395380232663	0.00348867398764076	Infinity	T1DM+K50	T1DM	100	907.308122718641	158.66	0	912.116385402755	0	41.8792935619744	0	0	0	0	0	0	0	0	0	0	1233.78228279945	79.1210191715351	3960.68672531001	3042.54789626125	0	93.1880517610911	0	0	30.3293884582376	633.425863424838	0	1059.55798643133	0	48.0641207093139	0	0	0	0	0	0	0
7.07_426.0266m/z		426.026607925457	1	7.07313333333333	0.280333333333333	2	0.0162417826472743	0.00488132389528538	411.638428083661	Normal	T1DM	100 - 10.9	907.978904620846	102.72	14.1521793729066	15.8178666010265	3482.33480000203	3104.8511460057	15.1634666741238	623.472736086061	6.34468027146253	1.69436195345345	0	3.63574533604742	3.36795648980997	0.29495100504147	5.69983272888888	0.236122912232411	43.4810272216747	0.645326682160084	5.73308942010852	24.194358498668	47.1936315354244	46.2004878606529	53.2807715492414	0	2.51456777589175	0	16.8719434419865	18.3747898334514	3631.00155040784	3563.38246358505	16.4698843213966	617.941867701501	6.34468027146253	1.62161588142134	0	3.66793116651986	3.0223830794181
3.64_307.9971m/z		307.997092518079	1	3.64071666666667	0.114416666666667	0	0.000258017361066232	0.000148819192788724	17.3001549586082	Normal	T1DM+K50	100 - 13.4	911.546048552676	68.07	1075.17118200955	183.33373270898	1489.23754103306	1172.14435712886	1957.22126854321	31.9563643208219	748.472436465261	634.831506211655	780.044901547559	281.35393922827	347.313462820177	180.978787733749	151.928065457666	275.523144183611	0	37.8502597254793	273.184907539182	0	63.4701226380483	35.5382702968458	0	23.3039825797008	93.5529680737463	0	1281.79744584408	212.969226058024	1552.81560532705	1345.24924080708	2125.84685132012	31.6728772733897	748.472436465261	607.575524462891	802.96638733792	283.844655533665	311.676928267276
7.04_347.3253m/z		347.325313559848	1	7.0388	0.0686499999999999	1	5.26271081185969E-05	3.85225557596198E-05	5.52850336019739	T1DM+K50	Normal	100 - 19.3	912.304851769159	23.53	120.881692527658	327.89625181397	102.719864847437	112.855445225018	170.298091667679	35.7227300223169	400.551113890463	49.2221154586069	808.012523126332	1016.4901910365	1045.91520439768	708.686899841529	1211.42848602742	669.896632441079	1959.92673171436	826.494657917387	846.483431806617	901.296617947166	339.429280331954	742.212246534611	97.0939497914728	774.924641291818	858.295810712068	1776.89114964413	144.112721140516	380.899957385352	107.105149257478	129.522188190008	184.97022680886	35.4058312925811	400.551113890463	47.1088033947787	831.755832685217	1025.48878085555	938.597759751946
2.31_447.0203m/z		447.020284660468	1	2.31353333333333	0.23455	0	0.000433476833904378	0.000232281303439722	1303.14417484571	T1DM	T1DM+K50	100 - 18	915.172192877139	106.01	6.25942168721765	84.3474321679103	0	69.6944701696637	21.6312669364007	35.9486791404713	0	261.523118606912	1426.17932063406	13.3776362545155	0	2270.16558574339	198.750487028283	1582.56012760259	0	0	0	0	0	1.29446579843701	5.72833498249341	0	0	0	7.46235656738921	97.982008457201	0	79.9871044159148	23.4949218291704	35.6297760009806	0	250.294833183326	1468.08735562995	13.4960632324286	0
8.78_180.0813m/z		180.081300086978	2	8.78363333333333	0.18305	2	8.08770740379217E-08	1.42245241308596E-07	75.9442852047207	T1DM+K50	T1DM	100 - 11.7	915.468061039711	52.69	499.941096203789	240.869649077656	148.762462413645	122.969566476751	33.8811208017292	56.5886986154608	74.4792278336089	30.8293982209236	0.0425415335397529	1.08728462569268	46.4274336844789	13.7197966995725	0	11.0497597725387	1109.12126191464	1012.91282739914	1769.46907392187	1045.54093928113	654.193467746623	336.199838349443	1386.98784678581	1094.87858771578	209.754093126018	535.622674156669	596.019713799222	279.80569634921	155.11338302857	141.129985346198	36.8001692670971	56.0866964813171	74.4792278336089	29.5057627255002	0.0437916092143673	1.09690993093364	41.6636884749934
1.98_273.0651m/z		273.065144238515	1	1.98173333333333	0.245983333333333	0	7.33726698243231E-06	6.9472001005163E-06	53.4472335712064	T1DM	T1DM+K50	100 - 3.27	915.864207378753	44.66	0	996.447392264632	444.749747629222	374.729594386162	1029.41538798685	635.301976488423	466.724823951722	517.682266228895	1609.42255808589	538.323529628122	707.068872428302	1211.49877540093	695.587528459296	733.283980269976	145.234344208323	0	7.37866580966152	0	1.48918135656752	13.3588449947973	3.89754408151175	0	0	0	0	1157.52091446802	463.736865043607	430.070493698165	1118.10529367544	629.666170120263	466.724823951722	495.455993175444	1656.71516422005	543.089097142478	634.519181728238
3.35_439.0500m/z		439.050011401467	1	3.35468333333333	0.114416666666667	0	3.08711432872588E-06	3.34762025256624E-06	Infinity	T1DM+K50	T1DM	100 - 34.5	921.893713203817	128.53	0.1645259975364	0	0	0	0.0396834485885588	0	0	15.6134031453506	0	0	0	0	0	0	34.8060017594709	2434.56387507831	2489.69827276733	2741.14011250493	67.0882317546179	103.464867029795	83.8477536608142	1212.45182992284	0	51.8761875600664	0.196144583249472	0	0	0	0.0431024001156	0	0	14.9430541992101	0	0	0
0.65_317.0061m/z		317.006082671531	1	0.65455	0.0514833333333333	0	0.000205865345734857	0.000122821997007469	3.7202869650455	T1DM	T1DM+K50	100 - 9.98	923.762829878493	41.09	426.456917665467	491.366533911595	433.872434339233	1311.28987844028	1050.0440237998	922.945740154456	932.283266975097	719.990422360431	2058.85420929764	1235.83602127073	409.170556942448	400.024945256917	321.583632207341	1117.10761429589	180.778886250535	342.964212737968	122.574972941279	221.032401718594	266.62813655016	95.6876492673585	395.445086344284	416.221778582426	138.729112839256	302.979631736425	508.413354982646	570.794849871294	452.395180889573	1504.94408194798	1140.51120208999	914.758226700492	932.283266975097	689.078210822212	2119.35328750354	1246.77639387548	367.187097470107
8.77_125.0734m/z		125.073356039605	2	8.76646666666667	0.194483333333334	0	0.0405390721163628	0.0103620837165311	18.6419787548777	T1DM	T1DM+K50	100 - 4.93	923.884956880979	90.66	502.594002303632	2489.15369710289	0	121.630377001347	1073.88842590732	98.5350033278078	53.6004788875592	339.194786780562	623.340736653646	366.083493527103	88.52046149532	163.45829103388	4110.23247599403	191.674282581894	27.6421754717143	27.730249063012	64.7027103243633	74.7977610172254	11.9940943219634	16.7652949629822	7.27703596845221	20.0647803686532	104.778759033493	139.840965117816	599.182455062884	2891.51989968458	0	139.593021392802	1166.40993309019	97.6608927161723	53.6004788875592	324.631730556499	641.657497406024	369.324287414563	79.4377082409493
8.02_91.4375m/z		91.437495168039	2	8.01706666666667	0.148733333333334	0	0.0465807151822292	0.0116172353981049	3.61464816160172	T1DM+K50	T1DM	100 - 39.1	924.110324687417	83.87	938.088285129318	741.779180310816	157.219785613383	330.820437860608	244.699154383138	187.304013593698	73.2677573512832	224.274868954664	192.709701023071	49.8538708594988	17.2538846680248	237.520824593479	85.4967390263667	951.107344407461	1116.05796726839	748.232983423382	2576.76962107829	1101.60853376677	43.4711897793328	258.77462314939	208.220577482265	427.261046776065	1079.26027957038	1681.44642457991	1118.36997491654	861.686148001566	163.931763630725	379.676735351567	265.781358105349	185.642427148731	73.2677573512832	214.645807266448	198.37244257154	50.2952076660044	15.4835281372094
8.05_82.3005m/z		82.300507870412	1	8.05138333333333	0.0514833333333335	0	1.36654630944477E-07	2.20972905785216E-07	17.7160655673119	Normal	T1DM+K50	100 - 6.7	927.404995718842	16.89	1026.9250553138	674.359556350388	754.48958591915	856.34313431953	1133.46187233341	922.756536615827	1049.06738662714	1001.83683827149	951.878430709572	631.376694630404	498.029357033603	835.20871345681	213.956692453188	689.890370696638	115.527095199086	126.20491257598	75.7250258870829	48.1151129074325	42.1700860118702	11.9136156645912	1.48225966476458	25.22369452505	18.3958528439333	58.7248257457972	1224.27938452951	783.368290595764	786.700019836519	982.809791564824	1231.11596584318	914.570701599122	1049.06738662714	958.823776833948	979.849215314886	636.966025394621	446.928428649851
9.20_293.4186m/z		293.418624124181	1	9.19551666666667	0.0686499999999999	0	4.72532321049712E-07	6.33287893660966E-07	Infinity	T1DM+K50	Normal	100 - 7.07	931.169024134336	104.94	0	0	0	0	0	0	0	0	0	2.44897506756566	10.6600226035813	0	0	0	2031.6127055504	191.946837771447	0	566.803716693925	3052.39567000319	1436.20999144053	847.194476030357	617.119578156499	547.569821539654	20.8374441573451	0	0	0	0	0	0	0	0	0	2.47065488533903	9.5662375807879
3.61_80.0195m/z		80.0194924131763	1	3.6064	0.3318	0	0.000118553932936916	7.63354003150236E-05	16.0890527285712	T1DM+K50	T1DM	100 - 66.1 - 1.73	934.569810991536	75.87	453.879389776765	192.5168075896	34.6847903009173	374.877815151431	120.745777712686	28.2226668891045	54.4352095945249	34.4547854637336	34.929185892455	66.8001657475895	153.979391954939	75.8620968336867	0	16.9530261126746	443.006317109605	2144.6582294758	1938.56742050375	1750.80726886165	488.582898007955	649.346862291256	400.600537854104	651.068637765899	373.269082942197	505.79085510314	541.105874368531	223.636724729766	36.1655425429307	430.240604035461	131.148703259172	27.9723017215676	54.4352095945249	32.9754968736617	35.9555740356431	67.3915214701606	138.180142834907
6.46_544.1019m/z		544.101944995744	1	6.46101666666667	0.131566666666667	0	3.23612252550731E-08	6.67989671163915E-08	8.77860203178258	Normal	T1DM+K50	100 - 66.3 - 49.7 - 31.4	939.724515242167	25.19	972.204418983861	725.00574333315	1375.37082441717	1175.16112208214	953.096723721234	870.518086537561	697.927610397555	748.511592464671	757.06980147715	503.060637249106	428.51586331371	670.067851712744	930.62213665422	916.379622390575	192.691974554979	248.186293250484	34.9423814614499	34.0596591977941	71.4954213035248	56.3140257776079	23.835654982223	41.0725090055966	275.412044562521	92.4617486434243	1159.04254312572	842.201321948649	1434.08772638447	1348.71152831323	1035.21134870683	862.795662308969	697.927610397555	716.374847354618	779.316167888163	507.514036178708	384.547454357009
3.57_277.0915m/z		277.091495904556	1	3.57206666666667	0.0686499999999999	0	2.04169531350384E-05	1.71779594715404E-05	9.97052126804778	T1DM+K50	Normal	100 - 0.794	941.537644390215	51.35	70.2724680246394	31.4449269192971	158.123181229986	128.24444217217	123.275553945327	9.05877856891914	151.529234478253	83.5085219302373	153.862417907082	355.83877508833	355.687080313584	17.5912772278349	52.1466829041258	51.6329876872068	949.163394911702	1186.78865208725	234.867431822281	1265.10191031966	808.81636628956	542.40753966405	1738.17482498991	1536.46471065744	639.231751496436	514.359861663861	83.7774221764271	36.5279299695718	164.873726731032	147.183866407397	133.896433893995	8.97841753773101	151.529234478253	79.9231504933667	158.38363869672	358.988876493112	319.191360209068
3.55_153.0790m/z		153.078987849821	1	3.55491666666667	0.228816666666666	0	7.42893693650437E-06	7.00300988840914E-06	23.8900968150278	T1DM+K50	T1DM	100 - 2.6	953.064783077351	38.72	318.51325140664	425.980883074879	449.360240272717	337.985748322055	186.259430931202	27.2238504192502	168.307867076944	71.1644743341388	18.5979655931308	108.755977683412	97.1983004029444	0	14.8100637544035	0	766.005525985603	485.773144457911	1702.91278906517	803.233844118944	1310.17671942049	653.688820023274	815.102372516021	937.308521826674	763.942487215784	1292.50360614364	379.725088387735	494.839752856496	468.544187400051	387.900234786415	202.306724915416	26.9823458194901	168.307867076944	68.1090846840779	19.1444636257785	109.718751788044	87.2251465762349
0.64_1064.6723n	1064.67225135731	1063.65170967554	1	0.6374	0.0514833333333333	0	7.88761838570462E-05	5.4039519599471E-05	18.999749892446	T1DM+K50	Normal	100 - 47.9 - 44	958.074208182888	33.85	89.3156562251306	82.6704744738085	109.163186797418	49.290944927458	0	72.9419177569451	0.0227966663514959	0	0.218280014692821	0	4.68058171527827	0	107.746195553761	269.266566525013	523.835435746155	918.509759789233	962.914885798676	496.470216186809	1214.43977609486	1621.40775075123	838.080005576089	934.868667522596	1107.73171278605	962.483871577187	106.480327913256	96.0339742522148	113.823547497115	56.5703412203832	0	72.2948451209168	0.0227966663514959	0	0.224694135527628	0	4.20032474317652
8.23_311.4278m/z		311.427758176528	1	8.23443333333333	0.085816666666668	0	0	0	Infinity	T1DM+K50	Normal	100 - 3.55	958.076954334437	56.93	0	0	0	0	0	0	0	0	0	0	0	0	0	0	1569.28052935596	538.652820942553	1434.55704270533	347.105930499952	742.809364662952	520.083046020935	198.112150880782	1153.9399301839	1517.68494120973	1558.54378688228	0	0	0	0	0	0	0	0	0	0	0
6.52_504.1476m/z		504.147605967122	1	6.52393333333333	0.148733333333333	0	0.0487375895464914	0.0120382385883272	2.31205067457682	T1DM	Normal	100 - 41.9 - 21.3	959.370092229217	33.57	123.517921797906	53.7322976574387	1315.87272864183	496.99520214284	96.6244928497274	80.0996204801047	1056.42322649806	96.2814481662678	376.864754457211	2185.19810415976	2152.30532787243	49.6342809258416	885.122167272725	107.095918687334	1451.77144225099	842.701406419248	397.082279657635	749.849359774351	1006.09701150937	935.80522945444	778.432164250112	954.838870291166	843.952150981953	525.633215309422	147.25558062355	62.4180050083252	1372.04955647431	570.392558136005	104.94923450218	79.3890513839967	1056.42322649806	92.1476813820316	387.938860700379	2204.54280771528	1931.46533346994
7.04_512.5417m/z		512.541707065184	2	7.0388	0.114416666666667	0	5.06546747769399E-07	6.71860872385537E-07	120.85820195813	Normal	T1DM+K50	100 - 0.453	963.972416966951	37.55	1411.98520370644	1031.43599126245	349.675044369986	635.953863810134	1379.90631077797	892.092548474841	855.090012408531	1155.64036092526	270.974595588807	106.837564568736	16.0239146531098	149.873778374673	0	50.8001237001228	0	42.7910688427666	0	13.2546419512889	23.7149013405608	0	0	0	0	0	1683.34034427689	1198.16534328816	364.603262226713	729.872943785248	1498.7929740144	884.17873574995	855.090012408531	1106.02386855317	278.937137655315	107.783355712908	14.3797607421975
8.05_219.1250m/z		219.125037773844	2	8.05138333333333	0.148733333333334	0	0.00476608712914106	0.00171669425593941	4.16254651571326	Normal	T1DM+K50	100 - 6.24	965.046211060744	46.02	1226.16997465447	1411.95107090826	345.189141854258	1097.21986004425	1055.55263014332	921.918821066497	254.575675964361	1407.79251385053	991.565672209598	229.45790406625	102.706326481368	1423.15509607923	444.31422078552	1188.24559724653	294.084445528262	203.779169745926	728.799630812214	284.047713956536	29.2603864395058	7.21620866475994	56.024598312219	62.8760682546562	211.869833247304	440.445372886878	1461.81516765098	1640.18984591591	359.925848960884	1259.25972747801	1146.4944057465	913.740417480516	254.575675964361	1347.35007095331	1020.70265960695	231.489205083848	92.1680147132758
2.08_159.1367m/z		159.136670235728	1	2.079	0.26315	0	0.00650507079162177	0.00224877136875253	5.0410864041037	Normal	T1DM+K50	100 - 5.92	965.318146601375	30.40	1063.3589230211	1061.42615923854	1467.29722993567	1060.04165107226	984.67657122413	808.28266893042	844.376304677002	433.085664711876	603.200319659199	518.810522245612	580.886783207124	206.838579410907	196.270316930988	135.897411351308	286.607745557353	138.904364847446	103.274884755284	53.4606761917751	407.29550897873	144.361960244434	380.094286119085	51.6644433556807	0	349.237143778416	1267.71510839456	1233.00335574141	1529.9386253161	1216.5909579788	1069.51197708145	801.112339258206	844.376304677002	414.491478919997	620.925257708763	523.403348742771	521.284164428703
8.78_124.6186m/z		124.618563352422	1	8.78363333333333	0.165883333333333	0	2.21838792215934E-05	1.84709100701925E-05	77.3949291060661	T1DM	T1DM+K50	100	966.010430914192	152.19	420.362916617057	2491.57704217964	16.2007317338896	121.965837574603	1038.13760935795	36.821988767596	11.079845428467	345.250077274082	818.890111654934	397.112108294999	15.0024664394522	229.552178061073	4082.91523139937	252.590489635331	0	0	0	15.6523178756132	0	0	0	0	9.95472108904375	99.2086876044986	501.148209571825	2894.33497314565	16.892368316642	139.978023529056	1127.5789833069	36.4953384399332	11.079845428467	330.427042007454	842.953057289123	400.627586364768	13.4631195068368
8.05_89.4694m/z		89.4693951772031	1	8.05138333333333	0.200233333333334	0	2.55424570383411E-11	1.518252818097E-10	13.1676868776591	Normal	T1DM+K50	100 - 3.16	970.770668303801	25.08	1342.04240612453	1320.22173686725	716.073866498898	972.376385925232	920.749558482789	836.359079396056	707.965600002622	950.37671313304	811.592274543718	463.184086108334	341.553804995261	844.931954761304	374.243923600053	600.802961204411	87.9544286468868	173.983956890151	115.298815232367	37.9674273330816	43.5547987498161	28.2342370950046	67.6917011084211	41.7514614798379	60.8677370143786	79.9324905531964	1599.9559485678	1533.63266743669	746.644268512756	1115.97909164429	1000.07729387282	828.939682006829	707.965600002622	909.57305091063	835.4407744847	467.284473537895	306.508247375485
8.00_442.1264m/z		442.12639467281	1	7.9999	0.165900000000001	0	0.0458341426061885	0.0114488316191231	21.8721863501233	T1DM	Normal	100 - 38.2 - 56.8	971.866319652228	67.61	0	307.62008449451	2.27788525530576	0	34.6981372795301	0	10.8750119872488	0	275.845067216592	44.311764713216	73.2671420588128	0	5437.77394392475	0	74.9551061794513	86.7459896253011	0.234605969834111	196.882940815722	184.057584004303	233.457091276981	218.493154284483	354.24266244165	242.275819976955	35.2800898625297	0	357.346192359998	2.37513202167165	0	37.6875762939492	0	10.8750119872488	0	283.950727257447	44.7040394231232	65.7494748242344
8.83_468.1088m/z		468.108847082676	1	8.82938333333333	0.246	0	0.00580746422061496	0.00203168163103736	2.60151473923162	T1DM+K50	Normal	100 - 55.1	972.73653404391	84.25	421.475903972511	2452.9426060428	0.715100577857129	11.4894590683876	90.2511198917027	12.7799329283784	0.582730284229843	1.05593331679328	21.743046630617	71.0631366603826	58.6657882877414	2.45504190732705	3624.84133196731	3.78916032896928	420.404803006376	539.61663651055	775.161432610036	1784.1234931103	189.500039551651	837.241302150573	191.137183584073	543.542696935429	1836.31775470599	2610.31999827412	502.475090698616	2849.45536565786	0.745629428536067	13.1862479182103	98.026759740198	12.6665612877289	0.582730284229843	1.01059766642177	22.3819623307185	71.6922307959685	52.6463113160938
5.27_84.0720m/z		84.0719945454817	1	5.26538333333333	0.200233333333333	0	6.88068604812742E-05	4.84862442762923E-05	3.06100061929363	T1DM+K50	Normal	100 - 1.54	982.511246131047	31.02	189.673480286938	634.236536628386	310.389567433306	444.234769275292	231.066716782612	211.042199187853	371.874707161371	175.299200250301	251.197601928076	791.666780130682	872.82907998191	215.949067057704	588.917065734735	274.475886037714	1203.7342297137	732.988228760856	1380.41964233833	1379.52506769487	787.41092898063	1004.41462444964	803.0800423898	678.13085601095	581.789010180391	1273.61983079131	226.12490610262	736.759473270969	323.640621970092	509.840347285821	250.974409593868	209.170029709162	371.874707161371	167.772869632107	258.579000424167	798.675096286194	783.271354764513
3.13_331.9758m/z		331.975754539675	1	3.12586666666667	0.23455	0	7.11652958784725E-13	6.1736459462055E-12	364.911824010392	T1DM+K50	Normal	100 - 0.701	984.230628028014	53.06	2.78502437305836	2.92568815563746	1.97152305180977	1.43169266263551	0.726933692165031	4.44182541427456	2.33989326200001	4.95481016104571	1.17552032724565	2.5709637225251	0.599769712218889	10.2832172284208	11.3972827777474	3.89546923351009	572.0029501918	747.745691803741	1471.42848938852	1310.4691347991	444.53674934267	247.202874619549	186.947891372857	1230.37263005961	1041.99729202031	2589.60257668198	3.32025001016814	3.39861919018636	2.05569069860309	1.6431282169008	0.789563104307449	4.40242168363548	2.33989326200001	4.74207935925556	1.21006279066511	2.59372345811592	0.538229586766458
0.57_1194.6004m/z		1194.60041185918	1	0.568733333333333	0.0514833333333333	0	6.95522483904476E-05	4.89041343761436E-05	2.10558112212122	T1DM+K50	T1DM	100 - 35.1	987.281450709348	28.47	522.178195402668	327.36793442544	601.753758427856	522.794466523245	733.596702116879	335.366147076768	391.068689686094	463.830782924795	250.540669970969	393.678475841375	391.247413388208	499.889448077437	556.494775057794	721.476446913115	1169.68118400278	1513.10085865133	763.772607522643	1168.18075247957	535.329621525508	1091.16390854929	665.841831814071	901.279271020267	972.160448164938	1092.30402336309	622.530335952273	380.286238656749	627.443642068537	600.001915217358	796.800169913728	332.391091532619	391.068689686094	443.916580132066	257.902764634051	397.163557306914	351.102980596206
1.96_292.9608m/z		292.960803680103	1	1.96456666666667	0.1659	0	0.00406885998134177	0.00150116585170118	4.81367215498143	T1DM+K50	Normal	100 - 1.48	990.045372226656	45.83	130.615339140553	129.623701329497	125.663566293433	127.286326375324	215.154678945824	443.138395404842	189.668306680296	284.238636886413	468.913489699249	194.368010767448	199.007770951796	565.651094100867	620.931387164356	654.664727001573	313.203364336736	1322.80913057569	1886.16027580801	534.171574840894	599.036158629192	319.708311610959	616.928998876239	139.899891469475	919.337227419732	3249.19878869963	155.716978747047	150.577086622353	131.028356044619	146.08425394032	233.6914605083	439.207285030209	189.668306680296	272.035078897458	482.692432257204	196.088674693439	178.588328387626
2.31_332.0027m/z		332.002678751932	1	2.31353333333333	0.217383333333333	0	4.69641991962533E-10	1.89615998312331E-09	551.292552790175	T1DM	T1DM+K50	100 - 1.98	992.176012239814	68.49	243.754385891601	393.256814706413	8.89591397927829	354.678302275926	164.094318777662	317.199241164495	159.536284446729	670.131769213673	1549.68077243625	189.331732771952	74.2929672650257	1762.54563816034	720.894538734747	1656.31042407058	0	17.997268550396	0	0	0	0	0	0	0	0	290.599073410033	456.825911045044	9.27569556236676	407.057982206349	178.231964111375	314.385345459004	159.536284446729	641.360198974585	1595.21787643439	191.007812499989	66.6700439453259
4.49_1089.8465m/z		1089.84650132884	1	4.48738333333333	0.532016666666666	0	1.15108949039211E-08	2.7470210576647E-08	96.2018154130373	T1DM	T1DM+K50	100 - 15.2	995.91385920739	39.45	1284.6713411164	1209.37753552471	805.407420880222	962.299423407617	762.844090479791	925.203209892121	265.045092237224	548.925522270423	1691.68094252329	214.709430854146	135.091928569563	1251.02692279064	1318.91189025354	1364.06204025316	1.46745775358509	6.66951626551528	24.8636166034244	23.205084036747	3.15872175770386	0	0	44.158999158408	0	0	1531.55931943259	1404.87074553543	839.79162311572	1104.41394090666	828.567384719702	916.995670272972	265.045092237224	525.357845067828	1741.39069719119	216.610169410774	121.230651378647
3.13_81.0257m/z		81.0257121924845	1	3.12586666666667	0.366133333333333	0	7.16017245494527E-10	2.65694496835857E-09	57.4249999341506	T1DM+K50	Normal	100 - 0.642	1000.95371025638	61.75	18.4979837678083	8.08749538399969	2.35919339820922	60.6079121143926	11.1123753726474	3.75927812782341	23.2959803341602	11.7247913613587	48.8417006034259	19.2827328428004	15.6376138037793	92.262976832601	11.2418607703648	43.8295748562551	544.175962657391	917.48426534249	1872.33693553017	1623.04503370666	448.554409423245	358.111586121619	411.934385121696	1259.18429370016	662.590808532149	1912.11942242824	22.0529239841839	9.3948211669935	2.45991134643475	69.558623272735	12.0697687973791	3.72592931986034	23.2959803341602	11.2213968445045	50.2769056078268	19.4534353296249	14.0330967772342
1.27_260.0464m/z		260.046445537314	1	1.26666666666667	0.348966666666667	0	3.16856867945692E-05	2.48665194225336E-05	2.80216876562815	T1DM+K50	Normal	100	1004.27725984983	18.58	175.735478426919	261.207728322047	197.852943664744	356.292367462068	362.816154217877	492.57360238011	573.008680677941	447.65587269924	949.500342408505	544.875902351189	752.145118583099	651.638050487752	796.368251450842	719.987637919612	1176.9633874619	1301.76431499053	1559.83109188321	894.451283712131	828.214380082951	895.374358559265	900.902420237343	337.286643174306	1065.6915064907	1082.29321190601	209.50830078127	303.431381225546	206.299619783549	408.910416126339	394.074799537731	488.203948974613	573.008680677941	428.436126708956	977.401247296519	549.699475456741	674.970322968971
6.84_453.9326m/z		453.932563624923	1	6.83858333333333	0.251716666666667	0	3.06830925511647E-06	3.33850705420102E-06	23.0420025334247	T1DM	T1DM+K50	100 - 3.38	1006.89561860637	16.15	757.990404746525	1076.76619811791	1078.27360069332	1104.33392310798	714.241660871883	883.0094174865	874.312315494578	1000.95900809607	1311.66818327515	796.846323170202	632.522485222841	1106.83046090282	900.084431349014	1293.42182771822	34.5157949553116	0	129.211023755072	0	0	111.614781198735	139.409255503616	22.2318318106396	0	0	903.6609063149	1250.82307805638	1124.30692071279	1267.42441118555	775.777583377832	875.17618182474	874.312315494578	957.983635593323	1350.21132811843	803.900491793032	567.621720314107
3.42_963.8448m/z		963.844817587093	2	3.42333333333333	0.131583333333333	0	2.22829670970537E-06	2.54421282771289E-06	4.23156756847964	T1DM	T1DM+K50	63.7 - 100 - 22.6	1012.32173072502	28.00	131.213926899865	502.959803185856	348.14274234699	376.697501172423	372.035075146582	260.259597668017	352.636887145992	488.011206844262	540.841983693337	658.481869996916	678.283656397594	1131.09703211596	1648.67536388596	1416.55047826037	164.68738645237	218.075797004171	243.651656802543	271.374627548132	180.492271424144	353.578578198036	174.059361775632	184.010200111801	331.369148096056	271.010003088398	156.430603027383	584.262145542084	363.005543643999	432.329025332171	404.087982177752	257.950817352206	352.636887145992	467.058836936987	556.73453272412	664.311152270009	608.687508981921
8.66_293.5167m/z		293.516698941187	1	8.6635	0.0629166666666663	0	0.0354034949199146	0.00934455474551354	Infinity	T1DM	T1DM+K50	100 - 64.6	1012.86635388576	159.89	0	0	0	0	0	0	0.00250514349469429	0	0	2405.12031138234	3672.07781193225	0	0	0	0	0	0	0	0	0	0	0	0	0	0	0	0	0	0	0	0.00250514349469429	0	0	2426.41190016345	3295.29965089212
7.06_552.1255m/z		552.125516806096	1	7.05596666666667	0.131566666666666	0	2.49346479872514E-05	2.03650685017458E-05	22.7012588343731	T1DM	Normal	100 - 18.1	1016.06860132646	27.94	0	102.545298771981	0	101.147488643703	61.3428111218535	0	93.0303955078593	0	930.474019726462	1087.78332447444	849.498167055821	778.552572411568	1556.0175877287	894.085936561756	2043.87008897883	246.810410969616	811.592153903988	529.286181172865	129.684366028533	439.006032873605	117.272858333777	176.374395652002	305.47285054503	554.728779464906	0	119.121520042492	0	116.085174560564	66.6278381348165	0	93.0303955078593	0	957.81583938216	1097.41304450053	762.334339494709
8.05_89.2644m/z		89.2643877653039	1	8.05138333333333	0.217383333333334	0	1.23107771754505E-08	2.89486291980566E-08	4.95206077305466	Normal	T1DM+K50	100 - 6.41	1019.02487796983	27.88	1486.12629612731	1449.89919716286	626.973523794812	1064.53915861172	1001.59988187803	864.248898310548	657.57000306786	1001.24206480545	863.742243738936	440.742800112718	349.030218836223	987.299230430018	351.787887676938	656.316545847632	228.715643097615	237.550192936527	297.574991456626	180.97856621859	128.256518869019	129.185448803568	198.13657714273	153.206528251713	246.503500383195	257.671459770275	1771.72986260413	1684.27220304341	653.740081787166	1221.75266742711	1087.89332580564	856.582088470453	657.57000306786	958.254539489824	889.123161590098	444.644523620614	313.217534373704
7.75_504.8336m/z		504.833606536143	1	7.75391666666667	0.0514833333333335	0	4.74038253761577E-07	6.33417492100406E-07	Infinity	Normal	T1DM+K50	100 - 82.2	1028.25371454841	38.44	1120.39161474373	1232.53084077885	495.861944517702	809.604032424292	842.732517086087	1312.08681883818	689.712652520437	1723.10929547803	722.473220468218	0	0	1316.82825459764	0	687.389041259444	0	0	0	0	0	0	0	0	0	0	1335.70833570841	1431.76673149392	517.031127888958	929.16815522697	915.338647063647	1300.44720882144	689.712652520437	1649.12897936401	743.702972273562	0	0
0.64_1113.6130m/z		1113.61295369865	1	0.6374	0.0343166666666667	0	0.00299657392165675	0.0011560506268033	9.961914291577	T1DM+K50	T1DM	100 - 89.3 - 48.2 - 71	1030.25229359752	34.15	550.816501198015	159.111799079962	151.279744124777	360.991851873525	472.605715404602	0	0	511.905970989903	319.711497599854	55.0703347489526	0	0	0	245.732817813532	543.270531905176	876.528924830912	1266.08615210665	561.695068845426	1614.78171516263	1225.99378769512	824.166823935536	1413.59705974856	937.668003810154	1038.73486793502	656.672347788162	184.831870305882	157.738131744841	414.30393083999	513.323346806143	0	0	489.927698541446	329.106165182081	55.5578508686095	0
7.81_588.7462m/z		588.746217236489	1	7.8054	0.0629166666666663	0	3.08309976684296E-05	2.42550737490281E-05	271.077435310362	Normal	T1DM+K50	100	1036.39517687623	83.89	1866.74332226089	2591.61831486707	211.064203055181	858.801903053751	655.114037860306	700.324439490065	0	1407.49519442258	703.105421794285	59.764660449073	0	1427.74270097298	215.578584234727	1144.79059698219	0	0	38.2324399553818	0	0	0	0	0	0	0	2225.49382141014	3010.5476968124	220.0748901365	985.631676730174	711.555784225423	694.111814499234	0	1347.06551669662	723.766054153793	60.2937335968497	0
7.97_1131.8115m/z		1131.81146697832	1	7.9713	0.0972666666666662	0	0.000104485759741868	6.85840977895477E-05	Infinity	Normal	T1DM+K50	100 - 3.55	1041.17447034277	58.66	1393.58103591405	1597.93505607366	243.989087623181	1139.18561512551	1239.24235041312	1035.3181444775	0	1680.14447311513	785.02134411422	0	0	2000.06505513395	0	1138.14585948906	0	0	0	0	0	0	0	0	0	0	1661.39926581058	1856.2377318919	254.405393600249	1307.42307853593	1346.01002502345	1026.13376790123	0	1608.00881720261	808.08906181681	0	0
8.93_480.0922m/z		480.092189164656	1	8.93236666666667	0.1945	0	0.000455060522319806	0.000241828457921307	12.2348199752238	Normal	T1DM+K50	100	1042.29632873895	144.94	1287.28365964204	4703.91421997857	82.0791689490017	336.483009039546	1169.28168071172	317.006729817805	52.0298779506753	390.292283822227	783.720594135374	572.085936896661	303.873016191275	272.001187426498	3979.65919674386	173.85862913163	0	0	0	152.357094819139	76.5489649856121	33.0990104844113	0	43.8047838300524	0	546.099966253833	1534.6736730071	5464.29157400284	85.5832672119401	386.175567626921	1270.02185148819	314.19454189336	52.0298779506753	373.535397529637	806.750089522687	577.15038978836	272.693743285285
1.53_113.0879m/z		113.087925875778	1	1.5298	0.463366666666667	0	0.000560342138903658	0.000287685190056146	2.31024923899155	T1DM+K50	Normal	100 - 2.88	1045.00784014208	31.25	545.920589114658	600.789688998686	300.640276958664	362.082690046438	360.868177357778	512.234086280629	287.150099290816	648.998722646421	580.31158619644	542.002427378902	553.304101061639	1178.73409386645	437.886572504347	742.612682656001	1370.81535426518	625.111921532115	1362.60092774512	1146.08550674226	1373.46809069232	727.872740973097	465.993774680058	830.878527351819	895.459746313726	1651.79181112511	650.835539930464	697.906016525587	313.475117829369	415.555866418598	391.958993552459	507.690023406143	287.150099290816	621.134482818469	597.363942734626	546.800562735169	496.531638066291
0.57_1196.6069m/z		1196.60685030468	1	0.568733333333333	0.0514833333333333	0	0.000656102469429598	0.00032931105304884	2.18111493120349	T1DM+K50	T1DM	100 - 35.5	1045.81925022625	29.83	429.268902800111	573.112164968474	269.323223982	696.891807008213	598.995429370435	412.509488508325	599.549243777436	353.74528289341	699.054668297641	254.025745629228	258.112297578462	267.028136891477	691.487252614601	707.222138467133	1130.05726688241	1476.825964798	674.365382364394	1589.05854281713	474.577781457303	1230.851754877	814.343827634376	771.527800042435	1345.93431273208	950.649868657355	511.765747070203	665.754481808988	280.82108700143	799.810337865582	650.602243061702	408.850089217437	599.549243777436	338.557512784471	719.596269959648	256.274536132621	231.628360743725
4.68_453.5268m/z		453.526783745844	1	4.68188333333333	0.0629333333333326	0	0.00537972388108288	0.00190328630758884	2.71617948314675	Normal	T1DM+K50	100 - 9.42	1049.10240505734	74.15	348.616697929433	4513.24627054006	27.4009315174333	1839.36461946144	241.893889374631	432.727472125007	328.440467726164	661.12889178457	321.545443743484	110.061197949902	22.6431534491434	755.964008691241	578.258344362995	656.469375083156	3418.54372143457	0	0	0	0	21.4001923664535	0	243.714831645884	135.9870711737	42.7734806562259	415.613811513573	5242.8025712646	28.5707235336364	2111.00607433618	262.734403792467	428.888717747821	328.440467726164	632.743852869924	330.994001518939	111.035526658706	20.3198242187565
8.93_517.1509m/z		517.150918861701	1	8.93236666666667	0.245983333333333	0	3.22666133993899E-05	2.52606611418405E-05	5.30586331335316	T1DM	T1DM+K50	100 - 25.6 - 13	1054.37192145514	43.38	1183.02797474039	1089.87493488672	908.142610318844	514.988185832069	272.932264957787	918.10766931934	426.693109512255	705.30232556573	719.567731418285	517.279432210613	547.765952822855	728.589184249105	2831.80252194782	981.226706082185	80.768526404463	106.336829284383	101.23677361475	147.606836776781	45.3408076314541	224.380821816457	57.9753860585408	37.5008909158593	982.672928110542	203.362791900278	1410.38214356721	1266.05081319819	946.912751197047	591.042785644739	296.446909406437	909.963074715673	426.693109512255	675.020735687342	740.71210592568	521.858704566942	491.561738491027
3.54_262.0538m/z		262.053826425886	1	3.53775	0.148733333333333	0	4.45222045342142E-07	6.00447287903629E-07	3.99837041646832	Normal	T1DM+K50	100 - 77.2 - 45.5 - 39.6	1055.09539247109	26.32	1130.63592910069	1010.04381797873	883.822411742739	859.743052870089	563.886102144104	1731.68468198374	946.451672163363	1314.49547178525	1450.86142628216	763.516271945982	878.645613567893	977.397340563421	1208.10251622889	802.322150524472	208.102887416506	70.023484935023	367.585217532477	179.561741873099	177.788571786353	217.014513258237	165.292866810511	232.892832122503	699.839043643831	320.712363564219	1347.92140112246	1173.31517239699	921.554282293938	986.711817643035	612.468050502259	1716.32279123013	946.451672163363	1258.05866258904	1493.49474072384	770.27538267031	788.491075608392
0.55_448.1321m/z		448.132103940377	1	0.551583333333333	0.0629166666666666	0	0.00461135780604549	0.00167059156284122	3.14290747477578	T1DM	Normal	100 - 14.9 - 12.7	1058.08478902844	46.33	254.013166778219	268.332945487671	232.832656865831	272.61952707808	213.634016065242	664.829155694931	528.915056415026	258.0870795114	1970.96170606489	407.134982735602	590.207770160485	1372.43494467973	1641.33170093301	366.437629596944	541.170287021278	460.989943650867	546.429939294512	436.468108535835	887.976276610528	1142.74205008901	1027.72585327495	415.756533437165	403.246413705454	347.367438776431	302.8293855296	311.708374023522	242.772675983054	312.880584716796	232.039783997034	658.931411743126	528.915056415026	247.006317671566	2028.87807812153	410.739189389959	529.64875979582
3.46_407.9488m/z		407.948848151316	1	3.45766666666667	0.183066666666666	0	0.000107782909653742	7.04714703378663E-05	482.263316156915	T1DM+K50	Normal	100 - 32.8 - 56.9	1064.64960562917	120.50	0.527164924489944	2.79481695763221	0	0	0	12.2663752194269	0	2.07252764686109	0	0	0	14.4677735407214	23.830313847826	33.4544714257737	80.3328084791264	1732.55088649628	4711.87356610064	2469.76574115407	14.9022496912102	288.018874360434	0	476.822572882085	251.670036187959	620.559320939904	0.628475414014391	3.24659295180335	0	0	0	12.1575593835971	0	1.98354533397346	0	0	0
3.90_217.0713m/z		217.071309389559	1	3.90386666666667	0.1659	0	0.00201469546416	0.000826418910981437	9.57099656261637	T1DM+K50	Normal	100 - 15.4	1064.75106684421	52.26	90.0823121266324	303.253669665038	19.3688085950097	148.295823609641	20.8637106837617	101.527084132686	6.65659011880109	199.933360796887	139.959548169763	0.692331425497309	0.302007341864893	564.415301562653	207.698785938105	251.023918663465	1067.65472374571	737.683836026757	2049.54559694363	1262.23717927087	1235.23070381466	502.513449731409	659.820274462775	1226.74706057119	208.041712894724	1698.0361309804	107.394319650413	352.273956208253	20.1956957263247	170.196480418493	22.6612363031091	100.626430571904	6.65659011880109	191.349382245841	144.072235514086	0.698460364636932	0.271019498818998
4.88_453.6835m/z		453.683539230225	1	4.8821	0.0686666666666671	0	0.00180874433014877	0.000758415450436073	40.7768158061049	Normal	T1DM+K50	100	1071.31187453728	117.37	332.281441798587	4861.85707275923	0	2118.66538436303	116.87788582086	267.88630790212	13.6219019889904	859.3050016654	0	13.7552746152076	0	112.739131587321	56.8892994048502	38.4132287980868	9.74186472141866	0	0	0	0	0	0	252.983866397804	0	0	396.139247894232	5647.76554041953	0	2431.55459692689	126.947570800803	265.509870529199	13.6219019889904	822.411430358929	0	13.8770446777248	0
0.51_1125.6907m/z		1125.69070045415	1	0.505816666666667	0.0629166666666666	0	0.00240255371631315	0.000958566488815107	2.41284807020258	T1DM+K50	T1DM	100	1073.58975122048	16.84	711.757089184538	768.39862666991	796.239427942058	725.405172473372	1125.84864355038	829.705053138051	929.689292567788	736.580934688998	396.723148334695	457.909737272643	302.37216954885	217.670071292919	630.71389739647	664.293575267281	615.273336751854	1093.49229550932	1340.34564540936	1286.23031792044	566.198244932435	661.769316579009	540.421628141162	690.188864525123	2643.93020108238	1298.04766135368	848.542477927064	892.608569126261	830.232233084473	832.534620511805	1222.84681472731	822.344684061259	929.689292567788	704.956422805246	408.380790079702	461.96343295628	271.34689289972
9.13_81.5256m/z		81.5255570577456	1	9.1326	0.1144	0	2.06039870445096E-05	1.73126316680155E-05	11.9960764846965	Normal	T1DM+K50	100	1076.07506320849	25.29	1639.29448252473	1272.86299418685	791.106168896287	1133.96805250367	954.506622108558	976.940566753094	968.693859100335	871.227759594376	429.395067305341	500.014367764091	223.882823703244	815.714775620923	17.3228345173848	360.775298504509	118.451549478405	38.9390693798647	226.027841784377	185.362666488516	21.2843991198691	8.95092439271984	125.26788367879	126.487640957924	15.4956730580491	30.7548611305152	1954.33389198467	1478.61848850359	824.879826545668	1301.43497467039	1036.74271774289	968.274061577313	968.693859100335	833.822294235189	442.012767791766	504.440799262216	200.911045074459
3.72_136.1072m/z		136.107151985493	1	3.72081666666667	0.40045	0	6.17934577430423E-05	4.43225401372123E-05	3.95614691486437	T1DM+K50	T1DM	100	1082.22398345579	35.36	892.128345471108	472.867415579714	939.30474838695	595.682454204303	809.055494567952	137.869098328734	561.180504302642	354.070316964905	406.413918623856	296.961325463085	380.14269903052	160.534661654134	195.325692310006	201.952027719379	1557.49500708105	1422.64013297867	899.35513202189	1704.33561546894	869.961189352081	969.254690444066	765.244047020241	910.866688675375	493.43395735756	1229.65337415801	1063.57745977962	549.305389881132	979.405253537502	683.654162908143	878.760160291275	136.64605232685	561.180504302642	338.868591778699	418.356321993534	299.590207850271	341.137679417882
3.96_121.1261m/z		121.126065211564	1	3.95536666666667	0.23455	0	0.0125741987754299	0.0039184858328058	3.78319929241766	T1DM+K50	T1DM	100 - 6.04	1082.93659137004	53.49	3355.29942605361	1841.36685865545	803.617353792198	643.725997681773	301.890984988868	186.309079049863	325.524998738428	138.94359200884	221.1242365488	463.723788550816	523.509764310944	152.631405466321	248.8915083219	107.612626122476	673.983045392142	843.79361667876	1467.07710367069	971.358192741551	2478.0174754492	965.429041627043	1101.46421918105	946.877784173143	272.999850174209	1108.3655846126	4000.12045181415	2139.01974820554	837.925135042274	738.792883660132	327.900585485768	184.656318735849	325.524998738428	132.978160282712	227.621934355557	467.828953754868	469.794386700295
8.77_1017.0038m/z		1017.00375697702	1	8.76646666666667	0.120133333333333	0	0.0260306247207348	0.00723085787478635	2.93197446417207	T1DM+K50	T1DM	100 - 23.4	1097.43681698614	17.58	611.583940053768	660.592462679608	360.956577759188	625.610143996288	532.560127192544	666.210362823448	666.053982718691	568.40350224252	595.396347722865	579.940573143891	152.028175593821	404.852403276003	0	513.579993515533	1228.1868099448	1185.64439265381	1687.04829557601	1164.6106577504	1010.31933522987	711.459520901855	1295.80234866428	891.250795689664	791.817101581842	1008.22891186888	729.118065473979	767.375776611508	376.366423318273	718.001640441024	578.443167222264	660.300366090732	666.053982718691	543.999553586118	612.891967394101	585.074560056075	136.429133481916
6.41_644.1514m/z		644.151361544284	1	6.40953333333333	0.131566666666667	0	0.00186902521351351	0.000779111507809937	29.3721938161256	Normal	T1DM	100 - 35.6	1099.56579974011	49.46	468.417801156126	6012.10768530652	32.0006973637154	1400.72749879275	22.8878062045243	233.178864564199	88.0248483402913	539.181196192763	6.1681667127982	16.7568861064468	15.8443419504237	0.418168061147182	148.399337007351	37.0267207766689	572.987895485631	265.221886157665	291.921458902714	257.065497422491	254.319240772145	166.83432859384	327.376426692095	278.624301285989	29.5599280785329	386.029671692411	558.438275835862	6983.95162634743	33.3668611477893	1607.5900488436	24.8597189983166	231.110319244861	88.0248483402913	516.031883817887	6.34941723488928	16.9052282607008	14.2186133224592
3.46_735.7750m/z		735.774986999603	1	3.45766666666667	0.480533333333333	0	1.56433262010758E-07	2.46135421738705E-07	4.55854628227899	T1DM	T1DM+K50	100 - 49.5	1105.66529865268	25.79	744.012069062382	1081.08000396291	772.786686560063	630.774300484263	876.249569743593	1166.94668098855	637.817014694185	616.674900110202	1049.80469902966	594.538509847232	583.554335353677	1011.48075287101	2024.93404696042	1369.67944785409	178.43246493077	289.77213648793	295.316783558799	297.701208124125	187.396606557414	342.52552103674	235.308824699552	202.712365494364	312.017887329134	84.2940409573835	886.996215820129	1255.8342010974	805.778254587263	723.928451036158	951.743381675245	1156.5946188521	637.817014694185	590.198457687509	1080.65303025229	599.801726579591	523.678009033169
7.02_391.7411m/z		391.74111032708	1	7.02165	0.0343166666666663	0	0.00596315797884328	0.00208387823419869	960.957828159161	T1DM	Normal	40.2 - 100	1119.29714329879	121.88	0	9.31817909589599	0	0	0	0	0	0	186.069647507277	629.743814327902	0.38855594575819	960.655927508061	3748.40073792904	1190.52417657469	9419.48220088181	0	493.914947804605	40.2462169610199	0	0.107291166262607	0	0	0	851.667931257536	0	10.8244421852969	0	0	0	0	0	0	191.537272220795	635.31868984189	0.348687674386527
3.24_146.1289m/z		146.128873465202	1	3.24026666666667	0.228816666666667	0	0.000106287316960718	6.96953706684893E-05	4.00237275935468	T1DM	T1DM+K50	100 - 23.8 - 0.475	1120.90888495523	21.92	760.852817030436	902.3779473276	866.880126254058	1037.52173621998	709.48757524041	394.983409183462	1143.20923993393	992.456833755587	1522.02807439243	1086.7611682374	1015.12786888349	1174.56763733969	1158.79314800165	768.175412876694	464.044017957213	37.7637937479368	143.967400059673	68.1794915130954	433.04468327939	695.889414225215	479.15318867343	54.2712954664786	79.1542983994747	345.143335127265	907.073416634988	1048.24535133012	903.888702041052	1190.74525205203	770.61390662191	391.47948491567	1143.20923993393	949.846495291604	1566.75260859617	1096.38183951438	910.969397509147
8.58_245.2172m/z		245.217159355302	1	8.5834	0.246	0	0.0134258974335665	0.00413489565811714	8.21458277654655	T1DM	T1DM+K50	100 - 16.1	1121.48154953477	94.80	254.232810543244	1148.89666294166	195.52979882647	152.838911134939	672.042249185181	94.0031744396431	232.1598183579	266.611089626376	411.543084085715	685.553743865678	457.86975542201	202.050710216913	4692.6938373343	279.178166284013	15.7296789070127	47.2939708731933	16.3825313508535	325.01011226678	0	167.122479792641	67.3739322153742	107.556352228375	362.752196811031	256.011259537937	303.091240406029	1334.61327335614	203.877295970919	175.410501206255	729.942455840867	93.1692659854895	232.1598183579	255.164356246304	423.636207103732	691.62268284252	410.889453456944
1.25_203.2918m/z		203.291802812741	1	1.2495	0.183066666666667	0	0.000979267517831284	0.00046088455956692	10.2045048103368	T1DM	T1DM+K50	100 - 2.68	1123.10665036367	52.09	572.317712799261	1117.77651021597	1398.76828229294	1899.35287152376	1253.37684758432	597.353998563855	320.769780158968	814.04347556028	2153.57767495477	1185.0337652398	100.673204296602	985.421789286908	171.697787747092	2142.23568065687	70.4704867698685	58.6222291704877	137.407544665275	135.78770613226	0	10.5351491200845	0	315.935517866569	75.5721799520526	296.268060289345	682.30565955673	1298.46261661193	1458.48406122926	2179.85352478319	1361.36228835173	592.054831248556	320.769780158968	779.093171589113	2216.86018597045	1195.52440535531	90.343503586657
8.03_91.0275m/z		91.0275333705739	1	8.03421666666667	0.0800833333333335	0	4.74602420696968E-07	6.33417492100406E-07	77.1393298390741	T1DM+K50	T1DM	100 - 2.47	1126.13672106998	66.90	612.306277500521	491.076273691432	101.566786288067	164.774339042748	106.958517482513	72.7083081424727	15.2283639291282	79.452695376455	37.4609883509444	0.561291428743701	0	42.3215144595678	0.00485654888820363	7.24376595329994	1398.59531742235	932.126651076037	2327.14640485723	1381.30392148908	211.61342865415	418.054157359675	346.189976496257	639.197059830187	1362.78678869569	2244.35350481916	729.979221641274	570.457669727028	105.90284382814	189.10857963323	116.173593280697	72.0633078729749	15.2283639291282	76.0414576009487	38.5617730756128	0.566260322079564	0
8.68_71.0816m/z		71.0815513711582	1	8.68066666666667	0.228816666666667	0	1.60720325936836E-11	1.03175357956288E-10	5.60969425592875	Normal	T1DM+K50	100	1130.68244662646	16.03	1503.54739930593	1224.5782710803	891.325323728168	1138.81092549941	1109.34025131888	1057.61702419492	992.56255971387	1127.6778181702	941.362503702525	731.516810289954	612.90371116227	938.262195708101	319.476928850137	841.944238726462	240.902929295463	205.039169565308	290.238892421359	226.799795883131	184.338394062523	142.980243960491	236.821257847633	143.421624955173	167.332400306816	177.71187279156	1792.49895122164	1422.5286464517	929.377506256106	1306.99305391312	1204.91613197328	1048.23483276372	992.56255971387	1079.26187515258	969.024279594384	737.992642304451	550.015955234006
3.61_397.0095m/z		397.009540675567	1	3.6064	0.1659	0	0.0215218274775141	0.006159636047899	740.994246036456	T1DM+K50	Normal	100 - 17.8 - 10.5	1130.69009661161	102.22	0	0	0	0	0	12.2072753213361	0	0	0	25.9453797943296	31.3958830506978	70.5639591452693	0	24.4195837045952	22.2134587383781	4044.70572445052	4407.5841655466	2701.1358124336	0	40.8024551111812	0	78.6868736319925	0	11.7724762037891	0	0	0	0	0	12.0989837646591	0	0	0	26.175064086935	28.1744689941563
8.05_84.2647m/z		84.2647371210573	1	8.05138333333333	0.148733333333334	0	1.17834642410219E-06	1.43266366159933E-06	9.516071182549	Normal	T1DM+K50	100 - 14.6	1135.06322346192	35.45	1768.2362687906	1590.05232750584	772.136961295336	1216.99386050188	1072.52634911958	1003.2850268684	530.383411407491	1126.89158220621	939.057741162909	422.79486037008	321.410326511699	899.200479044241	491.494331696439	702.88258488324	165.297063495156	118.053438291104	327.022960922601	76.7122422914699	10.5630942570619	32.3581764644935	22.3652655559752	100.609178958824	154.757752451764	185.046381021412	2108.05569467404	1847.08077764508	805.10079145432	1396.72221851343	1164.93050575257	994.38481822312	530.383411407491	1078.50939559935	966.651792002406	426.537697792045	288.43161582946
0.88_505.8333m/z		505.833305310266	1	0.883383333333333	0.23455	0	0.0453841824699238	0.0113673986370604	2.43785265109037	T1DM	T1DM+K50	89.2 - 100	1135.74875813925	49.19	521.284113771138	647.619086063325	370.399126670323	471.796074794445	238.529909206747	1130.19871522655	524.105239930693	964.038257377711	900.804241567812	377.798155216508	505.147189622575	1159.60932359363	2085.87997305031	1785.25366578468	144.274585650728	607.651921111933	1161.28802506499	345.878485034518	357.95913427649	94.060455915189	16.0421037620807	361.054622328862	1447.6035335541	122.995193875535	621.464429824162	752.305282292194	386.212090580396	541.471967657317	259.080597877553	1120.17264675472	524.105239930693	922.648047706175	927.274219875509	381.142654418925	453.315927076308
8.42_62.0915m/z		62.0915177439535	2	8.4175	0.0858166666666662	0	1.98861779709958E-07	2.93342170683982E-07	4.2942084594365	Normal	T1DM+K50	100 - 19.2	1142.25079494138	25.98	2347.28278370207	1041.17670656202	674.093254431938	1045.23277606808	1061.80971637374	900.64423966706	1054.29655647277	1013.47032625335	578.933848714283	333.796531038083	306.425084566466	333.796392079711	111.50260698197	184.111066456733	365.015733166296	314.961021130615	353.332426465376	245.432576732188	275.459833796056	174.460634620496	295.230956279367	264.077255072405	168.501423693359	203.507983364835	2798.38329669475	1209.48062372209	702.871433258054	1199.5950754022	1153.29057502749	892.65456431705	1054.29655647277	969.957790336355	595.945720672597	336.751501083361	274.983953475955
7.54_477.1379m/z		477.137897773951	1	7.53651666666667	0.200233333333333	0	0.00891419115831305	0.00291222260157062	7.11090676699301	T1DM+K50	Normal	100 - 17.7	1142.47322381673	59.08	9.40861910899924	0	365.988478045407	272.223042912964	158.525276308022	0	478.373642017768	0.800253197084364	208.9383991266	1619.34834290751	1675.02051024786	0	1373.45453406948	103.593425781618	1350.18872623739	409.117014564306	1062.61021279466	1006.63541129135	1954.19099683885	2422.08564455559	1285.9068988471	1179.36060147416	328.315578383394	426.321153180544	11.2167663574226	0	381.613143920998	312.425546889015	172.183117417733	0	478.373642017768	0.765894967663329	215.078018188451	1633.68379999354	1503.15292467957
3.46_372.9920m/z		372.991960322712	1	3.45766666666667	0.14875	0	1.10903985994781E-09	3.75345222461697E-09	Infinity	T1DM+K50	T1DM	100 - 17.7	1145.18118067774	116.12	18.6170096275088	0	0	3.35582628068438	0	0	0	0	0	0	0	0	0	0	372.265454295325	2286.04748119848	4227.89299015903	2017.40107967707	35.0735419628531	293.441789334654	19.9834271562668	642.313728408101	841.544593637169	715.847720948495	22.1948242187757	0	0	3.8514221639296	0	0	0	0	0	0	0
6.46_536.0850m/z		536.084978880605	1	6.46101666666667	0.280316666666667	0	3.05706430221431E-05	2.41389962898491E-05	16.8773909388861	T1DM	T1DM+K50	100 - 22.4	1147.62336841253	65.87	643.227252931322	241.715600108475	2139.38474747667	1358.30539549935	954.1359014052	455.277475902761	1413.65681975385	512.291645018382	651.16073716279	2612.35172165247	2225.79833878094	355.512003390013	657.185823374005	383.731586114972	178.284556182454	65.6866568386455	10.6934363270085	126.67551427317	1.2573633980901	9.19430305909048	120.990037631489	164.528079714617	0.396192696981459	2.27062439622522	766.842586278828	280.78839349749	2230.71869338989	1558.90295505537	1036.340057373	451.238678932294	1413.65681975385	490.296813964723	670.294983863853	2635.47784900079	1997.41750158654
9.13_81.1355m/z		81.1355228752628	1	9.1326	0.165883333333333	0	0.00190069847608365	0.000789182307718137	3.61740457726486	Normal	T1DM+K50	100 - 2.98	1148.8920012179	30.49	1863.25258846688	1359.45076382672	792.574164971059	1308.04716857296	1007.62807691732	985.023816800919	1026.4522514343	848.707178753028	504.872637896785	563.416796392208	311.963756280847	848.676108310239	38.3165402259693	389.96379662293	455.762740102534	295.716539870932	696.171857629259	391.272282447846	120.781632688925	66.4256600849009	524.851742818969	398.773983214077	54.8518183399543	171.403650452099	2221.3322388304	1579.20298004157	826.410493850686	1501.22248148073	1094.44088363642	976.285604572774	1026.4522514343	812.268616476591	519.708233863804	568.404504776019	279.954322814943
4.85_405.6543m/z		405.654302739997	1	4.84778333333333	0.0800833333333335	0	0.0454539004938278	0.0113804206716211	Infinity	Normal	T1DM	100 - 67 - 9.68	1156.86190024244	246.44	27.4497219569734	8183.43050259425	0	760.834685284519	0	0	62.8089752197651	220.371316883979	0	0	0	0	0	0	752.576526980801	0	0	0	0	39.9349860799595	0	72.0966453572396	0	0	32.725006103508	9506.26398581888	0	873.196442514776	0	0	62.8089752197651	210.909851074281	0	0	0
9.54_345.4530m/z		345.453036989336	1	9.54448333333333	0.0514833333333335	0	0.0279268458526897	0.0076614542095559	Infinity	T1DM+K50	T1DM	100 - 16.6	1168.15932958794	208.84	0	4.29467849265191	0	0	0	0	0	0	0	0	0	0	0	0	0	0	14.3734837685322	3842.36732334581	0	0	0	568.286784491802	37.0842196841421	7219.48148458914	0	4.98890379437148	0	0	0	0	0	0	0	0	0
7.40_315.1014m/z		315.101414470674	1	7.40495	0.245983333333333	0	0.0110769538475176	0.00352542808687336	2.66765692632117	Normal	T1DM+K50	100 - 2.38	1169.6060595428	21.07	1170.28774531346	1223.11477698307	939.93470807453	1283.11384463656	1314.75642574835	1415.6035297034	672.815765380825	1337.22168050223	1314.18839422782	475.363193480995	255.855628477243	1814.46621977601	362.804733355288	1185.63440507517	444.006577209899	540.020472412793	674.601705181386	568.760382993653	24.9267242297055	95.3748171432333	174.211035220029	415.36885548804	649.225429811029	797.898590193829	1395.19349843594	1420.828581763	980.062107267446	1472.60694885264	1428.0300612155	1403.04561601393	672.815765380825	1279.80913975529	1352.80559503816	479.571397781369	229.603240013095
3.64_644.7853n	644.785322580521	625.767481460521	1	3.64071666666667	0.268866666666667	0	0.00231827782251948	0.00092956406939741	2.71723750245787	T1DM	Normal	100 - 15.5	1171.29174634835	29.22	368.465089716015	508.60684819399	320.790983264291	405.037203562455	368.632683645401	581.879544044212	272.764343500277	622.301386063208	1727.14957074199	425.822794136844	624.340469903965	1064.9606337323	1384.22873221057	1801.24827736442	543.022956151042	674.02242370339	1207.07561150687	620.398095604975	511.630706649919	722.505266891992	439.906724446074	551.477447567265	1545.95413566348	1106.34367052005	439.27666476137	590.82202291504	334.486091799334	464.853997954377	400.392455577877	576.717651651003	272.764343500277	595.583374977107	1777.90156497341	429.592436671348	560.279230964814
0.82_343.0173m/z		343.017251479496	1	0.82045	0.0972499999999999	0	0.0439545137172376	0.0110697757737713	2.5124074552142	T1DM	Normal	100 - 98.3 - 57.1 - 17.5	1181.74471450683	23.00	375.179491895287	401.087574962253	198.162738879735	479.961571900867	1288.62990924276	441.609466086078	169.647005420458	408.63008382345	2443.89890243058	1573.45030837847	218.896541881538	492.585478597339	520.323235955628	1841.31381979741	612.754779730467	790.607706685171	757.890995097641	440.695116597816	722.078491358883	726.73601657475	884.261460257511	725.310881117739	1090.82406180101	927.942970582401	447.281439915105	465.922496416921	206.622640679167	550.843363523721	1399.65259887026	437.691918945796	169.647005420458	391.085878789974	2515.7124529762	1587.37944812876	196.436386968653
7.06_554.1291m/z		554.129093699602	1	7.05596666666667	0.131566666666666	0	4.15617715003869E-05	3.16123501381421E-05	22.6746060610275	T1DM	Normal	100 - 21.7 - 16.2	1190.00489130744	21.82	15.1790268766344	95.6097191993365	0	63.6100467932349	105.368650927857	0	140.087221145598	0	1172.11161121986	1191.832195707	880.906333643002	1065.33726140172	1664.30237423182	1165.53957164126	1949.09555347562	296.782379155241	756.962919537667	468.142395968878	92.555542157405	518.519753084442	122.213081826855	241.036993790779	305.989341543206	566.801212319381	18.0961303710758	111.064819335947	0	73.0041198730051	114.446750810939	0	140.087221145598	0	1206.5539101029	1202.38301966662	790.519831657642
0.62_990.1596m/z		990.159595054792	2	0.620233333333333	0.0343166666666667	0	0.000473217384448832	0.000250440792695384	2.42671991431996	T1DM+K50	T1DM	100 - 33.9	1190.03776204932	29.31	1327.911040067	366.140018552836	906.894906592378	580.790055822422	596.144506262167	490.51885745382	562.687679291009	868.898965115513	346.546116060312	248.6913466613	510.82014230571	270.558798938027	545.28992484564	1020.43016835202	734.871477340774	924.267764810688	1302.08619933727	791.527662415257	1621.52620178839	1408.28223713904	776.829826686727	1324.2856639699	1610.48179782574	1406.21878917941	1583.10881834156	425.325744629037	945.611780892512	666.562422035803	647.505696947845	486.167431828134	562.687679291009	831.593484680186	356.729314308544	250.89291381845	458.40679931641
4.88_407.6704m/z		407.670373603847	1	4.8821	0.0686666666666671	0	0.00577367089430503	0.00202325557549883	107.323301928611	Normal	T1DM+K50	100 - 58.5	1192.04149284893	122.28	94.4352872184882	6322.48089302587	0	2282.19691569367	38.1902557115902	138.50827339479	0	660.520317747042	0	0	0	60.4500055124451	40.7684144121131	24.5008358558726	0	0	0	0	0	0	0	111.070147062923	0	0	112.583848953212	7344.49597822654	0	2619.23682824303	41.480560302731	137.2795572281	0	632.161407470779	0	0	0
8.07_528.5517m/z		528.551725883514	1	8.06855	0.1659	0	0.00630233135280378	0.00218929581023426	7.8953447650455	Normal	T1DM+K50	100 - 0.987	1198.24449495266	72.26	1881.60402103723	3028.02329157185	548.978163590208	1127.48225400349	822.766529115608	843.242685810002	18.2887573242081	1315.57025716868	952.694891788324	218.603061696433	134.39526324212	1931.11438515323	1472.38862059592	1845.23631253056	204.220732193095	124.812028786837	612.136418857078	89.746182527351	0	28.5470373442524	0	10.7318153700756	174.102160515548	273.36311947628	2243.21044742626	3517.49657503231	572.414968007938	1293.99133903343	893.652477317428	835.762223487406	18.2887573242081	1259.08730292373	980.689667962556	220.538269042987	120.60546827309
7.79_309.5480m/z		309.548044475743	1	7.78823333333333	0.114400000000001	0	0.00286000426614541	0.00111137805682975	Infinity	T1DM+K50	Normal	100 - 23.8	1203.56565881951	139.68	0	0	0	0	0	0	0	0	0	77.3586036715827	200.012925285052	0	0	0	2079.13984116068	110.492827666865	0	370.669693142959	3997.53717562708	4325.01389182029	798.500213420279	354.302945356997	0	0	0	0	0	0	0	0	0	0	0	78.0434291126477	179.490347596672
0.57_1184.6536m/z		1184.65358793722	1	0.568733333333333	0.06865	0	0.000127005634955157	8.10457394673603E-05	2.48955038461617	T1DM+K50	T1DM	99.3 - 100	1213.91350371252	23.65	274.525445513018	775.641556548659	224.534532811556	706.704373927229	598.590487304745	551.713924506174	726.038299438147	810.571616452533	370.692956311584	589.946279129951	454.714020197078	408.395848943007	434.853926361934	667.018023879185	1400.79731550399	1911.0052967022	1608.23467440809	683.460811921983	815.972687934545	1463.52544453839	789.70246225949	1155.51761461652	1187.25147828039	1123.66725095962	327.283711436629	901.022302637694	234.120291006593	811.072046475014	650.162412967298	546.819633343535	726.038299438147	775.770373968625	381.585705323629	595.168842641115	408.057516412681
0.65_374.9558m/z		374.955838810499	1	0.65455	0.0514833333333333	0	0.000172330207521387	0.000106169279925993	4.29934540767183	T1DM	T1DM+K50	100 - 17.9	1214.0470030365	42.88	509.365780945389	559.334777408972	574.92920492485	1676.88311239038	1424.31358068367	1210.9674129905	1149.84120233975	995.429823605724	2760.2008840984	1641.89646498029	470.547811200546	646.988433727377	336.067506044049	1428.58091816834	351.083654886678	326.42793921093	147.161761110958	272.427404070058	273.152405871178	90.4393304177726	364.942740077978	502.977169801752	99.9680954989761	395.214490891626	607.255633280517	649.750009951611	599.473903099626	1924.52893719588	1547.02617913127	1200.22483999318	1149.84120233975	952.691842206093	2841.30891418472	1656.43153176597	422.266661381363
6.46_695.9901m/z		695.990120475949	1	6.46101666666667	0.183050000000001	0	9.97648481726454E-06	9.03309318851758E-06	3.88247623755661	Normal	T1DM+K50	100 - 49.7	1215.26622029856	22.26	1400.53503780363	970.606005520766	1322.32616556313	1516.56728676315	1490.51813687613	1155.93260832612	736.870848655761	1128.77367287978	1050.45070232094	709.300668014004	478.567252462934	1346.16050826746	1487.48702509164	1396.33446618044	359.544952679466	529.618637538347	832.446657863474	378.160773488917	98.5390937350989	103.876909510195	174.884111537345	329.592891739459	86.1319016681072	237.335836515059	1669.68968691712	1127.50232457849	1378.77850151047	1740.53731414815	1618.93462892527	1145.67825276567	736.870848655761	1080.31068021879	1081.31801623961	715.579829216067	429.463257789648
8.07_571.7065m/z		571.706473747833	1	8.06855	0.18305	0	9.55559229326441E-05	6.36286289476024E-05	190.649058071501	Normal	T1DM+K50	100	1219.31203553704	81.84	831.174949749931	0	1177.68295659216	1089.6401485915	3096.96999256377	189.59316044978	2929.66728394058	439.767792408562	150.536612876309	535.008259827763	398.543721637194	193.595463887004	0	146.406622214388	46.1398417636969	0	0	0	0	0	17.8159966690187	0	0	0	990.910048061142	0	1227.96022980688	1250.56062739249	3363.79131636196	187.911266829791	2929.66728394058	420.886714821361	154.960105454913	539.744478556134	357.650641963173
1.27_218.0600m/z		218.059977366464	1	1.26666666666667	0.2174	0	6.98165303347764E-10	2.6210018732773E-09	3.26208993515111	T1DM+K50	Normal	100 - 49.4	1224.88869624436	13.14	394.788423435827	341.771640792282	329.075973026216	345.776372373909	569.429861137698	332.079979959667	295.709093021347	395.304710977728	621.603224485039	643.577546031176	464.147086380098	518.382706243875	643.325242377443	539.900554983273	1313.17063093286	1141.69650479979	1704.22370765617	1553.86394089669	1066.55093107465	870.352024344208	772.813477180346	1082.68461361216	1139.77010138816	1603.76103055856	470.658813476603	397.01827237464	343.124781758336	396.841395512421	618.489435406676	329.13407622403	295.709093021347	378.332620143885	639.868928740024	649.274886157575	416.522690979172
0.75_174.9102m/z		174.910166931022	1	0.751816666666667	0.366116666666667	0	2.27792739979638E-05	1.89175793539017E-05	3.38275090143523	T1DM+K50	T1DM	100 - 37.9	1224.99324312893	34.42	1421.55930830081	1321.76726964852	1325.76160940353	568.506106249241	548.230475000983	856.896934929182	386.924559474021	612.61534074436	211.362979492331	253.754169880965	409.956656782363	398.279461836149	583.865624811209	315.556955295987	1017.76014150972	1445.13309684868	1864.55411399667	1036.34975206034	943.418536862237	1126.19126189914	847.38702823943	918.210618273771	2053.72124563404	997.206635965311	1694.75439909964	1535.42803218168	1382.36061024706	652.464351489346	595.463603328835	849.29534484847	386.924559474021	586.313192248324	217.573844432836	256.00055623055	367.892538547532
7.94_524.6869m/z		524.686864295065	1	7.93696666666667	0.148733333333332	0	0.0195990776231478	0.0057111861481702	8.15510915847699	Normal	T1DM	100 - 17.1	1228.18245880049	131.54	4539.06665130026	2145.64125249914	0	40.5159100136442	57.0282848699272	2019.79276229867	0	1023.41480942225	218.77797770442	0	0	27.7069052167314	35.9178516553515	621.21420170239	0	0	2003.20070836166	0	0	0	0	0	0	0	5411.38391495784	2492.47942640361	0	46.4993896485317	61.9415912627792	2001.87504547517	0	979.475315093301	225.206731097009	0	0
5.75_236.3221m/z		236.322085627975	1	5.74593333333333	0.148733333333333	0	3.65658604839503E-07	5.03726804150344E-07	7.28150926354786	T1DM	T1DM+K50	100 - 7.54	1231.56104710208	40.07	1146.77675720041	1371.07779460671	458.263692006957	1127.16523812766	2448.24587279241	465.994668745964	753.567149260455	1488.98905647783	1350.11645222825	2090.05075182934	1052.00096546446	1148.69802315176	1167.72169176012	580.778398178524	231.985777447139	47.6686930659904	335.594248555075	237.514381993724	191.829097095204	44.3225819118817	160.335845475198	96.585734118822	89.5096439577754	256.008085932332	1367.16417155587	1592.70949469099	477.827742516862	1293.6275055485	2659.17597748521	461.860798840249	753.567149260455	1425.0605051215	1389.78939286755	2108.55315311422	944.059083652438
7.95_155.1758m/z		155.1757628903	1	7.95413333333333	0.1945	0	0.0114675592843348	0.00363359678647382	12.6962534295818	T1DM	T1DM+K50	100 - 8.48	1236.30714250775	92.55	108.471298555142	12.3244793885327	1075.55301123195	598.813370087547	449.737216292694	182.124504196269	1316.83118764608	257.723234781544	457.709222814549	2313.69736389439	3492.54939905891	68.875956330514	724.75724173076	360.253671217354	72.3495544589743	49.3652574151766	0	28.0649551637012	248.138283989468	220.051622744946	170.384132449501	137.901071527869	35.6728778747023	11.8296991750421	129.317299200209	14.31670428655	1121.47018469527	687.247459407289	488.48459831469	180.508865525946	1316.83118764608	246.658094323477	471.158929909675	2334.17962110325	3134.19197655463
8.66_293.4762m/z		293.476196833099	1	8.6635	0.114416666666665	0	0.00299021039222969	0.00115428931923024	Infinity	T1DM	T1DM+K50	100 - 38.1	1236.84025013945	159.71	0	0	142.184220276696	40.2062267109747	16.3151503356758	0	255.549006839529	0	35.947445358477	2725.87792770083	4610.23459511159	0	45.3894515789549	3.59208108684853	0	0	0	0	0	0	0	0	0	0	0	0	148.254304631453	46.1439716274723	17.7207919857351	0	255.549006839529	0	37.0037548816203	2750.00905811848	4137.19567772664
7.44_817.1311m/z		817.131099528489	1	7.43926666666667	0.2803	0	0.000216978482633023	0.000128378444548683	84.8528809891908	T1DM	T1DM+K50	100 - 73.9 - 60 - 47.2	1238.95278493938	107.73	1367.07613168779	2877.96842710453	34.7736043305349	116.950638685827	199.801456100997	2235.68564865069	27.2593994140726	1384.68843430116	846.420796427144	0	0	3702.04728134727	31.8204546065784	2853.4281772553	0	0	145.884703701069	0	0	0	0.12716654965475	0	0	0	1629.80065239159	3343.18567283422	36.2581481933807	134.22216892242	217.015471458485	2215.85273157791	27.2593994140726	1325.2379465359	871.292726516655	0	0
9.13_81.3279m/z		81.3278660023223	1	9.1326	0.148733333333332	0	0.00143033825328853	0.000629344790465837	4.74228674424112	Normal	T1DM+K50	100	1247.83139624069	27.31	1955.54609705515	1494.69127136277	910.971815155029	1303.41822519814	1086.20526874783	1113.03849854084	1157.67109727856	961.108896587213	523.317992854674	607.377019953696	342.054300464567	908.008156308412	36.8833543540842	432.531749161608	330.543327312066	198.143547096144	581.313487037546	426.481741780606	70.9309080453178	11.827434017245	425.054674119874	324.008850911489	85.3443708061506	177.63792125746	2331.36270240302	1736.30481719974	949.862739563071	1495.90992546077	1179.787940979	1103.16465950015	1157.67109727856	919.844456672629	538.695602416971	612.753890991188	306.957388877857
9.33_517.1448m/z		517.14479629498	1	9.3271	0.434783333333334	0	2.63963583757576E-06	2.92664894961514E-06	15.5451225656306	Normal	T1DM+K50	100 - 21.1	1254.91596407697	47.91	2085.19122228056	1624.87225849557	1343.98939311347	866.879012556953	234.837404570521	1802.31775565617	802.397187233199	1278.84347870931	717.872986989024	437.513145226617	187.497886841231	769.869274320726	3135.53561835237	1342.97809102984	46.4836026955991	47.2922820499302	253.872777869838	88.7631172536893	31.7488845547973	101.705141623097	20.2815513113438	3.67968219016435	104.157208597406	109.288874840965	2485.92301164557	1887.5292736458	1401.36656881005	994.901631715679	255.069963269925	1786.32927417698	802.397187233199	1223.93735925215	738.967561721719	441.386277863854	168.259430408366
3.85_921.5603m/z		921.560295919736	1	3.85238333333333	0.217383333333333	0	0.00103240861945664	0.000483414136982789	2.99849589524568	T1DM	T1DM+K50	100 - 47.6 - 3.16	1255.79608181415	43.55	357.233743314369	545.253995294784	371.286451770856	403.671320274208	456.896965550406	985.637352684558	593.925914093133	966.252977731856	675.678057585467	698.240523285645	870.108055074127	1893.38834880784	1861.04542255285	1536.31608357896	273.997040780305	464.917403195982	417.067493001958	416.495965539539	222.73227932301	128.974029550556	237.834097531912	285.504378855198	1085.99932254101	654.564702773245	425.88687960724	633.393100479252	387.137297087177	463.286397986532	496.261200102325	976.893697738512	593.925914093133	924.767680817547	695.532741546707	704.421773355237	780.829524038718
3.94_159.0462m/z		159.046230032877	1	3.9382	0.629266666666667	1	0.00683981924672195	0.00233556498414422	7.58092198480959	T1DM	T1DM+K50	100 - 12.8	1256.87337215664	82.17	111.178233232954	200.795991271453	880.32858553848	675.823969506361	943.175267514554	233.905950090993	143.075677432194	206.64043876671	5809.20207028772	71.9631548254589	78.3854567717596	312.16353194153	590.173912949325	679.35210616406	30.3486653388473	16.6565235771232	30.7632728740048	18.558795854877	19.2240463694786	9.19871032296791	10.7784270129715	926.392884114361	108.958061621538	487.063241363412	132.544452247225	233.254220184982	917.911298751829	775.631155299507	1024.43510343683	231.830954747267	143.075677432194	197.768497200369	5979.90447785844	72.6002164696038	70.342618420463
8.05_212.0660m/z		212.065955915061	1	8.05138333333333	0.102966666666667	0	7.10637148365612E-05	4.9640663171891E-05	3.42073007118593	Normal	T1DM+K50	100	1270.45682462829	32.56	1546.91670281961	1598.45893498713	766.918709568373	1437.27949566371	1382.88668895704	1278.27034397704	508.751800537139	1644.17192051626	1417.1933835127	698.516732824095	382.381068793807	1665.48835595492	615.711419251763	1393.47514819503	458.943942184085	390.537834272624	717.820196297316	328.594120672006	115.548412652901	241.228766954207	216.230883094591	259.359299723014	408.32345742586	577.406293407004	1844.20296208246	1856.84629467574	799.659763753305	1649.54012584699	1502.03012847902	1266.93072217288	508.751800537139	1573.5807173089	1458.8373682858	704.700428068626	343.146378437157
9.99_447.0809m/z		447.080876152186	1	9.9907	0.200233333333333	0	0.025551602754992	0.0071193583255254	4.73096642376759	T1DM+K50	T1DM	100 - 37.5 - 23.9 - 3.36	1287.56409689001	66.59	1174.61045785631	2046.04419788954	6.66217475305461	0	0	3244.06162078525	682.637994390536	698.868026469968	0	0	183.969177466968	973.644681986175	474.443013343682	0.883184128757354	993.28834079047	1617.49564309604	942.274370447061	673.141627160553	3427.86273272984	1013.23669340712	1750.9951499949	1331.63481981917	569.092469147442	556.61912230751	1400.34694933684	2376.78272768676	6.9465942382723	0	0	3215.28333295089	682.637994390536	668.862688064616	0	0	165.092788696329
8.51_219.2036m/z		219.203628618324	1	8.51475	0.251700000000001	0	0.0350941238046447	0.0092940920219443	6.28937190670725	T1DM	T1DM+K50	100 - 13.7	1289.78268741579	58.67	207.407503507523	709.275827315435	737.029576706238	417.966622549487	485.99667437632	108.031382669868	1022.85921179017	273.136495889722	366.280235250469	2594.65828909971	2668.29700636776	117.780325682708	1780.57090089869	211.109367195405	137.91223585502	179.657802192898	5.24061500970683	248.573772657096	153.229790387358	177.955981435646	217.270244709702	261.091942769773	481.298192847919	188.503114700131	247.267051696775	823.92869971623	768.494613359754	479.692862272238	527.868011951424	107.073029041287	1022.85921179017	261.409599423419	377.043317210145	2617.62778341465	2394.51303700272
8.22_615.1572m/z		615.157243451027	1	8.21728333333333	0.314649999999999	0	0.0181994545970443	0.00537902709749823	2.57820323100172	T1DM	T1DM+K50	100 - 32	1296.42938168219	51.09	0	3337.02601930845	0	0	0	5679.97644454055	0.730406771248281	0	0	0.00621302235644079	1.65650424793068	0	348.333036191948	7428.58053663092	590.602571092332	51.6264681586778	245.562399784314	492.225089914436	720.533692878269	715.140197999381	645.731500458121	851.172482808867	499.441696981154	216.385888126229	0	3876.44891186354	0	0	0	5629.58899321531	0.730406771248281	0	0	0.00626802381165913	1.48653654673917
0.67_386.8844m/z		386.884390035316	1	0.671716666666667	0.148733333333333	0	0.000920184779757527	0.000437245024612806	3.06292740167592	T1DM+K50	T1DM	100 - 31.5	1301.9795639178	70.00	228.620790690718	414.10818681116	280.243016667706	226.345579432955	225.933661668617	1207.6743046135	424.707907304134	545.7380586019	266.551248344962	161.357559724054	262.894939519289	635.107678743061	1025.99278650039	198.556950313158	970.2183229573	1297.92069229719	2012.27643254012	1434.72831027335	790.322550384022	631.991675030398	545.705722286604	755.41912761775	3576.39467050676	1004.81813528451	272.557105768495	481.047861439983	292.207064068284	259.772797642488	245.39911301033	1196.96094500107	424.707907304134	522.307232596393	274.383811110542	162.785995046857	235.92027369468
3.96_525.0106m/z		525.010591594337	1	3.95536666666667	0.2174	0	0.00360615408610465	0.00134827711864124	18.2862600649322	T1DM+K50	T1DM	100 - 9.32	1303.43042754008	107.84	0.284206461071666	752.690002231701	64.4798741890591	0	144.215864098942	0	0.531249951477912	462.578320253663	194.221082216526	0	0	200.369334958462	33.0849269068837	0	183.096812542111	303.486549862224	2260.77327021953	4128.0417226913	680.701349958791	1610.3494524281	238.825588964989	596.38383660159	28.8588259830907	3003.78686614905	0.338825223359464	874.360680210193	67.2326288530439	0	156.640869140635	0	0.531249951477912	442.717890941567	199.928235442427	0	0
0.55_281.1025n	281.102510463488	280.072638994552	1	0.551583333333333	0.0800833333333333	0	0.000121311489256426	7.78766236024253E-05	2.19524433465048	T1DM+K50	T1DM	100 - 16.5	1303.51952109551	24.98	440.5391159754	733.370150632884	746.179689032181	472.911068856131	972.436830296202	738.997608360795	666.030041195081	819.318953480386	524.789788140882	487.357747766941	506.441102619208	306.267364441651	876.125777107793	861.772945273189	1223.60757139102	1248.11180599585	694.951879571294	1591.34646694386	1077.88912455491	1402.44909916783	1021.30452498135	1075.26228215516	1441.84586424821	2258.42659194562	525.201868409693	851.917817231522	778.035359425264	542.751626520038	1056.21771386716	732.441911099666	666.030041195081	784.142151094286	540.210646155508	491.672135161882	454.477076502999
2.69_221.0314m/z		221.031421747926	1	2.6911	0.200216666666666	0	2.32113818166013E-08	4.97933589820738E-08	24.9424088610475	T1DM	T1DM+K50	100 - 3.66	1316.0709459248	18.17	495.12292822083	493.431053238918	438.109073020904	474.615891957422	442.309616088196	271.841696184814	473.294400215144	555.704280380719	1496.62892734883	597.24319401882	1108.8456545169	2271.17694842241	1109.55695978568	1312.97399145615	0	0	506.407770191746	0	0	0	0	0	0	21.2361126651742	590.275590893453	573.193094192319	456.812688827539	544.70822168579	480.417068719863	269.430170297616	473.294400215144	531.845562633466	1540.60711196822	602.530354261569	995.071151910057
0.65_509.8694n	509.869441841253	490.851600721253	1	0.65455	0.0629166666666667	0	0.0185849988402083	0.00546279727514252	2.01808084690527	Normal	T1DM+K50	100 - 55.6	1321.74979796763	27.49	714.027330678677	820.309873482784	705.946672760102	1797.28661565045	1621.72125365676	2149.8397191498	1465.03334017692	1299.83357818554	2771.82184306972	1795.52906471565	751.35130619376	535.790118098305	464.422678673742	1522.06870977992	461.605907212997	767.426998148259	395.304129588011	544.200317931549	861.040222548803	534.425052559588	876.605949626041	867.729451283994	556.629549672982	684.57081080664	851.249014148763	952.91115443932	736.084727779674	2062.71389740665	1761.44162962791	2130.76834706517	1465.03334017692	1244.02626563599	2853.27135304445	1811.4241807768	674.257960697952
3.90_277.0521m/z		277.052144909056	1	3.90386666666667	0.183066666666666	0	3.09210995697029E-08	6.42394227325318E-08	4.5564513871564	Normal	T1DM+K50	100 - 10	1324.96049013924	21.53	1596.20936210519	1717.32631624235	1681.79494161841	1028.03724363068	1061.15433278476	1185.96511880795	1144.41115472829	1184.78545119627	994.745865973049	1067.84476696787	1601.83542845776	1082.12747159483	1090.6641859253	917.263242400659	382.604890467756	150.94618138637	477.640116357462	323.998807920951	401.758065133097	371.586427331338	195.767396721102	261.984386062716	74.0492655435473	267.542497007941	1902.96867848961	1994.92832581866	1753.59360635885	1179.86006851845	1152.5787264688	1175.44434283628	1144.41115472829	1133.91763774021	1023.97630281929	1077.29797874807	1437.477090227
8.42_61.9193m/z		61.9193312065768	2	8.4175	0.120133333333333	0	0.00147912697047248	0.000644188774130334	9.18136053704337	Normal	T1DM+K50	100 - 53.9	1325.07664816201	40.65	2596.9993149513	1215.44894241964	773.350809416076	1138.3845229395	1288.35612494141	1116.36443180033	1257.39227575788	1214.31676306997	664.86128590162	417.718236393276	334.784349225814	400.566651372084	23.2527162035875	176.328332669717	258.288781321734	242.339667050463	260.739701366678	145.038517591585	126.82739462469	50.2398260272818	177.799800704176	115.579279170656	0	66.3717511980674	3096.09031981459	1411.92358195779	806.366460800175	1306.50367927551	1399.35522651675	1106.46108818301	1257.39227575788	1162.18104641508	684.398120880119	421.416132450105	300.433380126948
0.70_273.1458m/z		273.145847063864	1	0.700316666666667	0.1659	0	0.000431713012819968	0.000231529412036618	3.07576269148263	T1DM+K50	Normal	100 - 51.4	1333.18678265009	42.21	325.666977616749	195.366201009527	556.318066683551	465.275205949291	593.47250076494	145.852472797474	901.686983267304	283.95494387407	369.780620488711	590.632247591278	1134.92935585259	155.989883147197	268.24228930464	84.1896806672517	1883.27905983123	1141.66970256927	702.876930267743	1433.25233561486	1498.28466598614	2452.97195722026	1520.0306836991	1211.31354710842	545.744899502737	942.444044701133	388.25361680983	226.946716308566	580.068223953275	533.988082408889	644.603483200077	144.558605746174	901.686983267304	271.763566017151	380.646560668907	595.86088371275	1018.47850227343
0.57_253.0640m/z		253.063956233986	1	0.568733333333333	0.102983333333333	0	1.84863366881061E-06	2.15379537212864E-06	2.79038860031338	T1DM+K50	Normal	100 - 29.9	1348.59036090323	27.24	405.288643869173	230.891776396327	465.941417194979	481.161789655799	683.841628972468	680.374393736559	604.442353248591	314.445239912323	513.750012354095	722.139062552149	901.184114933745	346.043366841094	534.617909006314	363.354639044229	1208.69344166612	1094.24610709212	947.519381972216	1445.2485769969	938.121081013748	2205.80438198384	1578.09146536846	1390.47315772286	1372.90367306533	1304.80234215072	483.176964964915	268.214922566072	485.833242752306	552.220832104111	742.758418333961	674.338746937303	604.442353248591	300.944785640322	528.846468448621	728.531877036262	808.71698570245
2.87_74.0894m/z		74.0894161387546	1	2.87415	0.2803	0	1.27153843010319E-12	1.04650201200448E-11	295.853593010193	T1DM	T1DM+K50	100 - 2.14	1349.35490764182	27.00	504.400835750662	509.490671211317	302.886012303517	758.981762933432	661.779034523248	750.106986612363	568.532710537951	479.491492481834	1484.31562798568	820.559828251127	1284.22626743191	2116.44382477366	668.540367206228	1722.04353020234	0	0	0	0	42.0442655167239	3.5646079099151	0	0	0	0	601.336525536704	591.848713972878	315.816727406645	871.069876472876	718.795007709092	743.45273731297	568.532710537951	458.904909680105	1527.93198841286	827.823923253253	1152.45661651926
7.06_483.2097m/z		483.209720010713	1	7.05596666666667	0.0514833333333335	0	2.71590605535055E-05	2.19307151754387E-05	3.0219428245151	T1DM	Normal	100 - 25.8	1351.76570364736	22.26	481.078158305028	611.75499920013	235.060042536355	143.685344782495	592.822060367844	110.922440683116	710.726385402436	692.484729412466	1193.64625143071	1402.41723299872	1140.04946437687	1232.77128677396	1938.4914131803	1203.21857312362	1844.59856629466	1079.53812620652	1190.24839092054	1302.79200323966	1458.72067822457	1239.77735171301	908.525929706698	910.804298405039	962.439342903018	2126.89989162272	573.531698844657	710.643844925091	245.095152507432	164.905115831654	643.897003716963	109.938440285338	710.726385402436	662.753452748527	1228.72134202691	1414.83228387299	1023.07325562473
7.89_526.5577m/z		526.557683331469	1	7.88548333333333	0.131566666666667	0	0.00293644330951326	0.00113606365809997	3.65001047773434	Normal	T1DM+K50	100 - 4.65 - 0.966	1365.98821984646	34.25	1549.99705387467	1356.68206899996	686.264494290824	1599.74758819339	2202.44505516933	958.079981360685	1060.11841828383	1514.57109859898	2000.74012394169	1204.24245899049	402.827863172044	747.176531604301	158.332704811947	890.202373099917	497.423609554272	666.465628829313	239.122807250601	392.155665680063	442.681971036117	23.2954462399284	274.107452793295	951.734309819211	51.9912776609776	203.44456712345	1847.87529461959	1575.98673180545	715.562283890216	1836.00186735662	2392.19804167682	949.580789700673	1060.11841828383	1449.54420277435	2059.53152970583	1214.90314615373	361.495203769104
6.09_449.3437m/z		449.343742410965	1	6.0949	0.0343333333333335	0	3.5547421339821E-08	7.17606165987492E-08	6.88510223249392	T1DM	T1DM+K50	100 - 27.6	1367.87174289174	24.58	882.36881569836	1493.76786202545	748.762133159546	1111.02964255358	971.900431125752	722.890101410355	1167.41815460883	1045.05384219842	2354.84075390828	1102.39460973192	1552.78150485348	815.374482938673	1245.70924109036	1136.12986482775	162.850614349109	65.8470708140995	161.522673328244	140.637952578147	432.410241628119	387.943903248509	91.5419393381173	149.028083439108	63.2645300715207	331.665311083351	1051.9423447908	1735.23214078064	780.728052451304	1275.10896935969	1055.63510090159	716.477294921814	1167.41815460883	1000.18529334612	2424.03734601751	1112.1536777477	1393.45640613288
8.50_414.9851m/z		414.985140047564	1	8.49758333333333	0.18305	0	1.79588077076076E-07	2.71904768173568E-07	27.2329832655147	Normal	T1DM+K50	100 - 11.7	1369.80645342789	19.29	1403.53113696797	2131.73932846303	1080.88443603533	1511.59633293753	1452.15335589123	1083.18507527509	1121.13687807219	1174.22508378071	934.834456228507	866.017603377274	611.422887903483	1096.73725770762	763.904709488436	815.345021687078	58.7441956473453	68.899805323529	24.533696178336	23.602690804793	60.8792699889252	68.5407513367062	56.0082807370924	0	103.319729171176	38.4669522969686	1673.26157604566	2476.33028702298	1127.02921702235	1734.83223881393	1577.2645070187	1073.57606795093	1121.13687807219	1123.81067123295	962.304406563763	873.684118270959	548.687073707624
3.77_710.4272m/z		710.427174071626	1	3.7723	0.0686500000000003	0	9.43689570931383E-15	1.31697188501772E-13	614.190674694438	T1DM	T1DM+K50	100 - 23.7	1374.20973796588	9.35	1251.76299273987	1322.53373168174	1293.39812853207	1060.80706800159	1068.92786457837	1383.6223997285	1283.80072229974	1261.4265912726	935.316668691558	1210.57580737591	1290.41343551173	1528.47318020012	1933.26034461352	1347.21899140243	1.91413876254022	0.0177106002283523	0	0	0	15.307852890443	0	5.1346156025513	0	0	1492.32664876415	1536.3183911113	1348.61547775125	1217.46941338134	1161.02199159813	1371.34819278424	1283.80072229974	1207.2682519137	962.800788757426	1221.2925611936	1158.00894243871
0.62_1119.6566n	1119.65656714123	1100.63872602124	1	0.620233333333333	0.0343166666666667	0	0.00488812006304207	0.00175311749165697	6.88098066545147	T1DM+K50	T1DM	100 - 96.8 - 89	1376.55084087944	48.97	731.084670833786	0	136.299540139077	358.195978932787	174.951409939799	30.580507218426	64.9127695973391	162.179604158783	128.038837224354	0	71.8334523213112	86.4546567063668	305.9380436661	608.044304183734	331.738713801105	1062.5427759386	2242.6246549022	531.470937306831	1960.36889398575	2168.7780973093	884.53098733002	1216.79434011353	1754.92551938836	1611.73348871872	871.584431810207	0	142.118397566073	411.095157169711	190.024454532606	30.3092254914656	64.9127695973391	155.216552880261	131.801236519869	0	64.4628906249224
5.75_456.0435m/z		456.043548987863	1	5.74593333333333	0.1659	0	1.04419670179379E-05	9.42592235038706E-06	20.3456861418771	Normal	T1DM+K50	100 - 14.1	1392.00593779835	38.11	1815.72153203105	1836.30926292922	934.329309370978	1468.90510583281	2137.25035701633	662.171389342897	855.082129635798	1426.27841622769	1232.73925711856	1253.64605353356	1182.47601838291	996.735705397918	572.891141803299	226.373963545087	98.2344624485034	25.0354050517195	320.091024626848	88.8411134267329	0.245107867970668	9.0594034726893	66.4436499140585	74.8076771341239	1.26653693721189	0.153055108998599	2164.66666988923	2133.14460329024	974.21740463195	1685.8362764118	2321.38645485277	656.297222614345	855.082129635798	1365.04229593281	1268.96308898927	1264.7440913833	1061.14657971126
9.91_804.7795m/z		804.779496555979	1	9.9106	0.200233333333333	0	0.0171900262371446	0.00512551713268198	Infinity	Normal	T1DM+K50	100 - 0.97	1394.71330685502	205.63	0	446.324204326966	8377.89366507663	0	0	1050.29935829392	1283.18922714263	0	0	0	0	120.373846984113	0	0	0	0	0	0	0	0	0	0	0	0	0	518.471527099505	8735.56008659118	0	0	1040.98208236686	1283.18922714263	0	0	0	0
8.05_79.9594m/z		79.9593820097063	2	8.05138333333333	0.102966666666667	0	1.13353770814228E-13	1.27663367495856E-12	4.35814257113555	Normal	T1DM+K50	100 - 0.167	1396.24869687862	13.91	1841.95900480203	1378.12828810529	1511.66745546727	1322.05572309161	1281.6416760258	1286.91907880624	1509.54077148438	1038.0775772463	937.58845197453	836.650339138838	786.435488853392	810.968064553987	529.90884685204	613.611096815031	339.594589684941	346.678173497916	377.240859426832	377.200733853549	243.125600354613	285.386775064409	352.604572089455	294.676418224169	290.292486958884	296.969915590853	2195.94645690919	1600.89968490603	1576.20309066766	1517.29985046383	1392.06229019166	1275.50273349636	1509.54077148438	993.508548736565	965.139328002953	844.056877136219	705.742286682125
6.46_679.0542n	679.054247998771	660.036406878771	1	6.46101666666667	0.131566666666667	0	3.7264213403887E-07	5.1224798362545E-07	8.91996198476676	Normal	T1DM+K50	100 - 49.2	1396.92859761206	35.55	1445.31312428058	1705.75122132255	1271.46049677622	1391.68866428045	1292.17383583553	2365.56354002411	665.357305980476	1038.12059239656	956.344691398205	534.916783194219	250.141382332933	1139.88783189872	1383.13067829639	3203.43062392402	102.628053168599	134.23796323883	406.8215997093	197.410692742418	80.7447620106124	67.7695669328096	36.9351429447978	84.3650171923273	235.450316352704	219.707010218998	1723.07322047562	1981.48214234662	1325.74129146746	1597.21633916229	1403.50185460319	2344.57846748137	665.357305980476	993.549717065832	984.446716308669	539.652192115755	224.475311279323
1.53_276.8276m/z		276.827645588956	1	1.5298	0.4977	0	3.73549557952657E-09	1.02919456853399E-08	6.03041169731806	Normal	T1DM+K50	100 - 7.62	1406.32899607016	26.25	1964.69991303068	2014.1129184069	1405.04479257121	1291.90948987681	1055.95830806104	1515.88934807771	1075.60862011302	927.408578423936	685.969981910434	790.827088776997	849.432217459169	1050.47089636376	1397.22373049767	965.786287332474	158.813687395599	268.010303296494	188.753011352015	231.420335757755	378.293422317809	131.807458226631	300.865437217459	84.3204678208764	449.454170717501	140.323042100835	2342.27569759253	2339.68982733516	1465.02852632537	1482.70155452975	1146.9350350907	1502.4417921791	1075.60862011302	887.591034650767	706.127092304694	797.827971473601	762.275156739344
7.22_267.5872m/z		267.587170288795	1	7.22186666666667	0.183083333333333	0	0.0370928558046385	0.00964828882383447	Infinity	Normal	T1DM	100	1408.78096666711	187.78	0	0	6716.39393823654	4443.54574768908	0	110.308047411239	0	0	0	0	0	0	0	0	0	0	0	0	0	0	0	0	0	0	0	0	7003.12813198559	5099.77845920994	0	109.32949733731	0	0	0	0	0
8.42_173.3272m/z		173.327239107021	2	8.4175	0.0686499999999999	0	0.00147253314903484	0.000642935145526211	12.9904380523236	Normal	T1DM+K50	100 - 27.2	1434.70541716649	44.59	2329.9322060743	820.068637706087	407.769457605707	1131.08495823511	1732.93631863238	1268.92398409507	1866.87745133147	1920.05032365183	868.863390483689	246.998386047912	203.83630632695	424.491604183004	6.86803287228597	200.701979234434	232.652312165561	225.609898897232	284.897524749572	96.9681359274463	0	0	174.409982689808	89.8940449318236	0	0	2777.69828721969	952.63092343163	425.177824020372	1298.12609863275	1882.23849582677	1257.66727447518	1866.87745133147	1837.61450238886	894.394792354562	249.184966087357	182.921425819375
9.34_421.1717m/z		421.171715905654	1	9.34426666666667	0.0972499999999989	0	1.68864922045486E-13	1.80673048837549E-12	Infinity	T1DM+K50	Normal	100 - 39.4 - 5.91	1440.79379022488	104.47	0	0	0	0	0	0	0	0	0	0	0	0	0	0	201.278290541013	75.4085477898536	639.347835383239	3338.65038318871	76.5743529267178	1390.72975599823	633.544047066855	864.277997271718	3035.16728766348	4152.959404419	0	0	0	0	0	0	0	0	0	0	0
8.77_170.4624m/z		170.462363106608	1	8.76646666666667	0.26315	0	1.82838444384714E-09	5.72557141976463E-09	4.71783759632368	Normal	T1DM+K50	100	1457.74890080336	20.34	2096.73461744016	1553.74275928282	1387.03770750906	1470.67621426671	1519.0007910909	1280.58528598354	1179.79494667058	1174.4188841831	1176.04697298974	783.553678818057	611.389109488646	770.652569215419	284.940508799235	737.012448171842	407.286485834541	345.584587674635	365.287681353158	282.323792525662	332.774796481478	218.189417920639	322.592525445059	332.848336876039	185.017544204996	297.961473001193	2499.68481504909	1804.90184783934	1446.25268840796	1687.8689460754	1649.87122344981	1269.22512817385	1179.79494667058	1123.99615097045	1210.60491180416	790.490172863021	548.656761169513
1.78_230.1655m/z		230.165472895495	1	1.78151666666667	0.532016666666667	0	0.000360937704730668	0.000197020921464236	2.19476028639393	T1DM+K50	Normal	100 - 2.18	1459.01687561655	17.74	473.054194647789	436.438014829446	816.456714013519	885.84320245374	707.80496293845	409.078826228951	1079.44515848156	510.061088391142	1491.55577096795	1264.67882065585	1521.65410013938	1012.423170547	1475.23744400833	1043.2007400333	1705.62363296671	934.885909238818	1394.85673501104	1623.41051095553	1660.1944263711	801.806487021449	2339.73796603856	622.759593681417	1875.98290139768	1630.91059348323	563.965690851241	506.98725688453	851.312629222854	1016.66649532315	768.786327838864	405.449860572832	1079.44515848156	488.162024497945	1535.38488175625	1275.87452727483	1365.52286791803
8.05_510.1018m/z		510.101800483353	1	8.05138333333333	0.0686333333333344	0	1.36698763419929E-09	4.40977762305324E-09	13.3817445340564	Normal	T1DM+K50	100 - 4.69	1462.29936934374	36.67	1134.99488537072	889.500178157356	1226.15664122991	1065.64451732221	1097.34162665897	2209.73005697994	2109.80803608946	1965.21901294131	1175.3922391481	967.168912889941	777.729527969715	2176.67925761461	637.187691327889	2280.01591326909	69.995661315725	31.0487566667078	31.6950711260251	76.041925502647	80.9251189406938	132.508034997912	257.733100135195	109.766124129181	249.638207343148	53.4049013231325	1353.11806106551	1033.28591918953	1278.50333786001	1223.02126796856	1191.88375854499	2190.12739369865	2109.80803608946	1880.84391021729	1209.93093872075	975.730880737319	697.929611861499
8.05_86.8557m/z		86.8557358877671	1	8.05138333333333	0.131566666666667	0	2.21704259395494E-08	4.84096437096303E-08	15.3366658723692	Normal	T1DM+K50	100 - 4.94	1464.56353504184	33.91	1880.10226650254	1961.1975322246	908.828023810359	1587.31389053396	1656.40310684045	1277.97879725344	591.936912536627	1852.74775063276	1606.28114554348	712.319932712316	433.542117484108	1799.08135674922	776.335230981789	1713.29638163107	129.276450923113	80.8415120279541	273.988122476894	88.7671543156171	12.2681693248705	22.5144065656138	36.6279467333618	37.7243801299	125.220405630192	147.714036675365	2241.42008589215	2278.22078573935	947.627426147416	1821.73193359372	1799.11151885988	1266.64176177979	591.936912536627	1773.20151138313	1653.48144180829	718.625822283049	389.057983398411
8.03_79.5745m/z		79.5744660281866	1	8.03421666666667	0.131566666666667	0	4.09672296086683E-14	5.25983077089196E-13	4.56239333324278	Normal	T1DM+K50	100 - 1.75	1467.76962294443	13.46	1904.67948412927	1409.06222349148	1633.42748242876	1442.20107065271	1360.86075588905	1324.01107694389	1536.66254901893	1131.25234100137	997.301988254383	867.779740655576	780.367220000404	835.080584067789	569.567122039906	604.038854455139	319.471702097029	374.565540266914	364.82194949217	315.718538239073	247.043069397738	258.101227707939	369.185080774527	309.086582616705	327.001908873243	332.108923833612	2270.72055014103	1636.83402268872	1703.1612586975	1655.18852996826	1478.10653781887	1312.26568603514	1536.66254901893	1082.68292871183	1026.60753631594	875.461855060906	700.296660184834
7.11_225.1755m/z		225.17547006785	1	7.10745	0.1945	0	0.00903963651623541	0.00294570954161312	3.71041038805733	T1DM	Normal	100 - 5.46	1474.39923369117	37.94	314.269779897084	232.175015886756	457.759124518732	377.901342012823	465.75911791281	260.307448840352	707.589753436677	363.184311861186	518.830044066808	2492.6071157947	4385.42526407734	422.237360681761	577.002740817836	450.292876708576	1942.19299646978	747.604939109539	526.245145158809	878.920642716862	1508.40771172568	1657.64271151395	1459.02622612293	795.21650675841	508.318600092295	699.626931751777	374.666107052043	269.705594888539	477.301634190911	433.710652063342	505.886876564321	257.998244033588	707.589753436677	347.591284611171	534.075776022873	2514.67319101398	3935.45319077083
[truncated: 686 more rows]
[truncated: 27 more columns]
