# Supplementary material for: Protective Effects of Food-Derived Kaempferol on Pancreatic β-Cells in Type 1 Diabetes Mellitus
Source: Foods. 2024 Nov 26;13(23):3797. doi: 10.3390/foods13233797 (PMC11640530; doi:10.3390/foods13233797)
Supplement: Supplementary file 1 [file foods-13-03797-s001.zip › Table S3, Biomarker analysis (ROC).csv]

	AUC	Pval	FC	clusters
595.3419001	1	1.83100228940199e-08	9.0648	4
503.1524274	1	0.000468997767581647	2.8715	1
499.2027187	1	5.8713512529194e-05	-1.8181	3
442.3734513	1	0.000992242050272469	-7.0245	2
397.350508	1	1.57178718916539e-05	-3.1994	3
369.1235859	1	0.00631610742109821	1.7888	4
364.0868983	1	4.66950279730493e-05	1.2247	1
348.0585882	1	0.000612566246205444	3.0906	1
258.9134851	1	8.74935007445043e-05	-1.1847	3
239.1139839	1	3.34760872303189e-05	-3.9731	3
204.1244019	1	0.00271619195102571	-1.2176	2
180.0813001	1	0.000478684353924554	-6.2467	2
175.0043449	1	1.10050559103417e-07	-1.6391	3
159.0200953	1	7.35631118696724e-05	1.271	1
221.0050867	0.983333333333333	0.00989099053757381	4.4048	5
1056.426232	0.966666666666667	0.0081032781529054	3.5177	5
351.2577909	0.966666666666667	0.00114451454637406	2.2683	1
165.126104	0.966666666666667	0.000245106224137615	-1.2821	2
247.0476323	0.933333333333333	0.0014370402875455	-1.7789	3
721.1319823	0.916666666666667	0.0118820206292259	1.3737	5
426.3729542	0.916666666666667	0.0112469226676173	-1.3995	2
338.1617232	0.916666666666667	0.00759945093831555	1.3715	4
319.2690414	0.916666666666667	0.0145221205432112	-2.0973	3
293.1341175	0.916666666666667	0.00170443117368521	1.5768	4
291.1355451	0.916666666666667	0.00772430621782011	-2.9581	2
173.0552158	0.916666666666667	0.00669213519948916	-1.0316	2
225.0794781	0.9	0.00263487933032955	3.0585	1
389.2767394	0.866666666666667	0.0183862776092128	-1.0695	2
307.2592375	0.85	0.0112737388842755	2.0701	1
383.9976784	0.833333333333333	0.0477218967023064	8.4132	4
203.052346	0.816666666666667	0.0256336156137026	-2.8398	2
