# Supplementary material for: Protective Effects of Food-Derived Kaempferol on Pancreatic β-Cells in Type 1 Diabetes Mellitus
Source: Foods. 2024 Nov 26;13(23):3797. doi: 10.3390/foods13233797 (PMC11640530; doi:10.3390/foods13233797)
Supplement: Supplementary file 1 [file foods-13-03797-s001.zip › Table S4, Core Targets associated pathways.csv]

Pathway name	pValue	FDR
Negative regulation of the PI3K/AKT network	6.85E-06	0.010127476
PI5P, PP2A and IER3 Regulate PI3K/AKT Signaling	2.63E-05	0.019415884
Constitutive Signaling by Aberrant PI3K in Cancer	5.11E-05	0.025191747
Interleukin-4 and Interleukin-13 signaling	1.29E-04	0.04742386
PI3K/AKT Signaling in Cancer	3.80E-04	0.112120863
Cysteine formation from homocysteine	8.05E-04	0.161772664
Abacavir transmembrane transport	8.05E-04	0.161772664
Metabolism of folate and pterines	8.79E-04	0.161772664
Interleukin-18 signaling	0.001560677	0.255951005
CTLA4 inhibitory signaling	0.002288133	0.336355552
Extra-nuclear estrogen signaling	0.002745683	0.348904689
NFE2L2 regulating MDR associated enzymes	0.002836623	0.348904689
G1/S-Specific Transcription	0.007329423	0.459430338
Abacavir ADME	0.008245836	0.459430338
Metabolism of nucleotides	0.010181446	0.459430338
Glycerophospholipid biosynthesis	0.013381167	0.459430338
Metabolism of water-soluble vitamins and cofactors	0.013722248	0.459430338
Neutrophil degranulation	0.013893574	0.459430338
Metabolism of ingested SeMet, Sec, MeSec into H2Se	0.014855868	0.459430338
