# Supplementary material for: Protective Effects of Food-Derived Kaempferol on Pancreatic β-Cells in Type 1 Diabetes Mellitus
Source: Foods. 2024 Nov 26;13(23):3797. doi: 10.3390/foods13233797 (PMC11640530; doi:10.3390/foods13233797)
Supplement: Supplementary file 1 [file foods-13-03797-s001.zip › Table S5, Enrichment analysis.xlsx]

## Sheet: Annotation
MyList	Gene ID	Type	Tax ID	Homologene Gene ID	Homologene Gene Tax ID	Gene Symbol	Description	Protein Functions (ChatGPT)	Disease & Drugs (ChatGPT)	Biological Process (GO)	Kinase Class (UniProt)	Protein Function (Protein Atlas)	Subcellular Location (Protein Atlas)	Drug (DrugBank)	Canonical Pathways	Hallmark Gene Sets	GO:0044283 small molecule biosynthetic pr	R-HSA-556833 Metabolism of lipids	WP4483 Relationship between inflammat	GO:0062197 cellular response to chemical	hsa00240 Pyrimidine metabolism	GO:1901657 glycosyl compound metabolic pr	GO:0050727 regulation of inflammatory res	WP2431 Spinal cord injury	GO:0009636 response to toxic substance	GO:0120254 olefinic compound metabolic pr	WP4673 Male infertility	GO:0008202 steroid metabolic process	GO:1903829 positive regulation of protein	GO:0008283 cell population proliferation	GO:0046683 response to organophosphorus	GO:0003018 vascular process in circulator	M255 PID HIF1 TFPATHWAY	GO:0034248 regulation of amide metabolic	GO:0060065 uterus development	R-HSA-9660826 Purinergic signaling in leishm
UGCG	7357	symbol	H. sapiens	7357	H. sapiens	UGCG	UDP-glucose ceramide glucosyltransferase	The UGCG gene encodes an enzyme that plays a crucial role in the biosynthesis of glycosphingolipids, which are important components of cell membranes. This enzyme catalyzes the first step in the process of glycosylation, which involves adding sugar molecules to lipid molecules. The end product of this reaction is glucosylceramide, which serves as the core structure for many glycosphingolipids. Th…	Mutations in the UGCG gene have been associated with several diseases, including Gaucher disease, a lysosomal storage disorder characterized by the accumulation of glucosylceramide in various tissues. Targeted drug discovery efforts have focused on developing small molecule inhibitors of UGCG as a potential treatment for Gaucher disease and other glycosphingolipid-related disorders. One example o…	GO:0006679 glucosylceramide biosynthetic process;GO:0006678 glucosylceramide metabolic process;GO:1903575 cornified envelope assembly		Transporters; ENZYME proteins:Transferases; Enzymes; FDA approved drug targets:Small molecule drugs		Miglustat; Eliglustat	(M143)PID IL2 PI3K PATHWAY	(M5906)HALLMARK ESTROGEN RESPONSE EARLY	0	1	1	0	1	0	0	0	1	0	0	0	0	0	1	0	0	0	0	0
ABCB1	5243	symbol	H. sapiens	5243	H. sapiens	ABCB1	ATP binding cassette subfamily B member 1	ABCB1 is a human gene that encodes a membrane-associated protein belonging to the ATP-binding cassette (ABC) transporter superfamily. This protein is a member of the MDR/TAP subfamily, which is involved in multidrug resistance. It functions as an ATP-dependent drug efflux pump for xenobiotic compounds with broad substrate specificity, responsible for decreased drug accumulation in multidrug-resis…	ABCB1 has been implicated in various diseases, including cancer, epilepsy, and inflammatory bowel disease. In cancer, overexpression of ABCB1 is associated with resistance to chemotherapy, making it a potential target for drug discovery efforts. Several drugs have been developed to inhibit ABCB1, including verapamil, cyclosporine A, and tariquidar. However, these drugs have had limited success in…	GO:0099040 ceramide translocation;GO:0099039 sphingolipid translocation;GO:1901529 positive regulation of anion channel activity		CD markers; Enzymes; Transporters:Primary Active Transporters; Human disease related genes:Musculoskeletal diseases:Skeletal diseases; Disease related genes; ENZYME proteins; Cancer-related genes:Candidate cancer biomarkers; Predicted intracellular proteins; Cancer-related genes:Mutational cancer driver genes; Human disease related genes:Immune system diseases:Other immune system diseases	Plasma membrane (Supported)	ATP; Medroxyprogesterone acetate; Roxithromycin; Fentanyl; Voacamine; Elacridar; Tesmilifene; FM-VP4; Zosuquidar; Tariquidar; Miltefosine; Tocofersolan; Hycanthone; Concanamycin A; Dexverapamil; Emopamil; Lomerizine; Tetrandrine; Dofequidar; Dexniguldipine; ONT-093; HM-30181; Desmethylsertraline; Reversin 121	(M255)PID HIF1 TFPATHWAY	(M5949)HALLMARK PEROXISOME; (M5941)HALLMARK UV RESPONSE UP; (M5947)HALLMARK IL2 STAT5 SIGNALING	0	0	1	1	0	0	0	1	1	0	1	0	0	1	0	1	1	0	0	0
EGFR	1956	symbol	H. sapiens	1956	H. sapiens	EGFR	epidermal growth factor receptor	EGFR, or epidermal growth factor receptor, is a transmembrane glycoprotein that belongs to the protein kinase superfamily. It acts as a receptor for members of the epidermal growth factor family and is involved in cell proliferation. Mutations in this gene have been linked to lung cancer. EGFR is also a component of the cytokine storm, which contributes to the severe form of COVID-19 caused by SA…	EGFR mutations have been identified in various types of cancer, including non-small cell lung cancer (NSCLC), colorectal cancer, and head and neck cancer. These mutations can lead to increased EGFR activity and uncontrolled cell growth, making EGFR an attractive target for cancer therapy. Several drugs have been developed to target EGFR, including tyrosine kinase inhibitors (TKIs) and monoclonal …	GO:1902722 positive regulation of prolactin secretion;GO:0033594 response to hydroxyisoflavone;GO:0033590 response to cobalamin	yes	Enzymes; FDA approved drug targets:Small molecule drugs; Human disease related genes:Cancers:Cancers of the digestive system; Human disease related genes:Immune system diseases:Other immune system diseases; Cancer-related genes:Mutated cancer genes; Human disease related genes:Cancers:Cancers of the breast and female genital organs; Disease related genes; ENZYME proteins:Transferases; Kinases:Tyr…	Cell Junctions;Plasma membrane (Supported); Additional: Nucleoli;Nucleoplasm	Cetuximab; Lidocaine; Gefitinib; Erlotinib; Lapatinib; Panitumumab; Alvocidib; IGN311; Matuzumab; Vandetanib; Rindopepimut; Canertinib; Pelitinib; Varlitinib; AV-412; S-{3-[(4-ANILINOQUINAZOLIN-6-YL)AMINO]-3-OXOPROPYL}-L-CYSTEINE; PD-168393; Afatinib; Osimertinib; Necitumumab; Foreskin keratinocyte (neonatal); Depatuxizumab mafodotin; Icotinib; Neratinib; Dacomitinib; Fostamatinib; Zalutumumab; B…	(M201)PID ERBB NETWORK PATHWAY; (M251)PID SYNDECAN 3 PATHWAY; (M184)PID ECADHERIN KERATINOCYTE PATHWAY	(M5910)HALLMARK PROTEIN SECRETION; (M5923)HALLMARK PI3K AKT MTOR SIGNALING; (M5891)HALLMARK HYPOXIA	1	1	1	1	0	0	0	1	0	0	0	1	1	1	0	1	0	0	0	0
TYMS	7298	symbol	H. sapiens	7298	H. sapiens	TYMS	thymidylate synthetase	TYMS, or thymidylate synthetase, is a gene that encodes an enzyme responsible for catalyzing the methylation of deoxyuridylate to deoxythymidylate using a cofactor called 10-methylenetetrahydrofolate. This process is critical for maintaining the dTMP pool necessary for DNA replication and repair. TYMS is a target for cancer chemotherapeutic agents, including 5-fluorouracil, 5-fluoro-2-prime-deoxy…	TYMS has been extensively studied as a potential target for cancer therapy. Inhibition of TYMS activity can lead to decreased dTMP levels, which can impair DNA synthesis and ultimately lead to cell death. Several drugs have been developed that target TYMS, including 5-fluorouracil (5-FU), which is commonly used in the treatment of colorectal, breast, and other cancers. 5-FU is a prodrug that is c…	GO:0019860 uracil metabolic process;GO:0009177 pyrimidine deoxyribonucleoside monophosphate biosynthetic process;GO:0006231 dTMP biosynthetic process		Enzymes; ENZYME proteins:Transferases; FDA approved drug targets:Small molecule drugs; Cancer-related genes:Candidate cancer biomarkers; Predicted intracellular proteins		Raltitrexed; Floxuridine; Trifluridine; Gemcitabine; Fluorouracil; Methotrexate; Pemetrexed; Capecitabine; Thymidine monophosphate; 10-Propargyl-5,8-Dideazafolic Acid; Deoxyuridine monophosphate; S,S-(2-Hydroxyethyl)Thiocysteine; Thymectacin; ANX-510; OSI-7904L; Pralatrexate; 2,4-Diamino-5-phenyl-6-ethylpyrimidine; N-[2-Chloro-5-(trifluoromethyl)phenyl]imidodicarbonimidic diamide; N-(3,5-dimethox…	(M40)PID E2F PATHWAY	(M5898)HALLMARK DNA REPAIR; (M5926)HALLMARK MYC TARGETS V1	1	0	1	0	1	0	0	1	1	0	0	1	0	1	1	0	0	1	1	0
PTGS2	5743	symbol	H. sapiens	5743	H. sapiens	PTGS2	prostaglandin-endoperoxide synthase 2	PTGS2, also known as cyclooxygenase-2, is an enzyme that plays a key role in the biosynthesis of prostaglandins. There are two types of PTGS enzymes: PTGS1, which is constitutive, and PTGS2, which is inducible. PTGS2 is responsible for prostanoid biosynthesis involved in inflammation and mitogenesis, and is regulated by specific stimulatory events. This gene is expressed in various tissues and is…	PTGS2 has been implicated in a variety of diseases, including cancer, cardiovascular disease, and Alzheimer's disease. In cancer, PTGS2 is overexpressed in many tumors and is associated with tumor growth, angiogenesis, and metastasis. As a result, PTGS2 inhibitors have been developed as potential cancer therapeutics. Celecoxib, a selective PTGS2 inhibitor, has been approved for the treatment of f…	GO:0010335 response to non-ionic osmotic stress;GO:0071471 cellular response to non-ionic osmotic stress;GO:0032227 negative regulation of synaptic transmission, dopaminergic		Human disease related genes:Cancers:Cancers of male genital organs; Enzymes; FDA approved drug targets:Small molecule drugs; FDA approved drug targets:Biotech drugs; Cancer-related genes:Candidate cancer biomarkers; Predicted intracellular proteins; ENZYME proteins:Oxidoreductases; Human disease related genes:Cancers:Cancers of the digestive system		Dihomo-gamma-linolenic acid; Icosapent; Aminosalicylic acid; Mesalazine; Acetaminophen; Indomethacin; Nabumetone; Ketorolac; Tenoxicam; Lenalidomide; Celecoxib; Tolmetin; Rofecoxib; Piroxicam; Fenoprofen; Valdecoxib; Diclofenac; Sulindac; Flurbiprofen; Etodolac; Mefenamic acid; Naproxen; Sulfasalazine; Phenylbutazone; Meloxicam; Carprofen; Diflunisal; Suprofen; Salicylic acid; Meclofenamic acid; …	(M103)PID S1P S1P1 PATHWAY; (M235)PID TCR CALCIUM PATHWAY; (M229)PID P38 ALPHA BETA DOWNSTREAM PATHWAY	(M5890)HALLMARK TNFA SIGNALING VIA NFKB; (M5913)HALLMARK INTERFERON GAMMA RESPONSE; (M5953)HALLMARK KRAS SIGNALING UP	1	1	1	1	0	0	1	1	1	1	0	0	1	0	1	1	0	0	0	0
MMP9	4318	symbol	H. sapiens	4318	H. sapiens	MMP9	matrix metallopeptidase 9	MMP9, also known as matrix metallopeptidase 9, is a gene that encodes an enzyme involved in breaking down the extracellular matrix in various physiological and disease processes. Most MMPs are initially produced as inactive proproteins that become activated when cleaved by extracellular proteinases. MMP9 specifically degrades type IV and V collagens and has been implicated in the mobilization of …	MMP9 has been implicated in various diseases, including cancer, cardiovascular disease, and neurological disorders. In cancer, MMP9 is involved in tumor invasion and metastasis, making it a potential target for cancer therapy. Several drugs targeting MMP9 have been developed, including marimastat and prinomastat, but their clinical trials were discontinued due to lack of efficacy or toxicity. How…	GO:2000697 negative regulation of epithelial cell differentiation involved in kidney development;GO:2001268 negative regulation of cysteine-type endopeptidase activity involved in apoptotic signaling pathway;GO:1900122 positive regulation of receptor binding		Human disease related genes:Cancers:Cancers of male genital organs; Enzymes; Disease related genes; Human disease related genes:Congenital malformations:Congenital malformations of the musculoskeletal system; Peptidases:Metallopeptidases; Potential drug targets; ENZYME proteins:Hydrolases; Cancer-related genes:Candidate cancer biomarkers; Candidate cardiovascular disease genes; Predicted secreted…	Cytosol (Approved)	Glutathione; Marimastat; Minocycline; Captopril; Glucosamine; Zinc; 2-Amino-N,3,3-Trimethylbutanamide; 2-{[Formyl(Hydroxy)Amino]Methyl}-4-Methylpentanoic Acid; AE-941; PG-530742; Endostatin; 5-(4-PHENOXYPHENYL)-5-(4-PYRIMIDIN-2-YLPIPERAZIN-1-YL)PYRIMIDINE-2,4,6(2H,3H)-TRIONE; (2R)-2-AMINO-3,3,3-TRIFLUORO-N-HYDROXY-2-{[(4-PHENOXYPHENYL)SULFONYL]METHYL}PROPANAMIDE; (3R)-4,4-DIFLUORO-3-[(4-METHOXYPH…	(M63)PID AVB3 OPN PATHWAY; (M165)PID SYNDECAN 4 PATHWAY; (M65)PID FRA PATHWAY	(M5946)HALLMARK COAGULATION; (M5915)HALLMARK APICAL JUNCTION; (M5950)HALLMARK ALLOGRAFT REJECTION	0	0	1	1	0	0	1	1	0	0	1	0	0	1	0	0	0	0	0	0
SRC	6714	symbol	H. sapiens	6714	H. sapiens	SRC	SRC proto-oncogene, non-receptor tyrosine kinase	The human gene SRC is a proto-oncogene that encodes for a non-receptor tyrosine kinase protein. It is highly similar to the v-src gene found in Rous sarcoma virus and may play a role in regulating embryonic development and cell growth. The activity of the protein can be inhibited by phosphorylation by c-SRC kinase. Mutations in this gene may be involved in the progression of colon cancer. There a…	Mutations in the SRC gene have been implicated in various types of cancer, including colon, breast, and lung cancer. As a result, there has been significant interest in developing drugs that target SRC kinase activity as a potential cancer therapy. Several small molecule inhibitors of SRC kinase have been developed, including dasatinib and bosutinib, which have been approved by the FDA for the tr…	GO:0001545 primary ovarian follicle growth;GO:1903997 positive regulation of non-membrane spanning protein tyrosine kinase activity;GO:0035635 entry of bacterium into host cell	yes	Enzymes; Human disease related genes:Cardiovascular diseases:Hematologic diseases; Disease related genes; ENZYME proteins:Transferases; FDA approved drug targets:Small molecule drugs; Kinases:Tyr protein kinases; Cancer-related genes:Candidate cancer biomarkers; Predicted intracellular proteins; Transporters:Accessory Factors Involved in Transport	Cell Junctions;Plasma membrane (Supported); Additional: Cytosol;Nucleoplasm	Dasatinib; RU84687; RU79256; N6-Benzyl Adenosine-5'-Diphosphate; RU85493; RU78262; Phosphonotyrosine; Malonic acid; RU83876; RU90395; RU79072; RU78783; 1-Tert-Butyl-3-(4-Chloro-Phenyl)-1h-Pyrazolo[3,4-D]Pyrimidin-4-Ylamine; PASBN; 2-[4-[(Z)-2-Acetamido-3-oxo-3-[[(3S)-2-oxo-1-[(4-phenylphenyl)methyl]azepan-3-yl]amino]prop-1-enyl]-2-formylphenyl]acetic acid; PAS219; DPI59; RU82197; Phenylphosphate;…	(M26)PID NFKAPPAB ATYPICAL PATHWAY; (M251)PID SYNDECAN 3 PATHWAY; (M273)PID EPHA2 FWD PATHWAY	(M5915)HALLMARK APICAL JUNCTION; (M5921)HALLMARK COMPLEMENT	0	1	1	1	0	0	1	1	0	0	0	0	1	1	1	1	0	0	1	1
MTHFR	4524	symbol	H. sapiens	4524	H. sapiens	MTHFR	methylenetetrahydrofolate reductase	The MTHFR gene encodes a protein that converts 5,10-methylenetetrahydrofolate to 5-methyltetrahydrofolate, which is important for the remethylation of homocysteine to methionine. Genetic variations in this gene can affect susceptibility to occlusive vascular disease, neural tube defects, colon cancer, and acute leukemia. Mutations in this gene can lead to methylenetetrahydrofolate reductase defic…	The MTHFR gene has been linked to several diseases, including cardiovascular disease, stroke, neural tube defects, and certain types of cancer. Individuals with mutations in this gene may have reduced enzyme activity, leading to elevated levels of homocysteine, which is associated with an increased risk of these diseases. Targeted drug discovery efforts have focused on developing drugs that can l…	GO:0033274 response to vitamin B2;GO:0035999 tetrahydrofolate interconversion;GO:0051593 response to folic acid		Enzymes; Human disease related genes:Other congenital disorders:Chromosomal abnormalities; Human disease related genes:Congenital disorders of metabolism:Congenital disorders of amino acid metabolism; Human disease related genes:Congenital malformations:Congenital malformations of the nervous system; Disease related genes; Potential drug targets; Human disease related genes:Other diseases:Mental …	Cell Junctions (Approved)	Cyanocobalamin; Tetrahydrofolic acid		(M5956)HALLMARK KRAS SIGNALING DN	1	0	1	1	1	0	0	0	0	0	1	0	0	0	0	1	0	0	0	0
ESR1	2099	symbol	H. sapiens	2099	H. sapiens	ESR1	estrogen receptor 1	ESR1 is a gene that encodes for an estrogen receptor and transcription factor. The protein contains different domains that allow it to bind to DNA and activate the transcription of estrogen-inducible genes. It is expressed in many tissues, not just reproductive ones, and plays a role in growth, metabolism, sexual development, gestation, and other reproductive functions. ESR1 is also involved in b…	ESR1 is a well-known target for drug discovery efforts in breast cancer and osteoporosis. In breast cancer, ESR1 mutations can lead to resistance to endocrine therapies, which are designed to block the estrogen receptor. Several drugs have been developed to target ESR1 mutations, including fulvestrant, which is a selective estrogen receptor degrader (SERD) that binds to the receptor and causes it…	GO:0060523 prostate epithelial cord elongation;GO:0060751 branch elongation involved in mammary gland duct branching;GO:0060750 epithelial cell proliferation involved in mammary gland duct elongation		Transcription factors:Zinc-coordinating DNA-binding domains; Human disease related genes:Cardiovascular diseases:Cardiac diseases; Human disease related genes:Cancers:Cancers of the breast and female genital organs; Nuclear receptors; Disease related genes; FDA approved drug targets:Small molecule drugs; Cancer-related genes:Candidate cancer biomarkers; Predicted intracellular proteins; Human dis…	Vesicles (Approved); Additional: Nucleoplasm	Diethylstilbestrol; Chlorotrianisene; Conjugated estrogens; Desogestrel; Levonorgestrel; Progesterone; Lindane; Raloxifene; Toremifene; Medroxyprogesterone acetate; Testosterone; Mitotane; Estrone; Tamoxifen; Hexachlorophene; Estradiol; Ethynodiol diacetate; Dobutamine; Clomifene; Dienestrol; Fulvestrant; Norgestimate; Ethinylestradiol; Melatonin; Trilostane; Naloxone; Fluoxymesterone; Estramusti…	(M30)PID HDAC CLASSII PATHWAY; (M229)PID P38 ALPHA BETA DOWNSTREAM PATHWAY; (M41)PID ER NONGENOMIC PATHWAY	(M5934)HALLMARK XENOBIOTIC METABOLISM	0	0	1	1	0	0	1	1	0	0	1	1	0	1	0	0	0	1	1	0
AKT1	207	symbol	H. sapiens	207	H. sapiens	AKT1	AKT serine/threonine kinase 1	AKT1 is a gene that encodes a protein kinase, which is a member of the AKT serine-threonine protein kinase family. This family includes three highly similar proteins, AKT alpha, beta, and gamma, that regulate a wide variety of cellular functions, including cell proliferation, survival, metabolism, and angiogenesis. AKT proteins are phosphorylated by phosphoinositide 3-kinase (PI3K) and are recrui…	Mutations in the AKT1 gene have been associated with various types of cancer, including breast, ovarian, colorectal, and lung cancer. In particular, the E17K mutation in AKT1 has been found in up to 8% of breast cancer cases and is associated with increased AKT activity and tumor growth. Targeted drug discovery efforts have focused on developing inhibitors of the PI3K/AKT/mTOR pathway, with sever…	GO:0019049 virus-mediated perturbation of host defense response;GO:0052031 symbiont-mediated perturbation of host defense response;GO:0052173 response to defenses of other organism	yes	Human disease related genes:Congenital malformations:Other congenital malformations; Enzymes; Human disease related genes:Cancers:Cancers of the breast and female genital organs; Human disease related genes:Cancers:Cancers of eye, brain, and central nervous system; Human disease related genes:Congenital malformations:Congenital malformations of skin; Disease related genes; ENZYME proteins:Transfe…	Nucleoplasm (Supported); Additional: Microtubules	ATP; Arsenic trioxide; Genistein; Inositol 1,3,4,5-Tetrakisphosphate; Resveratrol; Archexin; Enzastaurin; Perifosine; N-[2-(5-methyl-4H-1,2,4-triazol-3-yl)phenyl]-7H-pyrrolo[2,3-d]pyrimidin-4-amine; 5-(5-chloro-7H-pyrrolo[2,3-d]pyrimidin-4-yl)-4,5,6,7-tetrahydro-1H-imidazo[4,5-c]pyridine	(M12771)SA PTEN PATHWAY; (M18895)SA TRKA RECEPTOR; (M184)PID ECADHERIN KERATINOCYTE PATHWAY	(M5908)HALLMARK ANDROGEN RESPONSE; (M5923)HALLMARK PI3K AKT MTOR SIGNALING; (M5950)HALLMARK ALLOGRAFT REJECTION	1	1	1	1	0	0	0	1	0	1	0	1	1	1	1	1	1	1	1	0
CYP1B1	1545	symbol	H. sapiens	1545	H. sapiens	CYP1B1	cytochrome P450 family 1 subfamily B member 1	CYP1B1 is a gene that belongs to the cytochrome P450 family of enzymes. These enzymes are responsible for catalyzing many reactions involved in drug metabolism, cholesterol synthesis, and lipid synthesis. CYP1B1 is located in the endoplasmic reticulum and is responsible for metabolizing procarcinogens such as polycyclic aromatic hydrocarbons and 17beta-estradiol. Mutations in this gene have been …	Mutations in the CYP1B1 gene have been linked to primary congenital glaucoma, a rare form of glaucoma that occurs in infants and young children. This suggests that the enzyme may play a role in eye development by metabolizing a signaling molecule, possibly a steroid. Targeted drug discovery efforts for CYP1B1 have focused on developing inhibitors to treat cancer, as the enzyme is involved in the …	GO:0071387 cellular response to cortisol stimulus;GO:0002930 trabecular meshwork development;GO:0071603 endothelial cell-cell adhesion		ENZYME proteins:Lyases; Enzymes; Disease related genes; Human disease related genes:Congenital malformations:Congenital malformations of eye; Potential drug targets; Predicted intracellular proteins; ENZYME proteins:Oxidoreductases	Mitochondria (Uncertain)	Genistein; 2-Methoxyestradiol; Naringenin; Quercetin; beta-Naphthoflavone; Flavone; Cannabidiol; Nabiximols			0	1	1	1	0	0	0	1	1	1	0	1	0	1	1	0	0	1	1	0
ABCG2	9429	symbol	H. sapiens	9429	H. sapiens	ABCG2	ATP binding cassette subfamily G member 2 (JR blood group)	ABCG2 is a gene that encodes a membrane-associated protein belonging to the ATP-binding cassette (ABC) transporter superfamily. This protein is a member of the White subfamily and is also known as the breast cancer resistance protein. It functions as a xenobiotic transporter and may play a role in multi-drug resistance. The protein is likely a cellular defense mechanism in response to exposure to…	ABCG2 has been implicated in various diseases, including cancer, gout, and Alzheimer's disease. In cancer, ABCG2 is associated with drug resistance, making it a potential target for cancer therapy. Several drugs have been developed to target ABCG2, including fumitremorgin C, Ko143, and mitoxantrone. Fumitremorgin C and Ko143 are inhibitors of ABCG2 and have been shown to sensitize cancer cells to…	GO:0097744 renal urate salt excretion;GO:0015878 biotin transport;GO:1990962 xenobiotic transport across blood-brain barrier		CD markers; Enzymes; ENZYME proteins; Human disease related genes:Musculoskeletal diseases:Other musculoskeletal diseases; Cancer-related genes:Candidate cancer biomarkers; Predicted intracellular proteins; Transporters:Primary Active Transporters	Plasma membrane (Supported); Additional: Nucleoplasm	Biricodar; Avatrombopag	(M44)PID HIF2PATHWAY; (M255)PID HIF1 TFPATHWAY	(M5945)HALLMARK HEME METABOLISM	1	0	0	1	1	0	0	0	1	0	0	0	0	0	0	1	1	0	0	0
GBA	2629	gene_synonym	H. sapiens	2629	H. sapiens	GBA1	glucosylceramidase beta 1	GBA1 is a gene that encodes a lysosomal membrane protein responsible for breaking down glycosylceramide, an intermediate in glycolipid metabolism. Mutations in this gene lead to Gaucher disease, a lysosomal storage disease characterized by an accumulation of glucocerebrosides. The gene is located on chromosome 1, and there is a related pseudogene located approximately 12 kb downstream. Alternativ…	Gaucher disease is a rare genetic disorder caused by mutations in the GBA1 gene, resulting in a deficiency of the enzyme glucocerebrosidase. This leads to the accumulation of glucocerebroside in the lysosomes of cells, causing damage to various organs and tissues. Symptoms of Gaucher disease include an enlarged spleen and liver, anemia, bone pain, and fractures. There are three types of Gaucher d…	GO:1904457 positive regulation of neuronal action potential;GO:1901804 beta-glucoside metabolic process;GO:1901805 beta-glucoside catabolic process		Enzymes; Human disease related genes:Congenital disorders of metabolism:Lysosomal storage diseases; Disease related genes; Potential drug targets; ENZYME proteins:Hydrolases; Predicted intracellular proteins; Human disease related genes:Nervous system diseases:Neurodegenerative diseases; Human disease related genes:Congenital disorders of metabolism:Congenital disorders of lipid/glycolipid metabo…		scyllo-inositol; N-acetyl-alpha-D-glucosamine; Velaglucerase alfa; (2R,3R,4R,5S)-2-(HYDROXYMETHYL)-1-NONYLPIPERIDINE-3,4,5-TRIOL			1	1	1	1	0	1	1	1	1	0	0	1	0	1	1	1	0	0	0	0
ACHE	43	symbol	H. sapiens	43	H. sapiens	ACHE	acetylcholinesterase (Yt blood group)	The ACHE gene encodes for acetylcholinesterase, an enzyme that breaks down the neurotransmitter acetylcholine at neuromuscular junctions and brain cholinergic synapses, terminating signal transmission. It is also found on red blood cell membranes, where it constitutes the Yt blood group antigen. Acetylcholinesterase exists in multiple forms due to alternative mRNA splicing and post-translational …	Mutations in the ACHE gene have been associated with several neurological disorders, including Alzheimer's disease, Parkinson's disease, and myasthenia gravis. Inhibition of acetylcholinesterase activity is a common therapeutic strategy for these diseases, as it increases the availability of acetylcholine in the brain and improves cognitive function. Several drugs targeting acetylcholinesterase h…	GO:0032223 negative regulation of synaptic transmission, cholinergic;GO:0001507 acetylcholine catabolic process in synaptic cleft;GO:0006581 acetylcholine catabolic process		Enzymes; Blood group antigen proteins; FDA approved drug targets:Small molecule drugs; ENZYME proteins:Hydrolases; Predicted intracellular proteins	Golgi apparatus (Approved); Additional: Vesicles	Choline; Tacrine; Carbamoylcholine; Dipivefrin; Gallamine triethiodide; Pyridostigmine; Galantamine; Isoflurophate; Pralidoxime; Minaprine; Donepezil; Ranitidine; Demecarium; Physostigmine; Rivastigmine; Edrophonium; Ambenonium; Tubocurarine; Decamethonium; Neostigmine; Monoisopropylphosphorylserine; Propidium; 3,8-Diamino-6-Phenyl-5-[6-[1-[2-[(1,2,3,4-Tetrahydro-9-Acridinyl)Amino]Ethyl]-1h-1,2,3…	(M166)PID ATF2 PATHWAY	(M5919)HALLMARK HEDGEHOG SIGNALING; (M5909)HALLMARK MYOGENESIS; (M5950)HALLMARK ALLOGRAFT REJECTION	0	1	0	1	0	0	0	0	0	0	0	0	1	0	0	1	0	0	0	0
TYR	7299	symbol	H. sapiens	7299	H. sapiens	TYR	tyrosinase	TYR is a human gene that encodes an enzyme called tyrosinase, which is responsible for the conversion of tyrosine to melanin. The enzyme has two catalytic activities, tyrosine hydroxylase and dopa oxidase, and requires copper for its function. Mutations in this gene can lead to oculocutaneous albinism, while nonpathologic polymorphisms can result in variations in skin pigmentation. The human geno…	Mutations in the TYR gene can lead to oculocutaneous albinism, a rare genetic disorder characterized by a lack of melanin pigment in the skin, hair, and eyes. There is currently no cure for this condition, but treatment options include sun protection, visual aids, and gene therapy. Targeted drug discovery efforts for TYR have focused on developing small molecule inhibitors that can block the acti…	GO:0006726 eye pigment biosynthetic process;GO:0042441 eye pigment metabolic process;GO:0043324 pigment metabolic process involved in developmental pigmentation		Enzymes; Human disease related genes:Congenital disorders of metabolism:Congenital disorders of amino acid metabolism; Disease related genes; FDA approved drug targets:Small molecule drugs; Transporters; ENZYME proteins:Oxidoreductases	Vesicles (Enhanced)	NADH; Azelaic acid; Monobenzone; Mimosine; Hydroquinone; Arbutin; Hexylresorcinol		(M5934)HALLMARK XENOBIOTIC METABOLISM; (M5945)HALLMARK HEME METABOLISM	1	0	1	1	0	0	0	0	0	0	0	1	0	1	1	0	0	0	0	0
APP	351	symbol	H. sapiens	351	H. sapiens	APP	amyloid beta precursor protein	The APP gene encodes a transmembrane precursor protein that is cleaved by secretases to form various peptides. Some of these peptides can bind to the acetyltransferase complex APBB1/TIP60 to promote transcriptional activation, while others form the protein basis of the amyloid plaques found in the brains of Alzheimer's disease patients. Additionally, two of the peptides have antimicrobial propert…	The APP gene has been extensively studied in the context of Alzheimer's disease (AD), as mutations in this gene have been linked to the familial form of the disease. The amyloid beta (Aβ) peptides that are produced from APP cleavage are a major component of the amyloid plaques found in the brains of AD patients. As a result, there has been significant effort to develop drugs that target Aβ produc…	GO:0051563 smooth endoplasmic reticulum calcium ion homeostasis;GO:0180011 cytoplasmic polyadenylation;GO:0048669 collateral sprouting in absence of injury		Transporters:Transporter channels and pores; Disease related genes; FDA approved drug targets:Small molecule drugs; Predicted intracellular proteins; Human disease related genes:Nervous system diseases:Neurodegenerative diseases; Predicted secreted proteins	Golgi apparatus (Approved); Additional: Vesicles	Deferoxamine; Aluminium; Zinc; L-methionine (R)-S-oxide; Resveratrol; Tromethamine; Phenserine; Tetrathiomolybdate; CAD106; Mito-4509; Edonerpic; Dimercaprol; Copper; Florbetaben (18F); Florbetapir (18F); Flutemetamol (18F); Zinc acetate; Aluminium phosphate; Aluminum acetate; Zinc chloride; Zinc sulfate, unspecified form	(M33)PID GLYPICAN 1PATHWAY; (M220)PID CASPASE PATHWAY; (M153)PID P75 NTR PATHWAY	(M5944)HALLMARK ANGIOGENESIS; (M5916)HALLMARK APICAL SURFACE; (M5902)HALLMARK APOPTOSIS	1	1	0	1	0	0	1	1	0	1	1	1	0	0	0	0	0	1	1	1
MAPT	4137	symbol	H. sapiens	4137	H. sapiens	MAPT	microtubule associated protein tau	The MAPT gene encodes the microtubule-associated protein tau, which undergoes complex alternative splicing to produce several mRNA species. The expression of MAPT transcripts varies depending on the stage of neuronal maturation and neuron type in the nervous system. Mutations in the MAPT gene have been linked to various neurodegenerative disorders, including Alzheimer's disease, Pick's disease, f…	The MAPT gene has been extensively studied in the context of neurodegenerative diseases, particularly Alzheimer's disease and frontotemporal dementia. Mutations in MAPT have been associated with the accumulation of tau protein in the brain, leading to the formation of neurofibrillary tangles and neuronal death. As a result, there has been significant interest in developing drugs that target tau p…	GO:1902988 neurofibrillary tangle assembly;GO:1905687 regulation of diacylglycerol kinase activity;GO:1905689 positive regulation of diacylglycerol kinase activity		Disease related genes; FDA approved drug targets:Small molecule drugs; Candidate cardiovascular disease genes; Predicted intracellular proteins; Human disease related genes:Nervous system diseases:Neurodegenerative diseases; Predicted secreted proteins	Plasma membrane (Supported); Additional: Nuclear speckles	Lansoprazole; Astemizole; Paclitaxel; Docetaxel; Flortaucipir F-18	(M209)PID P38 GAMMA DELTA PATHWAY; (M69)PID REELIN PATHWAY; (M87)PID LKB1 PATHWAY	(M5906)HALLMARK ESTROGEN RESPONSE EARLY; (M5907)HALLMARK ESTROGEN RESPONSE LATE	0	0	0	1	0	0	0	0	0	1	0	0	1	1	0	1	0	0	0	0
MPO	4353	symbol	H. sapiens	4353	H. sapiens	MPO	myeloperoxidase	MPO (myeloperoxidase) is a heme protein that is synthesized during myeloid differentiation and is a major component of neutrophil azurophilic granules. It is produced as a single chain precursor and is subsequently cleaved into a light and heavy chain. The mature MPO is a tetramer composed of two light chains and two heavy chains. This enzyme is responsible for producing hypohalous acids that are…	Mutations in the MPO gene have been associated with various diseases, including cardiovascular disease and cancer. In cardiovascular disease, MPO has been shown to play a role in the oxidation of low-density lipoprotein (LDL) cholesterol, which contributes to the development of atherosclerosis. In cancer, MPO has been implicated in tumor progression and metastasis. Targeted drug discovery efforts…	GO:0002148 hypochlorous acid metabolic process;GO:0002149 hypochlorous acid biosynthetic process;GO:1990267 response to transition metal nanoparticle		Human disease related genes:Immune system diseases:Primary immunodeficiency; Enzymes; Disease related genes; Potential drug targets; Cancer-related genes:Candidate cancer biomarkers; Candidate cardiovascular disease genes; ENZYME proteins:Oxidoreductases; Predicted intracellular proteins; Cancer-related genes:Mutated cancer genes	Vesicles (Supported); Additional: Nucleoplasm	Mesalazine; Cefdinir; Levocarnitine; Melatonin; Nomifensine	(M196)PID IL23 PATHWAY; (M195)PID CMYB PATHWAY	(M5938)HALLMARK REACTIVE OXYGEN SPECIES PATHWAY	1	1	1	1	0	0	0	0	1	0	0	0	0	0	0	1	0	0	0	0
NT5E	4907	symbol	H. sapiens	4907	H. sapiens	NT5E	5'-nucleotidase ecto	NT5E is a gene that encodes a plasma membrane protein responsible for converting extracellular nucleotides into membrane-permeable nucleosides. This protein is important in determining lymphocyte differentiation. Defects in this gene can lead to the calcification of joints and arteries. There are two different isoforms of the protein encoded by this gene.	Defects in the NT5E gene have been associated with several diseases, including arterial calcification, autoimmune disorders, and cancer. In particular, mutations in this gene have been linked to the development of idiopathic infantile arterial calcification (IIAC), a rare and often fatal condition characterized by the calcification of arteries in infants. Targeted drug discovery efforts have focu…	GO:0046086 adenosine biosynthetic process;GO:0140928 inhibition of non-skeletal tissue mineralization;GO:0006196 AMP catabolic process		Human disease related genes:Cardiovascular diseases:Vascular diseases; CD markers; Enzymes; Disease related genes; Potential drug targets; ENZYME proteins:Hydrolases; Predicted intracellular proteins	Plasma membrane (Supported); Additional: Cytosol;Nucleoplasm	Pentoxifylline	(M255)PID HIF1 TFPATHWAY	(M5947)HALLMARK IL2 STAT5 SIGNALING; (M5930)HALLMARK EPITHELIAL MESENCHYMAL TRANSITION; (M5937)HALLMARK GLYCOLYSIS	1	1	1	1	1	1	1	1	0	0	0	0	0	0	1	1	1	0	0	1
DTYMK	1841	symbol	H. sapiens	1841	H. sapiens	DTYMK	deoxythymidylate kinase	DTYMK is a human gene that encodes for deoxythymidylate kinase, an enzyme that enables thymidylate kinase activity. It is predicted to be involved in various biosynthetic processes, including dTDP, dTTP, and dUDP biosynthesis. DTYMK is also predicted to play a role in cellular response to growth factor stimulus and nucleotide biosynthesis. It is expected to be located in the mitochondrial interme…	DTYMK has been implicated in various diseases, including cancer and viral infections. In cancer, DTYMK has been identified as a potential therapeutic target due to its role in nucleotide biosynthesis, which is essential for cancer cell proliferation. Targeted drug discovery efforts have focused on developing inhibitors of DTYMK, with several compounds showing promising results in preclinical stud…	GO:0006227 dUDP biosynthetic process;GO:0009196 pyrimidine deoxyribonucleoside diphosphate metabolic process;GO:0009197 pyrimidine deoxyribonucleoside diphosphate biosynthetic process	yes	Enzymes; Disease related genes; ENZYME proteins:Transferases; Potential drug targets; Predicted intracellular proteins	Mitochondria (Approved)	Thymidine monophosphate; 2',3'-Dideoxythymidine-5'-Monophosphate; 3'-Fluoro-3'-deoxythymidine 5'-monophosphate; 3'-deoxy-3'-aminothymidine monophosphate; p1-(5'-adenosyl)p5-(5'-thymidyl)pentaphosphate; Zidovudine monophosphate; P1-(5'-Adenosyl)P5-(5'-(3'azido-3'-Deoxythymidyl))Pentaphosphate; Phosphoaminophosphonic Acid-Adenylate Ester		(M5901)HALLMARK G2M CHECKPOINT	1	0	1	1	1	1	0	1	0	0	0	0	0	0	0	0	0	0	0	0
ENTPD1	953	symbol	H. sapiens	953	H. sapiens	ENTPD1	ectonucleoside triphosphate diphosphohydrolase 1	ENTPD1 is a gene that encodes for a plasma membrane protein that breaks down extracellular ATP and ADP into AMP. This protein is known as ectonucleoside triphosphate diphosphohydrolase 1. Inhibiting the activity of this protein may have anticancer benefits. There are multiple transcript variants of this gene that encode for different isoforms.	ENTPD1 has been implicated in various diseases, including cancer, autoimmune disorders, and cardiovascular diseases. In cancer, ENTPD1 has been shown to promote tumor growth and metastasis by regulating the immune response and angiogenesis. Therefore, inhibiting ENTPD1 activity has been proposed as a potential therapeutic strategy for cancer treatment. Several small molecule inhibitors of ENTPD1 …	GO:0009134 nucleoside diphosphate catabolic process;GO:0009132 nucleoside diphosphate metabolic process;GO:1901292 nucleoside phosphate catabolic process		CD markers; Enzymes; Human disease related genes:Nervous system diseases:Other nervous and sensory system diseases; Disease related genes; Potential drug targets; ENZYME proteins:Hydrolases	Microtubules (Uncertain)				0	1	1	0	1	0	0	1	0	0	0	0	0	0	0	0	0	0	0	1
AKR1B1	231	symbol	H. sapiens	231	H. sapiens	AKR1B1	aldo-keto reductase family 1 member B	AKR1B1 is a gene that belongs to the aldo/keto reductase superfamily and encodes an enzyme that is involved in the reduction of various aldehydes, including the aldehyde form of glucose. This gene is implicated in the development of diabetic complications by catalyzing the reduction of glucose to sorbitol. Multiple pseudogenes have been identified for this gene. The nomenclature system used to de…	AKR1B1 has been implicated in the development of diabetic complications, particularly in the pathogenesis of diabetic retinopathy, neuropathy, and nephropathy. Inhibition of AKR1B1 has been explored as a potential therapeutic strategy for the treatment of diabetic complications. Several AKR1B1 inhibitors have been developed, including sorbinil, tolrestat, and epalrestat. However, these drugs have…	GO:0046370 fructose biosynthetic process;GO:0019853 L-ascorbic acid biosynthetic process;GO:1901336 lactone biosynthetic process		Enzymes; FDA approved drug targets:Small molecule drugs; Cancer-related genes:Candidate cancer biomarkers; Predicted intracellular proteins; ENZYME proteins:Oxidoreductases	Cytosol (Supported); Additional: Nucleoplasm	Glutathione; NADH; Sulindac; Inhibitor Idd 384; alpha-D-glucose 6-phosphate; Alrestatin; Fidarestat; (S,R)-fidarestat; Zenarestat; Tolrestat; N-Acetylalanine; Sorbinil; IDD552; Cacodylic acid; Nicotinamide adenine dinucleotide phosphate; Citric acid; Ranirestat; Pimagedine; QR-333; Exisulind; (2-{[(4-BROMO-2-FLUOROBENZYL)AMINO]CARBONYL}-5-CHLOROPHENOXY)ACETIC ACID; (5-CHLORO-2-{[(3-NITROBENZYL)AM…			1	1	1	1	0	1	0	0	0	1	0	1	0	0	0	0	0	0	0	0
CBS	875	symbol	H. sapiens	875	H. sapiens	CBS	cystathionine beta-synthase	The human gene CBS encodes for the protein cystathionine beta-synthase, which is responsible for converting homocysteine to cystathionine in the transsulfuration pathway. This protein is activated by adenosyl-methionine and requires pyridoxal phosphate as a cofactor. Mutations in this gene can lead to cystathionine beta-synthase deficiency (CBSD), which can cause homocystinuria. Additionally, thi…	Mutations in the CBS gene can lead to cystathionine beta-synthase deficiency (CBSD), which is an autosomal recessive disorder that affects the metabolism of the amino acid methionine. This can result in elevated levels of homocysteine in the blood and urine, leading to a range of symptoms including intellectual disability, lens dislocation, skeletal abnormalities, and cardiovascular disease. Trea…	GO:0006535 cysteine biosynthetic process from serine;GO:0019343 cysteine biosynthetic process via cystathionine;GO:0043418 homocysteine catabolic process		ENZYME proteins:Lyases; Enzymes; Human disease related genes:Congenital disorders of metabolism:Congenital disorders of amino acid metabolism; Disease related genes; Potential drug targets; Predicted intracellular proteins	Vesicles (Approved); Additional: Nucleoli	Pyridoxal phosphate; Ademetionine; Serine; Cysteine		(M5892)HALLMARK CHOLESTEROL HOMEOSTASIS	1	0	1	1	0	0	0	1	0	0	0	0	0	0	0	1	0	0	0	0
AKR1C4	1109	symbol	H. sapiens	1109	H. sapiens	AKR1C4	aldo-keto reductase family 1 member C4	AKR1C4 is a gene that belongs to the aldo/keto reductase superfamily, which consists of over 40 enzymes and proteins. These enzymes convert aldehydes and ketones to their corresponding alcohols using NADH and/or NADPH as cofactors. AKR1C4 specifically catalyzes the bioreduction of chlordecone, a toxic organochlorine pesticide, to chlordecone alcohol in the liver. The gene shares a high sequence i…	AKR1C4 has been implicated in several diseases, including cancer, diabetes, and cardiovascular disease. In cancer, AKR1C4 has been shown to play a role in the development and progression of prostate, breast, and lung cancers. Targeted drug discovery efforts have focused on developing inhibitors of AKR1C4 for the treatment of these cancers. One example is the drug indomethacin, which has been show…	GO:0009753 response to jasmonic acid;GO:0071395 cellular response to jasmonic acid stimulus;GO:0044597 daunorubicin metabolic process		Human disease related genes:Reproductive system diseases:Reproductive system diseases; Enzymes; Disease related genes; Potential drug targets; Predicted intracellular proteins; ENZYME proteins:Oxidoreductases	Cytosol;Nucleoplasm (Approved); Additional: Endoplasmic reticulum;Nucleoli fibrillar center	NADH			1	1	1	1	0	1	0	0	1	1	0	1	0	0	0	0	0	0	1	0
PLD2	5338	symbol	H. sapiens	5338	H. sapiens	PLD2	phospholipase D2	PLD2 is a human gene that encodes for the enzyme phospholipase D2. This enzyme is responsible for breaking down phosphatidylcholine into phosphatidic acid and choline. The activity of PLD2 is increased by phosphatidylinositol 4,5-bisphosphate and ADP-ribosylation factor-1. PLD2 is located in the peripheral membrane and may play a role in cytoskeletal organization, cell cycle control, transcriptio…	There is limited information available on the disease implications of PLD2. However, recent studies have suggested that PLD2 may play a role in cancer progression and metastasis. Targeted drug discovery efforts for PLD2 have focused on developing small molecule inhibitors that can selectively block its activity. Several compounds have been identified as potential PLD2 inhibitors, including VU0155…	GO:0002433 immune response-regulating cell surface receptor signaling pathway involved in phagocytosis;GO:0038096 Fc-gamma receptor signaling pathway involved in phagocytosis;GO:0002431 Fc receptor mediated stimulatory signaling pathway		Predicted intracellular proteins; ENZYME proteins:Hydrolases; Enzymes; RAS pathway related proteins		Choline; Choline salicylate	(M120)PID ARF6 DOWNSTREAM PATHWAY; (M243)PID ARF 3PATHWAY; (M275)PID ALPHA SYNUCLEIN PATHWAY		0	1	1	1	1	0	0	1	0	0	0	0	0	0	0	0	0	0	0	0
CDK2	1017	symbol	H. sapiens	1017	H. sapiens	CDK2	cyclin dependent kinase 2	CDK2 is a gene that encodes a protein kinase involved in regulating the cell cycle. It is a catalytic subunit of the cyclin-dependent protein kinase complex, which is essential for the transition from G1 to S phase of the cell cycle. CDK2 is regulated by other subunits of the complex, including cyclin A or E, CDK inhibitor p21Cip1 (CDKN1A), and p27Kip1 (CDKN1B). Alternative splicing of the gene r…	CDK2 has been implicated in various types of cancer, including breast, lung, and prostate cancer. Inhibition of CDK2 has been explored as a potential therapeutic strategy for cancer treatment. Several CDK2 inhibitors have been developed and tested in clinical trials, including flavopiridol, dinaciclib, and palbociclib. Palbociclib, a selective inhibitor of CDK4/6, was approved by the FDA in 2015 …	GO:0032298 positive regulation of DNA-templated DNA replication initiation;GO:1905784 regulation of anaphase-promoting complex-dependent catabolic process;GO:0031453 positive regulation of heterochromatin formation	yes	Kinases:CMGC Ser/Thr protein kinases; Enzymes; ENZYME proteins:Transferases; Cancer-related genes:Candidate cancer biomarkers; Predicted intracellular proteins	Nucleoplasm (Enhanced); Additional: Centrosome;Cytosol	4-[5-(Trans-4-Aminocyclohexylamino)-3-Isopropylpyrazolo[1,5-a]Pyrimidin-7-Ylamino]-N,N-Dimethylbenzenesulfonamide; Staurosporine; Indirubin-3'-monoxime; 4-(2,4-Dimethyl-Thiazol-5-Yl)-Pyrimidin-2-Ylamine; Olomoucine; 4-[(4-Imidazo[1,2-a]Pyridin-3-Ylpyrimidin-2-Yl)Amino]Benzenesulfonamide; 2-Amino-6-Chloropyrazine; 6-O-Cyclohexylmethyl Guanine; N-[4-(2-Methylimidazo[1,2-a]Pyridin-3-Yl)-2-Pyrimidiny…	(M3686)SA REG CASCADE OF CYCLIN EXPR; (M1529)SA G1 AND S PHASES; (M11)PID PRL SIGNALING EVENTS PATHWAY	(M5923)HALLMARK PI3K AKT MTOR SIGNALING; (M5941)HALLMARK UV RESPONSE UP; (M5902)HALLMARK APOPTOSIS	0	0	1	1	0	0	0	1	0	0	0	0	0	1	0	0	0	0	0	0
ANPEP	290	symbol	H. sapiens	290	H. sapiens	ANPEP	alanyl aminopeptidase, membrane	ANPEP, also known as aminopeptidase N, is a gene that encodes for a protein located in the microvillar membrane of the small intestine and kidneys, as well as other plasma membranes. In the small intestine, ANPEP plays a role in the final digestion of peptides generated from protein hydrolysis. Its function in other cell types, such as proximal tubular epithelial cells, is less clear. ANPEP conta…	ANPEP has been implicated in various types of leukemia and lymphoma, including acute myeloid leukemia (AML), chronic lymphocytic leukemia (CLL), and Hodgkin's lymphoma. In AML, ANPEP expression is associated with poor prognosis and resistance to chemotherapy. Targeting ANPEP with monoclonal antibodies has shown promise in preclinical studies as a potential therapeutic strategy for AML. In CLL, AN…	GO:0043171 peptide catabolic process;GO:0046718 viral entry into host cell;GO:0044409 entry into host		Peptidases:Metallopeptidases; ENZYME proteins:Hydrolases; CD markers; Enzymes	Plasma membrane (Supported)	Ezetimibe; Icatibant	(M195)PID CMYB PATHWAY	(M5930)HALLMARK EPITHELIAL MESENCHYMAL TRANSITION	0	0	1	0	0	0	0	0	1	0	0	0	0	1	1	0	0	0	0	0
CTH	1491	symbol	H. sapiens	1491	H. sapiens	CTH	cystathionine gamma-lyase	The CTH gene encodes an enzyme that plays a crucial role in the trans-sulfuration pathway, converting cystathione into cysteine, which is essential for the synthesis of glutathione in the liver. Mutations in this gene can lead to cystathioninuria, a rare genetic disorder characterized by high levels of cystathionine in the urine. The gene has three different isoforms due to alternative splicing.	Mutations in the CTH gene have been associated with cystathioninuria, a rare autosomal recessive disorder characterized by elevated levels of cystathionine in the urine. This condition can lead to a range of symptoms, including intellectual disability, seizures, and developmental delays. While there are currently no targeted drug therapies available for cystathioninuria, treatment typically invol…	GO:0018272 protein-pyridoxal-5-phosphate linkage via peptidyl-N6-pyridoxal phosphate-L-lysine;GO:0018352 protein-pyridoxal-5-phosphate linkage;GO:0044524 protein sulfhydration		ENZYME proteins:Lyases; Enzymes; Human disease related genes:Congenital disorders of metabolism:Congenital disorders of amino acid metabolism; Disease related genes; Potential drug targets; Predicted intracellular proteins		Pyridoxal phosphate; Cysteine; 2-[(3-Hydroxy-2-Methyl-5-Phosphonooxymethyl-Pyridin-4-Ylmethyl)-Imino]-5-Phosphono-Pent-3-Enoic Acid; Carboxymethylthio-3-(3-Chlorophenyl)-1,2,4-Oxadiazol; L-2-amino-3-butynoic acid		(M5902)HALLMARK APOPTOSIS; (M5924)HALLMARK MTORC1 SIGNALING; (M5937)HALLMARK GLYCOLYSIS	1	0	0	1	0	0	0	1	0	0	0	0	0	0	1	0	0	0	0	0
ALOX5	240	symbol	H. sapiens	240	H. sapiens	ALOX5	arachidonate 5-lipoxygenase	ALOX5 is a gene that belongs to the lipoxygenase gene family and is involved in the synthesis of leukotrienes from arachidonic acid. It is expressed specifically in bone marrow-derived cells and catalyzes the conversion of arachidonic acid to 5(S)-hydroperoxy-6-trans-8,11,14-cis-eicosatetraenoic acid, and further to the allylic epoxide 5(S)-trans-7,9-trans-11,14-cis-eicosatetrenoic acid (leukotri…	ALOX5 has been implicated in several diseases, including asthma, atherosclerosis, and cancer. In asthma, leukotrienes produced by ALOX5 are responsible for airway inflammation and bronchoconstriction. Therefore, ALOX5 inhibitors have been developed as a potential treatment for asthma. Zileuton, a selective ALOX5 inhibitor, was approved by the FDA in 1996 for the treatment of asthma. However, due …	GO:1901753 leukotriene A4 biosynthetic process;GO:1901751 leukotriene A4 metabolic process;GO:0002538 arachidonic acid metabolite production involved in inflammatory response		Enzymes; Human disease related genes:Immune system diseases:Allergies and autoimmune diseases; FDA approved drug targets:Small molecule drugs; Predicted intracellular proteins; ENZYME proteins:Oxidoreductases	Nucleoplasm (Supported)	Vitamin E; Masoprocol; Aminosalicylic acid; Mesalazine; Montelukast; Diethylcarbamazine; Zileuton; Sulfasalazine; Meclofenamic acid; Balsalazide; Minocycline; Hyperforin; Resveratrol; Licofelone; MLN-977; Morniflumate; Diacerein; Fostamatinib; Rhein; alpha-Tocopherol succinate; D-alpha-Tocopherol acetate			1	1	0	1	0	0	1	0	0	1	0	1	1	0	0	0	0	0	0	0
CDK1	983	symbol	H. sapiens	983	H. sapiens	CDK1	cyclin dependent kinase 1	CDK1, also known as cyclin dependent kinase 1, is a protein that belongs to the Ser/Thr protein kinase family. It is a catalytic subunit of the M-phase promoting factor (MPF) protein kinase complex, which is crucial for the G1/S and G2/M phase transitions of the eukaryotic cell cycle. Mitotic cyclins bind to CDK1 and act as regulatory subunits. The activity of CDK1 is regulated by the accumulatio…	CDK1 has been implicated in various diseases, including cancer, neurodegenerative disorders, and viral infections. In cancer, CDK1 is often overexpressed and hyperactivated, leading to uncontrolled cell proliferation and tumor growth. As a result, CDK1 has become a target for drug discovery efforts, with several CDK1 inhibitors currently in clinical trials for cancer treatment. One example is din…	GO:0000741 karyogamy;GO:0007344 pronuclear fusion;GO:1905448 positive regulation of mitochondrial ATP synthesis coupled electron transport	yes	Kinases:CMGC Ser/Thr protein kinases; Enzymes; Transporters:Transporter channels and pores; ENZYME proteins:Transferases; Cancer-related genes:Candidate cancer biomarkers; Predicted intracellular proteins	Cytosol;Nucleoplasm (Supported)	Indirubin-3'-monoxime; Olomoucine; Hymenialdisine; SU9516; Alvocidib; Alsterpaullone; Seliciclib; AT-7519; Fostamatinib	(M10154)SA G2 AND M PHASES; (M207)PID RETINOIC ACID PATHWAY; (M176)PID FOXM1 PATHWAY	(M5923)HALLMARK PI3K AKT MTOR SIGNALING; (M5951)HALLMARK SPERMATOGENESIS; (M5893)HALLMARK MITOTIC SPINDLE	0	0	1	1	0	0	0	1	1	0	1	0	1	1	0	0	0	1	0	0
CYP19A1	1588	symbol	H. sapiens	1588	H. sapiens	CYP19A1	cytochrome P450 family 19 subfamily A member 1	CYP19A1 is a gene that encodes a member of the cytochrome P450 superfamily of enzymes. This protein is involved in the last steps of estrogen biosynthesis and is responsible for catalyzing many reactions involved in drug metabolism and synthesis of cholesterol, steroids, and other lipids. Mutations in this gene can result in either increased or decreased aromatase activity, which suggests that es…	CYP19A1 has been implicated in a number of diseases, including breast cancer, endometriosis, and osteoporosis. In breast cancer, the enzyme is responsible for the production of estrogen, which can promote tumor growth. As a result, drugs that inhibit CYP19A1, such as aromatase inhibitors, have been developed and are commonly used in the treatment of hormone receptor-positive breast cancer. These …	GO:2000866 positive regulation of estradiol secretion;GO:2000864 regulation of estradiol secretion;GO:0002677 negative regulation of chronic inflammatory response		Enzymes; Disease related genes; FDA approved drug targets:Small molecule drugs; Cancer-related genes:Candidate cancer biomarkers; Human disease related genes:Endocrine and metabolic diseases:Gonadal diseases; ENZYME proteins:Oxidoreductases; Predicted intracellular proteins	Mitochondria (Uncertain)	Nicotine; Aminoglutethimide; Estrone; Testolactone; Exemestane; Letrozole; Anastrozole; 2-Methoxyestradiol; Naringenin; Glyphosate; MPI-674			1	1	1	1	0	0	1	0	0	1	0	1	1	0	0	0	0	1	1	0
PLA2G6	8398	symbol	H. sapiens	8398	H. sapiens	PLA2G6	phospholipase A2 group VI	PLA2G6 is a gene that encodes for an enzyme called A2 phospholipase, which is responsible for releasing fatty acids from phospholipids. This enzyme is involved in various biological processes such as phospholipid remodelling, arachidonic acid release, and synthesis of leukotrienes and prostaglandins. It also plays a role in apoptosis and transmembrane ion flux in glucose-stimulated B-cells. Multi…	Mutations in the PLA2G6 gene have been associated with several neurological disorders, including neurodegeneration with brain iron accumulation (NBIA), Parkinson's disease, and Alzheimer's disease. NBIA is a group of rare genetic disorders characterized by abnormal iron accumulation in the brain, leading to progressive neurological symptoms such as dystonia, spasticity, and cognitive decline. Sev…	GO:0046338 phosphatidylethanolamine catabolic process;GO:0035965 cardiolipin acyl-chain remodeling;GO:0090154 positive regulation of sphingolipid biosynthetic process		Enzymes; Disease related genes; Potential drug targets; ENZYME proteins:Hydrolases; RAS pathway related proteins; Predicted intracellular proteins; Human disease related genes:Nervous system diseases:Neurodegenerative diseases	Plasma membrane (Supported); Additional: Microtubules;Nuclear speckles	Quinacrine			0	1	0	1	1	0	0	1	0	1	0	1	1	0	0	0	0	1	0	0
SHMT1	6470	symbol	H. sapiens	6470	H. sapiens	SHMT1	serine hydroxymethyltransferase 1	SHMT1 is a gene that encodes for the cytosolic form of serine hydroxymethyltransferase, an enzyme that plays a crucial role in the conversion of serine and tetrahydrofolate to glycine and 5,10-methylene tetrahydrofolate. This reaction provides one-carbon units that are essential for the synthesis of methionine, thymidylate, and purines in the cytoplasm. The gene is located within the Smith-Mageni…	Mutations in the SHMT1 gene have been associated with various diseases, including cancer, neural tube defects, and cardiovascular disease. In particular, SHMT1 overexpression has been observed in several types of cancer, including breast, lung, and colon cancer, and has been linked to tumor growth and progression. As a result, SHMT1 has become a target for drug discovery efforts, with several sma…	GO:1904481 response to tetrahydrofolate;GO:1904482 cellular response to tetrahydrofolate;GO:0019264 glycine biosynthetic process from serine		ENZYME proteins:Transferases; Enzymes; Predicted intracellular proteins	Cytosol (Supported); Additional: Nucleoplasm	Pyridoxal phosphate; Tetrahydrofolic acid; Glycine; Mimosine; Triglu-5-formyl-tetrahydrofolate; 5-hydroxymethyl-5,6-dihydrofolic acid; N-Pyridoxyl-Glycine-5-Monophosphate	(M66)PID MYC ACTIV PATHWAY	(M5925)HALLMARK E2F TARGETS	1	0	0	1	1	0	0	0	0	0	1	0	0	0	0	0	0	1	0	0
SHMT2	6472	symbol	H. sapiens	6472	H. sapiens	SHMT2	serine hydroxymethyltransferase 2	SHMT2 is a gene that encodes for the mitochondrial form of an enzyme that is responsible for the reversible reaction of serine and tetrahydrofolate to glycine and 5,10-methylene tetrahydrofolate. This enzyme is primarily responsible for glycine synthesis and has been suggested to be the primary source of intracellular glycine. The cytosolic form of this enzyme is located on chromosome 17 and alte…	SHMT2 has been implicated in various diseases, including cancer, neurodegenerative disorders, and metabolic disorders. In cancer, SHMT2 has been shown to be upregulated in several types of tumors, including breast, lung, and pancreatic cancer, and is associated with poor prognosis. Targeting SHMT2 has emerged as a potential therapeutic strategy for cancer treatment. Several small molecule inhibit…	GO:0019264 glycine biosynthetic process from serine;GO:0006564 L-serine biosynthetic process;GO:0006545 glycine biosynthetic process		Enzymes; Human disease related genes:Congenital malformations:Congenital malformations of the nervous system; Disease related genes; ENZYME proteins:Transferases; Potential drug targets; Predicted intracellular proteins	Mitochondria (Supported); Additional: Microtubules	Pyridoxal phosphate; Tetrahydrofolic acid; Glycine; Artenimol		(M5924)HALLMARK MTORC1 SIGNALING; (M5934)HALLMARK XENOBIOTIC METABOLISM	1	0	0	0	0	0	0	1	0	0	0	0	0	0	0	0	0	1	0	0
GUSB	2990	symbol	H. sapiens	2990	H. sapiens	GUSB	glucuronidase beta	The GUSB gene encodes an enzyme called glucuronidase beta, which is responsible for breaking down glycosaminoglycans such as heparan sulfate, dermatan sulfate, and chondroitin-4,6-sulfate. This enzyme is found in lysosomes and forms a homotetramer. Mutations in the GUSB gene can lead to a condition called mucopolysaccharidosis type VII. Alternative splicing of the gene results in multiple transcr…	Mutations in the GUSB gene can lead to mucopolysaccharidosis type VII, also known as Sly syndrome. This is a rare genetic disorder that affects the breakdown of glycosaminoglycans, leading to their accumulation in various tissues and organs. Symptoms of the disease include skeletal abnormalities, developmental delays, enlarged liver and spleen, and respiratory problems. There is currently no cure…	GO:0019389 glucuronoside metabolic process;GO:0019391 glucuronoside catabolic process;GO:0030207 chondroitin sulfate catabolic process		Enzymes; Human disease related genes:Congenital disorders of metabolism:Lysosomal storage diseases; Disease related genes; Potential drug targets; ENZYME proteins:Hydrolases; Human disease related genes:Congenital disorders of metabolism:Congenital disorders of glycan/glycoprotein metabolism; Predicted intracellular proteins; Cancer-related genes:Mutated cancer genes	Vesicles (Supported)			(M5892)HALLMARK CHOLESTEROL HOMEOSTASIS; (M5937)HALLMARK GLYCOLYSIS	1	0	0	0	0	1	0	0	0	0	0	0	0	0	0	0	0	0	1	0
CANT1	124583	symbol	H. sapiens	124583	H. sapiens	CANT1	calcium activated nucleotidase 1	CANT1 is a gene that encodes a protein belonging to the apyrase family. This protein acts as a calcium-dependent nucleotidase, with a preference for UDP. Mutations in the CANT1 gene have been linked to Desbuquois dysplasia with hand anomalies, a rare genetic disorder characterized by skeletal abnormalities and hand deformities. Different versions of the CANT1 gene have been identified through alt…	Desbuquois dysplasia with hand anomalies is a rare genetic disorder caused by mutations in the CANT1 gene. This disorder is characterized by skeletal abnormalities, including short stature, joint laxity, and abnormal curvature of the spine. Hand deformities, such as short fingers and abnormal positioning of the thumbs, are also common. There is currently no cure for Desbuquois dysplasia with hand…	GO:0030166 proteoglycan biosynthetic process;GO:0006029 proteoglycan metabolic process;GO:0043123 positive regulation of canonical NF-kappaB signal transduction		Cancer-related genes; Enzymes; Disease related genes; Human disease related genes:Congenital malformations:Congenital malformations of the musculoskeletal system; Potential drug targets; ENZYME proteins:Hydrolases; Predicted intracellular proteins	Golgi apparatus (Supported)	Phosphomethylphosphonic acid guanosyl ester		(M5898)HALLMARK DNA REPAIR; (M5906)HALLMARK ESTROGEN RESPONSE EARLY	0	0	0	0	1	0	0	0	0	0	0	0	0	0	0	0	0	0	0	1
RRM1	6240	symbol	H. sapiens	6240	H. sapiens	RRM1	ribonucleotide reductase catalytic subunit M1	The RRM1 gene encodes the catalytic subunit of ribonucleotide reductase, an enzyme that converts ribonucleotides into deoxyribonucleotides. Deoxyribonucleotides are essential for DNA replication during the S phase of the cell cycle and for DNA repair processes. Alternative splicing of the RRM1 gene results in multiple transcript variants.	The RRM1 gene has been implicated in several types of cancer, including lung, breast, and pancreatic cancer. Inhibition of ribonucleotide reductase activity has been explored as a potential therapeutic strategy for these cancers. Several drugs targeting RRM1 have been developed, including gemcitabine, which is used to treat pancreatic cancer, and clofarabine, which is used to treat acute lymphobl…	GO:0070318 positive regulation of G0 to G1 transition;GO:0006264 mitochondrial DNA replication;GO:0009263 deoxyribonucleotide biosynthetic process		ENZYME proteins:Oxidoreductases; Predicted intracellular proteins; Enzymes; FDA approved drug targets:Small molecule drugs	Cytosol (Supported)	Cladribine; Gemcitabine; Clofarabine; Hydroxyurea; Fludarabine; Imexon; Gallium maltolate; Tezacitabine	(M40)PID E2F PATHWAY	(M5926)HALLMARK MYC TARGETS V1	1	0	0	1	1	0	0	1	0	0	0	0	0	1	0	0	0	0	1	1
PEMT	10400	symbol	H. sapiens	10400	H. sapiens	PEMT	phosphatidylethanolamine N-methyltransferase	PEMT (phosphatidylethanolamine N-methyltransferase) is a gene that encodes an enzyme responsible for converting phosphatidylethanolamine to phosphatidylcholine in the liver. This conversion occurs through sequential methylation. Phosphatidylcholine is the most abundant phospholipid in mammals. There is another synthetic pathway in nucleated cells that converts intracellular choline to phosphatidy…	PEMT has been implicated in several diseases, including non-alcoholic fatty liver disease (NAFLD), insulin resistance, and cardiovascular disease. Studies have shown that PEMT knockout mice have reduced hepatic steatosis and improved insulin sensitivity. Therefore, targeting PEMT may be a potential therapeutic strategy for these diseases. However, there are currently no drugs on the market that s…	GO:0006686 sphingomyelin biosynthetic process;GO:0006684 sphingomyelin metabolic process;GO:0006656 phosphatidylcholine biosynthetic process		ENZYME proteins:Transferases; Enzymes	Endoplasmic reticulum;Mitochondria (Supported); Additional: Cytosol;Vesicles			(M5905)HALLMARK ADIPOGENESIS; (M5934)HALLMARK XENOBIOTIC METABOLISM	1	1	0	0	1	0	0	0	0	0	1	0	0	0	0	0	0	0	0	0
PISD	23761	symbol	H. sapiens	23761	H. sapiens	PISD	phosphatidylserine decarboxylase	The PISD gene encodes a protein that plays a crucial role in the conversion of phosphatidylserine to phosphatidylethanolamine in the inner mitochondrial membrane. This protein is involved in phospholipid metabolism and the transportation of phosphatidylserine between different organelles.	Mutations in the PISD gene have been associated with several diseases, including Parkinson's disease, Alzheimer's disease, and cancer. In Parkinson's disease, PISD mutations have been linked to impaired mitochondrial function, which is a hallmark of the disease. Targeted drug discovery efforts have focused on developing drugs that can modulate PISD activity and improve mitochondrial function. One…	GO:0035694 mitochondrial protein catabolic process;GO:0006646 phosphatidylethanolamine biosynthetic process;GO:0140042 lipid droplet formation		ENZYME proteins:Lyases; Enzymes; Disease related genes; Potential drug targets; Predicted intracellular proteins	Cytosol (Supported); Additional: Golgi apparatus	Phosphatidyl serine	(M285)PID HNF3A PATHWAY		0	1	0	0	1	0	0	0	1	0	0	0	0	0	0	0	0	0	0	0
PLA2G15	23659	symbol	H. sapiens	23659	H. sapiens	PLA2G15	phospholipase A2 group XV	PLA2G15 is a human gene that encodes an enzyme called phospholipase A2 group XV. This enzyme is involved in regulating lysophospholipids, which are important components of biological membranes. Specifically, PLA2G15 hydrolyzes lysophosphatidylcholine to glycerophosphorylcholine and a free fatty acid. It was originally thought to be associated with high-density lipoprotein in the plasma. However, …	There is limited information available on the disease implications of PLA2G15. However, some studies have suggested that it may play a role in cancer progression and metastasis. Targeted drug discovery efforts for PLA2G15 are also limited, but some studies have identified potential inhibitors of the enzyme that could be developed into drugs. One example is a compound called MJ33, which has been s…	GO:0046338 phosphatidylethanolamine catabolic process;GO:0006651 diacylglycerol biosynthetic process;GO:0034638 phosphatidylcholine catabolic process		ENZYME proteins:Hydrolases; Enzymes; Predicted intracellular proteins	Nucleoplasm;Vesicles (Supported)				1	1	0	0	0	1	0	0	0	1	0	0	0	0	0	0	0	0	0	0

## Sheet: Enrichment
GroupID	Category	Term	Description	LogP	Log(q-value)	Genes	Symbols	InTerm_InList
1_Summary	GO Biological Processes	GO:0044283	small molecule biosynthetic process	-15.2972	-10.9527	231,240,875,1109,1491,1588,1841,2629,4353,4524,4907,5743,6470,6472,7298,10400,9429,351,207,23659,7299,1956,6240,2990	AKR1B1,ALOX5,CBS,AKR1C4,CTH,CYP19A1,DTYMK,GBA1,MPO,MTHFR,NT5E,PTGS2,SHMT1,SHMT2,TYMS,PEMT,ABCG2,APP,AKT1,PLA2G15,TYR,EGFR,RRM1,GUSB	24/-
1_Member	GO Biological Processes	GO:0044283	small molecule biosynthetic process	-15.2972	-10.9527	231,240,875,1109,1491,1588,1841,2629,4353,4524,4907,5743,6470,6472	AKR1B1,ALOX5,CBS,AKR1C4,CTH,CYP19A1,DTYMK,GBA1,MPO,MTHFR,NT5E,PTGS2,SHMT1,SHMT2	14/463
1_Member	WikiPathways	WP2525	Trans sulfuration one carbon metabolism and related pathways	-11.4349	-7.86851	875,1491,4524,6470,6472,7298,10400	CBS,CTH,MTHFR,SHMT1,SHMT2,TYMS,PEMT	7/68
1_Member	GO Biological Processes	GO:0046394	carboxylic acid biosynthetic process	-10.119	-6.93658	231,240,875,1109,1491,4524,5743,6470,6472	AKR1B1,ALOX5,CBS,AKR1C4,CTH,MTHFR,PTGS2,SHMT1,SHMT2	9/274
1_Member	WikiPathways	WP3940	One carbon metabolism and related pathways	-10.1051	-6.93658	1491,4524,6470,6472,7298,10400	CTH,MTHFR,SHMT1,SHMT2,TYMS,PEMT	6/53
1_Member	GO Biological Processes	GO:0016053	organic acid biosynthetic process	-10.077	-6.93658	231,240,875,1109,1491,4524,5743,6470,6472	AKR1B1,ALOX5,CBS,AKR1C4,CTH,MTHFR,PTGS2,SHMT1,SHMT2	9/277
1_Member	GO Biological Processes	GO:0035999	tetrahydrofolate interconversion	-9.48587	-6.44237	4524,6470,6472,7298	MTHFR,SHMT1,SHMT2,TYMS	4/9
1_Member	WikiPathways	WP176	Folate metabolism	-9.39397	-6.39186	875,1491,4353,4524,6470,6472	CBS,CTH,MPO,MTHFR,SHMT1,SHMT2	6/69
1_Member	KEGG Pathway	hsa01523	Antifolate resistance	-9.36578	-6.38767	4524,6470,6472,7298,9429	MTHFR,SHMT1,SHMT2,TYMS,ABCG2	5/30
1_Member	WikiPathways	WP15	Selenium micronutrient network	-8.77696	-5.89483	240,875,1491,4353,4524,5743	ALOX5,CBS,CTH,MPO,MTHFR,PTGS2	6/87
1_Member	WikiPathways	WP1495	Glycine metabolism	-8.67108	-5.80367	4524,6470,6472	MTHFR,SHMT1,SHMT2	3/3
1_Member	WikiPathways	WP5420	ADHD and Autism ASD linked metabolic pathways and SNP	-8.48199	-5.66894	231,351,875,1491,4524,6470,6472,7298	AKR1B1,APP,CBS,CTH,MTHFR,SHMT1,SHMT2,TYMS	8/285
1_Member	GO Biological Processes	GO:0046653	tetrahydrofolate metabolic process	-8.32906	-5.56431	4524,6470,6472,7298	MTHFR,SHMT1,SHMT2,TYMS	4/16
1_Member	Reactome Gene Sets	R-HSA-196854	Metabolism of vitamins and cofactors	-8.20907	-5.4556	207,1109,4524,4907,5743,6470,6472	AKT1,AKR1C4,MTHFR,NT5E,PTGS2,SHMT1,SHMT2	7/194
1_Member	WikiPathways	WP1533	Vitamin B12 metabolism	-8.15751	-5.41504	875,1491,4353,4524,6472	CBS,CTH,MPO,MTHFR,SHMT2	5/51
1_Member	WikiPathways	WP4259	Disorders of folate metabolism and transport	-8.00199	-5.28071	4524,6470,6472,7298	MTHFR,SHMT1,SHMT2,TYMS	4/19
1_Member	KEGG Pathway	hsa00670	One carbon pool by folate	-7.90549	-5.20441	4524,6470,6472,7298	MTHFR,SHMT1,SHMT2,TYMS	4/20
1_Member	GO Biological Processes	GO:0009070	serine family amino acid biosynthetic process	-7.81413	-5.13236	875,1491,6470,6472	CBS,CTH,SHMT1,SHMT2	4/21
1_Member	GO Biological Processes	GO:0006575	cellular modified amino acid metabolic process	-7.78353	-5.12025	875,4524,6470,6472,7298,23659	CBS,MTHFR,SHMT1,SHMT2,TYMS,PLA2G15	6/127
1_Member	GO Biological Processes	GO:1901607	alpha-amino acid biosynthetic process	-7.58349	-4.94653	875,1491,4524,6470,6472	CBS,CTH,MTHFR,SHMT1,SHMT2	5/66
1_Member	GO Biological Processes	GO:0006760	folic acid-containing compound metabolic process	-7.41862	-4.80648	4524,6470,6472,7298	MTHFR,SHMT1,SHMT2,TYMS	4/26
1_Member	GO Biological Processes	GO:0008652	amino acid biosynthetic process	-7.33096	-4.74231	875,1491,4524,6470,6472	CBS,CTH,MTHFR,SHMT1,SHMT2	5/74
1_Member	WikiPathways	WP241	One carbon metabolism	-7.21882	-4.65244	4524,6470,6472,7298	MTHFR,SHMT1,SHMT2,TYMS	4/29
1_Member	GO Biological Processes	GO:0042558	pteridine-containing compound metabolic process	-7.03992	-4.50157	4524,6470,6472,7298	MTHFR,SHMT1,SHMT2,TYMS	4/32
1_Member	WikiPathways	WP4688	Serine metabolism	-6.92488	-4.40642	6470,6472,7298	SHMT1,SHMT2,TYMS	3/8
1_Member	GO Biological Processes	GO:0009069	serine family amino acid metabolic process	-6.68349	-4.20228	875,1491,6470,6472	CBS,CTH,SHMT1,SHMT2	4/39
1_Member	GO Biological Processes	GO:0006730	one-carbon metabolic process	-6.63814	-4.18011	4524,6470,6472,7298	MTHFR,SHMT1,SHMT2,TYMS	4/40
1_Member	KEGG Pathway	hsa00260	Glycine, serine and threonine metabolism	-6.63814	-4.18011	875,1491,6470,6472	CBS,CTH,SHMT1,SHMT2	4/40
1_Member	GO Biological Processes	GO:1901605	alpha-amino acid metabolic process	-6.52373	-4.09828	875,1491,4524,6470,6472,7299	CBS,CTH,MTHFR,SHMT1,SHMT2,TYR	6/207
1_Member	GO Biological Processes	GO:0051593	response to folic acid	-6.45678	-4.04674	875,4524,7298	CBS,MTHFR,TYMS	3/11
1_Member	GO Biological Processes	GO:0006563	L-serine metabolic process	-6.21869	-3.86979	875,6470,6472	CBS,SHMT1,SHMT2	3/13
1_Member	GO Biological Processes	GO:0050667	homocysteine metabolic process	-6.21869	-3.86979	875,1491,4524	CBS,CTH,MTHFR	3/13
1_Member	Reactome Gene Sets	R-HSA-196849	Metabolism of water-soluble vitamins and cofactors	-6.15497	-3.81904	4524,4907,5743,6470,6472	MTHFR,NT5E,PTGS2,SHMT1,SHMT2	5/127
1_Member	GO Biological Processes	GO:0000097	sulfur amino acid biosynthetic process	-5.84414	-3.56031	875,1491,4524	CBS,CTH,MTHFR	3/17
1_Member	Reactome Gene Sets	R-HSA-196757	Metabolism of folate and pterines	-5.84414	-3.56031	4524,6470,6472	MTHFR,SHMT1,SHMT2	3/17
1_Member	GO Biological Processes	GO:0006520	amino acid metabolic process	-5.67079	-3.42317	875,1491,4524,6470,6472,7299	CBS,CTH,MTHFR,SHMT1,SHMT2,TYR	6/290
1_Member	KEGG Pathway	hsa01230	Biosynthesis of amino acids	-5.52876	-3.31133	875,1491,6470,6472	CBS,CTH,SHMT1,SHMT2	4/75
1_Member	WikiPathways	WP4018	Clear cell renal cell carcinoma pathways	-5.31124	-3.14856	207,1956,6470,6472	AKT1,EGFR,SHMT1,SHMT2	4/85
1_Member	GO Biological Processes	GO:0051262	protein tetramerization	-5.19315	-3.06347	1491,6240,6470,6472	CTH,RRM1,SHMT1,SHMT2	4/91
1_Member	WikiPathways	WP5355	Metabolic Epileptic Disorders	-5.17426	-3.0516	875,1491,6470,6472	CBS,CTH,SHMT1,SHMT2	4/92
1_Member	GO Biological Processes	GO:0000096	sulfur amino acid metabolic process	-4.94614	-2.88941	875,1491,4524	CBS,CTH,MTHFR	3/33
1_Member	GO Biological Processes	GO:0051289	protein homotetramerization	-4.15946	-2.33081	1491,6470,6472	CTH,SHMT1,SHMT2	3/60
1_Member	GO Biological Processes	GO:0051259	protein complex oligomerization	-3.47146	-1.7604	1491,6240,6470,6472	CTH,RRM1,SHMT1,SHMT2	4/252
1_Member	GO Biological Processes	GO:0006790	sulfur compound metabolic process	-3.16519	-1.50371	875,1491,2990,4524	CBS,CTH,GUSB,MTHFR	4/304
1_Member	WikiPathways	WP5083	Neuroinflammation and glutamatergic signaling	-3.07461	-1.43165	207,6470,6472	AKT1,SHMT1,SHMT2	3/140
1_Member	GO Biological Processes	GO:0044272	sulfur compound biosynthetic process	-2.98805	-1.36202	875,1491,4524	CBS,CTH,MTHFR	3/150
1_Member	KEGG Pathway	hsa01240	Biosynthesis of cofactors	-2.96326	-1.34301	2990,6470,6472	GUSB,SHMT1,SHMT2	3/153
1_Member	Reactome Gene Sets	R-HSA-71291	Metabolism of amino acids and derivatives	-2.82388	-1.22365	875,1491,6470,7299	CBS,CTH,SHMT1,TYR	4/376
1_Member	GO Biological Processes	GO:0051260	protein homooligomerization	-2.67471	-1.09361	1491,6470,6472	CTH,SHMT1,SHMT2	3/193
1_Member	GO Biological Processes	GO:0017148	negative regulation of translation	-2.61251	-1.04132	6470,6472,7298	SHMT1,SHMT2,TYMS	3/203
1_Member	GO Biological Processes	GO:0016054	organic acid catabolic process	-2.44918	-0.899137	875,6470,23659	CBS,SHMT1,PLA2G15	3/232
1_Member	GO Biological Processes	GO:0034249	negative regulation of amide metabolic process	-2.44918	-0.899137	6470,6472,7298	SHMT1,SHMT2,TYMS	3/232
1_Member	GO Biological Processes	GO:0046395	carboxylic acid catabolic process	-2.44918	-0.899137	875,6470,23659	CBS,SHMT1,PLA2G15	3/232
2_Summary	Reactome Gene Sets	R-HSA-556833	Metabolism of lipids	-12.4643	-8.42078	43,231,240,1109,1545,1588,2629,5338,5743,7357,8398,10400,23659,23761,6714,953,4907,207,1956,351,4353	ACHE,AKR1B1,ALOX5,AKR1C4,CYP1B1,CYP19A1,GBA1,PLD2,PTGS2,UGCG,PLA2G6,PEMT,PLA2G15,PISD,SRC,ENTPD1,NT5E,AKT1,EGFR,APP,MPO	21/-
2_Member	Reactome Gene Sets	R-HSA-556833	Metabolism of lipids	-12.4643	-8.42078	43,231,240,1109,1545,1588,2629,5338,5743,7357,8398,10400,23659,23761	ACHE,AKR1B1,ALOX5,AKR1C4,CYP1B1,CYP19A1,GBA1,PLD2,PTGS2,UGCG,PLA2G6,PEMT,PLA2G15,PISD	14/746
2_Member	GO Biological Processes	GO:0008610	lipid biosynthetic process	-11.0086	-7.56713	231,240,1109,1588,2629,5338,5743,7357,8398,10400,23659,23761	AKR1B1,ALOX5,AKR1C4,CYP19A1,GBA1,PLD2,PTGS2,UGCG,PLA2G6,PEMT,PLA2G15,PISD	12/594
2_Member	KEGG Pathway	hsa00564	Glycerophospholipid metabolism	-8.43583	-5.6595	43,5338,8398,10400,23659,23761	ACHE,PLD2,PLA2G6,PEMT,PLA2G15,PISD	6/99
2_Member	Reactome Gene Sets	R-HSA-1483206	Glycerophospholipid biosynthesis	-7.74284	-5.0885	43,5338,8398,10400,23659,23761	ACHE,PLD2,PLA2G6,PEMT,PLA2G15,PISD	6/129
2_Member	Reactome Gene Sets	R-HSA-1483257	Phospholipid metabolism	-6.46287	-4.04776	43,5338,8398,10400,23659,23761	ACHE,PLD2,PLA2G6,PEMT,PLA2G15,PISD	6/212
2_Member	GO Biological Processes	GO:0016042	lipid catabolic process	-5.68814	-3.43352	1545,1588,2629,5338,8398,23659	CYP1B1,CYP19A1,GBA1,PLD2,PLA2G6,PLA2G15	6/288
2_Member	GO Biological Processes	GO:0002433	immune response-regulating cell surface receptor signaling pathway involved in phagocytosis	-5.62094	-3.38362	5338,6714,8398	PLD2,SRC,PLA2G6	3/20
2_Member	GO Biological Processes	GO:0038096	Fc-gamma receptor signaling pathway involved in phagocytosis	-5.62094	-3.38362	5338,6714,8398	PLD2,SRC,PLA2G6	3/20
2_Member	GO Biological Processes	GO:0002431	Fc receptor mediated stimulatory signaling pathway	-5.49112	-3.28225	5338,6714,8398	PLD2,SRC,PLA2G6	3/22
2_Member	GO Biological Processes	GO:0046434	organophosphate catabolic process	-5.37449	-3.20188	953,4907,5338,8398,23659	ENTPD1,NT5E,PLD2,PLA2G6,PLA2G15	5/183
2_Member	GO Biological Processes	GO:0044242	cellular lipid catabolic process	-5.25097	-3.1051	1545,2629,5338,8398,23659	CYP1B1,GBA1,PLD2,PLA2G6,PLA2G15	5/194
2_Member	GO Biological Processes	GO:0046337	phosphatidylethanolamine metabolic process	-5.2145	-3.07948	8398,23659,23761	PLA2G6,PLA2G15,PISD	3/27
2_Member	GO Biological Processes	GO:0038094	Fc-gamma receptor signaling pathway	-5.16568	-3.0516	5338,6714,8398	PLD2,SRC,PLA2G6	3/28
2_Member	GO Biological Processes	GO:0045017	glycerolipid biosynthetic process	-4.98606	-2.91569	5338,8398,10400,23659,23761	PLD2,PLA2G6,PEMT,PLA2G15,PISD	5/220
2_Member	Canonical Pathways	M164	PID ERBB1 DOWNSTREAM PATHWAY	-4.94643	-2.88941	207,1956,5338,6714	AKT1,EGFR,PLD2,SRC	4/105
2_Member	GO Biological Processes	GO:0009395	phospholipid catabolic process	-4.47866	-2.54237	5338,8398,23659	PLD2,PLA2G6,PLA2G15	3/47
2_Member	GO Biological Processes	GO:0006650	glycerophospholipid metabolic process	-4.41065	-2.49425	5338,8398,10400,23659,23761	PLD2,PLA2G6,PEMT,PLA2G15,PISD	5/290
2_Member	GO Biological Processes	GO:0038093	Fc receptor signaling pathway	-4.34617	-2.45343	5338,6714,8398	PLD2,SRC,PLA2G6	3/52
2_Member	WikiPathways	WP437	EGF EGFR signaling pathway	-4.23928	-2.38189	207,1956,5338,6714	AKT1,EGFR,PLD2,SRC	4/159
2_Member	GO Biological Processes	GO:0046486	glycerolipid metabolic process	-3.99592	-2.19546	5338,8398,10400,23659,23761	PLD2,PLA2G6,PEMT,PLA2G15,PISD	5/355
2_Member	WikiPathways	WP4223	Ras signaling	-3.99365	-2.19442	207,1956,5338,8398	AKT1,EGFR,PLD2,PLA2G6	4/184
2_Member	GO Biological Processes	GO:0046470	phosphatidylcholine metabolic process	-3.97804	-2.18496	8398,10400,23659	PLA2G6,PEMT,PLA2G15	3/69
2_Member	GO Biological Processes	GO:0006644	phospholipid metabolic process	-3.96747	-2.17712	5338,8398,10400,23659,23761	PLD2,PLA2G6,PEMT,PLA2G15,PISD	5/360
2_Member	GO Biological Processes	GO:0046474	glycerophospholipid biosynthetic process	-3.86261	-2.09095	5338,8398,10400,23761	PLD2,PLA2G6,PEMT,PISD	4/199
2_Member	KEGG Pathway	hsa05212	Pancreatic cancer	-3.85314	-2.08495	207,1956,5338	AKT1,EGFR,PLD2	3/76
2_Member	Reactome Gene Sets	R-HSA-2029480	Fcgamma receptor (FCGR) dependent phagocytosis	-3.69402	-1.94828	5338,6714,8398	PLD2,SRC,PLA2G6	3/86
2_Member	KEGG Pathway	hsa04014	Ras signaling pathway	-3.57954	-1.84885	207,1956,5338,8398	AKT1,EGFR,PLD2,PLA2G6	4/236
2_Member	GO Biological Processes	GO:0008654	phospholipid biosynthetic process	-3.55869	-1.83011	5338,8398,10400,23761	PLD2,PLA2G6,PEMT,PISD	4/239
2_Member	KEGG Pathway	hsa04666	Fc gamma R-mediated phagocytosis	-3.53982	-1.81542	207,5338,8398	AKT1,PLD2,PLA2G6	3/97
2_Member	KEGG Pathway	hsa05231	Choline metabolism in cancer	-3.52671	-1.80439	207,1956,5338	AKT1,EGFR,PLD2	3/98
2_Member	GO Biological Processes	GO:0002252	immune effector process	-3.4874	-1.77431	351,4353,5338,6714,8398	APP,MPO,PLD2,SRC,PLA2G6	5/457
2_Member	GO Biological Processes	GO:0006897	endocytosis	-3.22461	-1.55495	43,351,5338,6714,8398	ACHE,APP,PLD2,SRC,PLA2G6	5/522
2_Member	KEGG Pathway	hsa04072	Phospholipase D signaling pathway	-3.00487	-1.3755	207,1956,5338	AKT1,EGFR,PLD2	3/148
2_Member	GO Biological Processes	GO:0006909	phagocytosis	-2.9152	-1.30387	5338,6714,8398	PLD2,SRC,PLA2G6	3/159
2_Member	GO Biological Processes	GO:0098657	import into cell	-2.63834	-1.06245	43,351,5338,6714,8398	ACHE,APP,PLD2,SRC,PLA2G6	5/708
2_Member	GO Biological Processes	GO:0002429	immune response-activating cell surface receptor signaling pathway	-2.39291	-0.845646	5338,6714,8398	PLD2,SRC,PLA2G6	3/243
2_Member	GO Biological Processes	GO:0002768	immune response-regulating cell surface receptor signaling pathway	-2.24809	-0.717139	5338,6714,8398	PLD2,SRC,PLA2G6	3/274
2_Member	GO Biological Processes	GO:0002757	immune response-activating signaling pathway	-2.08569	-0.567235	5338,6714,8398	PLD2,SRC,PLA2G6	3/314
3_Summary	WikiPathways	WP4483	Relationship between inflammation COX 2 and EGFR	-12.2061	-8.33868	207,1588,1956,2099,5743,6714,875,1545,2629,4353,4524,7298,7299,1017,1109,1841,7357,983,5243,5338,290,4318,231,953,4907	AKT1,CYP19A1,EGFR,ESR1,PTGS2,SRC,CBS,CYP1B1,GBA1,MPO,MTHFR,TYMS,TYR,CDK2,AKR1C4,DTYMK,UGCG,CDK1,ABCB1,PLD2,ANPEP,MMP9,AKR1B1,ENTPD1,NT5E	25/-
3_Member	WikiPathways	WP4483	Relationship between inflammation COX 2 and EGFR	-12.2061	-8.33868	207,1588,1956,2099,5743,6714	AKT1,CYP19A1,EGFR,ESR1,PTGS2,SRC	6/25
3_Member	GO Biological Processes	GO:0031667	response to nutrient levels	-10.7053	-7.31498	207,875,1545,1956,2629,4353,4524,5743,6714,7298,7299	AKT1,CBS,CYP1B1,EGFR,GBA1,MPO,MTHFR,PTGS2,SRC,TYMS,TYR	11/476
3_Member	WikiPathways	WP2586	Aryl hydrocarbon receptor pathway	-10.4915	-7.17535	1017,1545,1956,2099,5743,6714	CDK2,CYP1B1,EGFR,ESR1,PTGS2,SRC	6/46
3_Member	GO Biological Processes	GO:0009991	response to extracellular stimulus	-10.431	-7.16565	207,875,1545,1956,2629,4353,4524,5743,6714,7298,7299	AKT1,CBS,CYP1B1,EGFR,GBA1,MPO,MTHFR,PTGS2,SRC,TYMS,TYR	11/505
3_Member	GO Biological Processes	GO:0033273	response to vitamin	-8.99946	-6.05287	875,1956,4524,5743,7298,7299	CBS,EGFR,MTHFR,PTGS2,TYMS,TYR	6/80
3_Member	GO Biological Processes	GO:0007584	response to nutrient	-8.90695	-5.98854	875,1545,1956,4524,5743,7298,7299	CBS,CYP1B1,EGFR,MTHFR,PTGS2,TYMS,TYR	7/154
3_Member	GO Biological Processes	GO:0009725	response to hormone	-8.4438	-5.6595	207,1109,1545,1841,1956,2099,2629,5743,6714,7298,7357	AKT1,AKR1C4,CYP1B1,DTYMK,EGFR,ESR1,GBA1,PTGS2,SRC,TYMS,UGCG	11/780
3_Member	GO Biological Processes	GO:0031960	response to corticosteroid	-7.30014	-4.71904	1545,1956,2629,5743,6714,7298	CYP1B1,EGFR,GBA1,PTGS2,SRC,TYMS	6/153
3_Member	GO Biological Processes	GO:0009410	response to xenobiotic stimulus	-7.12903	-4.5769	983,1545,1956,4524,5243,5743,6714,7298	CDK1,CYP1B1,EGFR,MTHFR,ABCB1,PTGS2,SRC,TYMS	8/426
3_Member	GO Biological Processes	GO:0048732	gland development	-7.12903	-4.5769	207,1545,1588,1956,2099,6714,7298,7299	AKT1,CYP1B1,CYP19A1,EGFR,ESR1,SRC,TYMS,TYR	8/426
3_Member	GO Biological Processes	GO:0048545	response to steroid hormone	-7.11459	-4.5694	1545,1956,2099,2629,5743,6714,7298	CYP1B1,EGFR,ESR1,GBA1,PTGS2,SRC,TYMS	7/280
3_Member	WikiPathways	WP2882	Nuclear receptors meta pathway	-6.77675	-4.26473	983,1545,1956,2099,5243,5743,6714	CDK1,CYP1B1,EGFR,ESR1,ABCB1,PTGS2,SRC	7/314
3_Member	GO Biological Processes	GO:1901654	response to ketone	-6.46287	-4.04776	207,1545,1956,2629,6714,7298	AKT1,CYP1B1,EGFR,GBA1,SRC,TYMS	6/212
3_Member	GO Biological Processes	GO:0032355	response to estradiol	-6.36914	-3.9884	1545,1588,1956,2099,5743	CYP1B1,CYP19A1,EGFR,ESR1,PTGS2	5/115
3_Member	KEGG Pathway	hsa05208	Chemical carcinogenesis - reactive oxygen species	-6.33413	-3.96272	207,1109,1545,1956,5338,6714	AKT1,AKR1C4,CYP1B1,EGFR,PLD2,SRC	6/223
3_Member	GO Biological Processes	GO:0051384	response to glucocorticoid	-6.08824	-3.77309	1545,1956,2629,5743,7298	CYP1B1,EGFR,GBA1,PTGS2,TYMS	5/131
3_Member	GO Biological Processes	GO:0048511	rhythmic process	-5.87843	-3.58312	983,1545,1956,2099,6714,7298	CDK1,CYP1B1,EGFR,ESR1,SRC,TYMS	6/267
3_Member	GO Biological Processes	GO:0042698	ovulation cycle	-5.67425	-3.42317	1545,1956,2099,6714	CYP1B1,EGFR,ESR1,SRC	4/69
3_Member	GO Biological Processes	GO:0035239	tube morphogenesis	-5.58868	-3.35474	207,290,1545,1956,2099,4524,5743,6714	AKT1,ANPEP,CYP1B1,EGFR,ESR1,MTHFR,PTGS2,SRC	8/682
3_Member	GO Biological Processes	GO:0032870	cellular response to hormone stimulus	-5.42332	-3.23108	207,1109,1545,1956,2099,6714,7357	AKT1,AKR1C4,CYP1B1,EGFR,ESR1,SRC,UGCG	7/501
3_Member	GO Biological Processes	GO:0071396	cellular response to lipid	-5.23672	-3.09359	207,1109,1545,1956,2099,4318,6714	AKT1,AKR1C4,CYP1B1,EGFR,ESR1,MMP9,SRC	7/535
3_Member	GO Biological Processes	GO:1901655	cellular response to ketone	-4.94643	-2.88941	207,1545,1956,6714	AKT1,CYP1B1,EGFR,SRC	4/105
3_Member	GO Biological Processes	GO:0071548	response to dexamethasone	-4.62665	-2.65319	1545,1956,2629	CYP1B1,EGFR,GBA1	3/42
3_Member	WikiPathways	WP2873	Aryl hydrocarbon receptor pathway	-4.5358	-2.58921	1545,1956,6714	CYP1B1,EGFR,SRC	3/45
3_Member	WikiPathways	WP5300	TROP2 regulatory signaling	-4.5358	-2.58921	1017,1956,6714	CDK2,EGFR,SRC	3/45
3_Member	GO Biological Processes	GO:0071407	cellular response to organic cyclic compound	-4.4897	-2.55001	983,1545,1956,2099,5743,6714	CDK1,CYP1B1,EGFR,ESR1,PTGS2,SRC	6/468
3_Member	GO Biological Processes	GO:0071383	cellular response to steroid hormone stimulus	-4.30428	-2.42065	1545,1956,2099,6714	CYP1B1,EGFR,ESR1,SRC	4/153
3_Member	Reactome Gene Sets	R-HSA-1236394	Signaling by ERBB4	-4.20361	-2.36151	1956,2099,6714	EGFR,ESR1,SRC	3/58
3_Member	Reactome Gene Sets	R-HSA-2219530	Constitutive Signaling by Aberrant PI3K in Cancer	-3.81964	-2.05375	1956,2099,6714	EGFR,ESR1,SRC	3/78
3_Member	GO Biological Processes	GO:0009612	response to mechanical stimulus	-3.74161	-1.9848	1956,4353,5743,6714	EGFR,MPO,PTGS2,SRC	4/214
3_Member	KEGG Pathway	hsa04912	GnRH signaling pathway	-3.59368	-1.86194	1956,5338,6714	EGFR,PLD2,SRC	3/93
3_Member	GO Biological Processes	GO:0022612	gland morphogenesis	-3.45089	-1.74385	1956,2099,6714	EGFR,ESR1,SRC	3/104
3_Member	GO Biological Processes	GO:0048565	digestive tract development	-3.15826	-1.50037	1956,6714,7298	EGFR,SRC,TYMS	3/131
3_Member	GO Biological Processes	GO:0055123	digestive system development	-3.04797	-1.40845	1956,6714,7298	EGFR,SRC,TYMS	3/143
3_Member	KEGG Pathway	hsa04921	Oxytocin signaling pathway	-2.95512	-1.33568	1956,5743,6714	EGFR,PTGS2,SRC	3/154
3_Member	GO Biological Processes	GO:0050878	regulation of body fluid levels	-2.92454	-1.31094	231,953,1956,6714	AKR1B1,ENTPD1,EGFR,SRC	4/353
3_Member	GO Biological Processes	GO:0002009	morphogenesis of an epithelium	-2.52382	-0.963193	1956,2099,4524,6714	EGFR,ESR1,MTHFR,SRC	4/455
3_Member	KEGG Pathway	hsa04144	Endocytosis	-2.35852	-0.818808	1956,5338,6714	EGFR,PLD2,SRC	3/250
3_Member	GO Biological Processes	GO:1903522	regulation of blood circulation	-2.32047	-0.78212	1956,5743,6714	EGFR,PTGS2,SRC	3/258
3_Member	GO Biological Processes	GO:0098609	cell-cell adhesion	-2.25742	-0.724468	1545,1956,4907,6714	CYP1B1,EGFR,NT5E,SRC	4/541
3_Member	GO Biological Processes	GO:0048729	tissue morphogenesis	-2.17834	-0.654015	1956,2099,4524,6714	EGFR,ESR1,MTHFR,SRC	4/570
3_Member	GO Biological Processes	GO:0060562	epithelial tube morphogenesis	-2.08569	-0.567235	2099,4524,6714	ESR1,MTHFR,SRC	3/314
4_Summary	GO Biological Processes	GO:0062197	cellular response to chemical stress	-11.6828	-7.98702	207,231,983,1545,1956,4137,4318,4353,5743,6714,1017,1841,4907,351,2099,9429,5338,240,43,6470,875,2629,1491,6240,7299,4524,1109,1588,8398,5243	AKT1,AKR1B1,CDK1,CYP1B1,EGFR,MAPT,MMP9,MPO,PTGS2,SRC,CDK2,DTYMK,NT5E,APP,ESR1,ABCG2,PLD2,ALOX5,ACHE,SHMT1,CBS,GBA1,CTH,RRM1,TYR,MTHFR,AKR1C4,CYP19A1,PLA2G6,ABCB1	30/-
4_Member	GO Biological Processes	GO:0062197	cellular response to chemical stress	-11.6828	-7.98702	207,231,983,1545,1956,4137,4318,4353,5743,6714	AKT1,AKR1B1,CDK1,CYP1B1,EGFR,MAPT,MMP9,MPO,PTGS2,SRC	10/274
4_Member	GO Biological Processes	GO:0010035	response to inorganic substance	-11.6326	-7.98702	207,983,1017,1545,1841,1956,4137,4318,4353,4907,5743,6714	AKT1,CDK1,CDK2,CYP1B1,DTYMK,EGFR,MAPT,MMP9,MPO,NT5E,PTGS2,SRC	12/525
4_Member	GO Biological Processes	GO:0034614	cellular response to reactive oxygen species	-11.1444	-7.64494	207,983,1545,1956,4137,4318,4353,6714	AKT1,CDK1,CYP1B1,EGFR,MAPT,MMP9,MPO,SRC	8/132
4_Member	GO Biological Processes	GO:0006979	response to oxidative stress	-10.4785	-7.17535	207,351,983,1545,1956,4137,4318,4353,5743,6714	AKT1,APP,CDK1,CYP1B1,EGFR,MAPT,MMP9,MPO,PTGS2,SRC	10/363
4_Member	GO Biological Processes	GO:0000302	response to reactive oxygen species	-10.0804	-6.93658	207,983,1545,1956,4137,4318,4353,6714	AKT1,CDK1,CYP1B1,EGFR,MAPT,MMP9,MPO,SRC	8/179
4_Member	WikiPathways	WP5322	CKAP4 signaling pathway map	-9.90824	-6.79415	207,983,1956,2099,4318,6714,9429	AKT1,CDK1,EGFR,ESR1,MMP9,SRC,ABCG2	7/111
4_Member	Canonical Pathways	M15	PID LYSOPHOSPHOLIPID PATHWAY	-9.55406	-6.48828	207,1956,4137,4318,5338,6714	AKT1,EGFR,MAPT,MMP9,PLD2,SRC	6/65
4_Member	WikiPathways	WP5158	Urotensin II mediated signaling pathway	-9.39397	-6.39186	207,240,983,1017,1956,4318	AKT1,ALOX5,CDK1,CDK2,EGFR,MMP9	6/69
4_Member	GO Biological Processes	GO:0034599	cellular response to oxidative stress	-9.35199	-6.38767	207,983,1545,1956,4137,4318,4353,6714	AKT1,CDK1,CYP1B1,EGFR,MAPT,MMP9,MPO,SRC	8/221
4_Member	WikiPathways	WP5144	NRP1 triggered signaling pathways in pancreatic cancer	-8.07141	-5.33966	207,1017,1956,4318,6714	AKT1,CDK2,EGFR,MMP9,SRC	5/53
4_Member	GO Biological Processes	GO:0046686	response to cadmium ion	-7.79486	-5.12242	207,983,1841,1956,4318	AKT1,CDK1,DTYMK,EGFR,MMP9	5/60
4_Member	Reactome Gene Sets	R-HSA-9009391	Extra-nuclear estrogen signaling	-7.24354	-4.66987	207,1956,2099,4318,6714	AKT1,EGFR,ESR1,MMP9,SRC	5/77
4_Member	GO Biological Processes	GO:1901699	cellular response to nitrogen compound	-6.96407	-4.43245	43,207,351,1017,1545,1956,5743,6470,6714	ACHE,AKT1,APP,CDK2,CYP1B1,EGFR,PTGS2,SHMT1,SRC	9/632
4_Member	KEGG Pathway	hsa01522	Endocrine resistance	-6.71613	-4.2167	207,1956,2099,4318,6714	AKT1,EGFR,ESR1,MMP9,SRC	5/98
4_Member	GO Biological Processes	GO:0048661	positive regulation of smooth muscle cell proliferation	-6.67218	-4.19689	207,1956,4318,5743,6714	AKT1,EGFR,MMP9,PTGS2,SRC	5/100
4_Member	Canonical Pathways	M41	PID ER NONGENOMIC PATHWAY	-6.63814	-4.18011	207,2099,4318,6714	AKT1,ESR1,MMP9,SRC	4/40
4_Member	WikiPathways	WP2038	Microtubule cytoskeleton regulation	-6.38884	-3.98879	207,983,4137,6714	AKT1,CDK1,MAPT,SRC	4/46
4_Member	GO Biological Processes	GO:0010038	response to metal ion	-6.37653	-3.9884	207,983,1841,1956,4137,4318,5743	AKT1,CDK1,DTYMK,EGFR,MAPT,MMP9,PTGS2	7/360
4_Member	GO Biological Processes	GO:0070141	response to UV-A	-6.11435	-3.79101	207,1956,4318	AKT1,EGFR,MMP9	3/14
4_Member	GO Biological Processes	GO:0071417	cellular response to organonitrogen compound	-6.02956	-3.72245	43,207,351,1545,1956,5743,6470,6714	ACHE,AKT1,APP,CYP1B1,EGFR,PTGS2,SHMT1,SRC	8/595
4_Member	KEGG Pathway	hsa04915	Estrogen signaling pathway	-5.99202	-3.68888	207,1956,2099,4318,6714	AKT1,EGFR,ESR1,MMP9,SRC	5/137
4_Member	GO Biological Processes	GO:0060135	maternal process involved in female pregnancy	-5.94876	-3.64955	207,875,2099,5743	AKT1,CBS,ESR1,PTGS2	4/59
4_Member	WikiPathways	WP5372	Involvement of secretase in neurodegenerative diseases	-5.84414	-3.56031	207,351,4137	AKT1,APP,MAPT	3/17
4_Member	WikiPathways	WP2324	AGE RAGE pathway	-5.75201	-3.48666	207,1956,4318,6714	AKT1,EGFR,MMP9,SRC	4/66
4_Member	GO Biological Processes	GO:0048143	astrocyte activation	-5.69112	-3.43352	351,1956,4137	APP,EGFR,MAPT	3/19
4_Member	Canonical Pathways	M184	PID ECADHERIN KERATINOCYTE PATHWAY	-5.55439	-3.32713	207,1956,6714	AKT1,EGFR,SRC	3/21
4_Member	GO Biological Processes	GO:0007565	female pregnancy	-5.54345	-3.3195	207,875,2099,4318,5743	AKT1,CBS,ESR1,MMP9,PTGS2	5/169
4_Member	GO Biological Processes	GO:0010562	positive regulation of phosphorus metabolic process	-5.4869	-3.28225	207,351,1956,2629,4137,4318,5743,6714	AKT1,APP,EGFR,GBA1,MAPT,MMP9,PTGS2,SRC	8/704
4_Member	GO Biological Processes	GO:0045937	positive regulation of phosphate metabolic process	-5.4869	-3.28225	207,351,1956,2629,4137,4318,5743,6714	AKT1,APP,EGFR,GBA1,MAPT,MMP9,PTGS2,SRC	8/704
4_Member	GO Biological Processes	GO:0048660	regulation of smooth muscle cell proliferation	-5.48148	-3.27997	207,1956,4318,5743,6714	AKT1,EGFR,MMP9,PTGS2,SRC	5/174
4_Member	WikiPathways	WP2261	Glioblastoma signaling pathways	-5.37358	-3.20188	207,1017,1956,6714	AKT1,CDK2,EGFR,SRC	4/82
4_Member	WikiPathways	WP1539	Angiogenesis	-5.37322	-3.20188	207,4318,6714	AKT1,MMP9,SRC	3/24
4_Member	GO Biological Processes	GO:0044703	multi-organism reproductive process	-5.29502	-3.13518	207,875,2099,4318,5743	AKT1,CBS,ESR1,MMP9,PTGS2	5/190
4_Member	KEGG Pathway	hsa05200	Pathways in cancer	-5.258	-3.10659	207,1017,1956,2099,4318,5338,5743	AKT1,CDK2,EGFR,ESR1,MMP9,PLD2,PTGS2	7/531
4_Member	GO Biological Processes	GO:0044706	multi-multicellular organism process	-5.20787	-3.07553	207,875,2099,4318,5743	AKT1,CBS,ESR1,MMP9,PTGS2	5/198
4_Member	GO Biological Processes	GO:0033138	positive regulation of peptidyl-serine phosphorylation	-5.15558	-3.04658	207,351,1956,5743	AKT1,APP,EGFR,PTGS2	4/93
4_Member	GO Biological Processes	GO:1900182	positive regulation of protein localization to nucleus	-5.15558	-3.04658	207,983,5743,6714	AKT1,CDK1,PTGS2,SRC	4/93
4_Member	KEGG Pathway	hsa05205	Proteoglycans in cancer	-5.13459	-3.03313	207,1956,2099,4318,6714	AKT1,EGFR,ESR1,MMP9,SRC	5/205
4_Member	Reactome Gene Sets	R-HSA-1280215	Cytokine Signaling in Immune system	-5.13215	-3.03313	207,240,351,983,4137,4318,5743,6714	AKT1,ALOX5,APP,CDK1,MAPT,MMP9,PTGS2,SRC	8/787
4_Member	KEGG Pathway	hsa05215	Prostate cancer	-5.08289	-2.98878	207,1017,1956,4318	AKT1,CDK2,EGFR,MMP9	4/97
4_Member	KEGG Pathway	hsa05207	Chemical carcinogenesis - receptor activation	-5.0639	-2.97465	207,1545,1956,2099,6714	AKT1,CYP1B1,EGFR,ESR1,SRC	5/212
4_Member	GO Biological Processes	GO:0010001	glial cell differentiation	-5.03436	-2.9499	207,351,1956,2629,4137	AKT1,APP,EGFR,GBA1,MAPT	5/215
4_Member	GO Biological Processes	GO:0030335	positive regulation of cell migration	-5.0135	-2.93614	207,351,1545,1956,4318,5743,6714	AKT1,APP,CYP1B1,EGFR,MMP9,PTGS2,SRC	7/579
4_Member	Reactome Gene Sets	R-HSA-8939211	ESR-mediated signaling	-4.96707	-2.899	207,1956,2099,4318,6714	AKT1,EGFR,ESR1,MMP9,SRC	5/222
4_Member	Reactome Gene Sets	R-HSA-2219528	PI3K/AKT Signaling in Cancer	-4.96288	-2.8971	207,1956,2099,6714	AKT1,EGFR,ESR1,SRC	4/104
4_Member	Reactome Gene Sets	R-HSA-6811558	PI5P, PP2A and IER3 Regulate PI3K/AKT Signaling	-4.93013	-2.87786	207,1956,2099,6714	AKT1,EGFR,ESR1,SRC	4/106
4_Member	GO Biological Processes	GO:0034405	response to fluid shear stress	-4.90642	-2.85855	207,5743,6714	AKT1,PTGS2,SRC	3/34
4_Member	GO Biological Processes	GO:0071241	cellular response to inorganic substance	-4.90198	-2.85848	207,1017,1956,4318,5743	AKT1,CDK2,EGFR,MMP9,PTGS2	5/229
4_Member	Reactome Gene Sets	R-HSA-6785807	Interleukin-4 and Interleukin-13 signaling	-4.89802	-2.85669	207,240,4318,5743	AKT1,ALOX5,MMP9,PTGS2	4/108
4_Member	GO Biological Processes	GO:2000147	positive regulation of cell motility	-4.88551	-2.84633	207,351,1545,1956,4318,5743,6714	AKT1,APP,CYP1B1,EGFR,MMP9,PTGS2,SRC	7/606
4_Member	GO Biological Processes	GO:0007610	behavior	-4.83968	-2.80265	207,351,1956,2629,4137,5743,6714	AKT1,APP,EGFR,GBA1,MAPT,PTGS2,SRC	7/616
4_Member	GO Biological Processes	GO:0040017	positive regulation of locomotion	-4.82158	-2.79181	207,351,1545,1956,4318,5743,6714	AKT1,APP,CYP1B1,EGFR,MMP9,PTGS2,SRC	7/620
4_Member	Reactome Gene Sets	R-HSA-199418	Negative regulation of the PI3K/AKT network	-4.82037	-2.79181	207,1956,2099,6714	AKT1,EGFR,ESR1,SRC	4/113
4_Member	GO Biological Processes	GO:2001243	negative regulation of intrinsic apoptotic signaling pathway	-4.80527	-2.78089	207,4318,5743,6714	AKT1,MMP9,PTGS2,SRC	4/114
4_Member	GO Biological Processes	GO:0014002	astrocyte development	-4.79418	-2.77609	351,1956,4137	APP,EGFR,MAPT	3/37
4_Member	GO Biological Processes	GO:0071276	cellular response to cadmium ion	-4.79418	-2.77609	207,1956,4318	AKT1,EGFR,MMP9	3/37
4_Member	WikiPathways	WP4659	Gastrin signaling pathway	-4.79031	-2.77609	207,1956,5743,6714	AKT1,EGFR,PTGS2,SRC	4/115
4_Member	GO Biological Processes	GO:0042327	positive regulation of phosphorylation	-4.7902	-2.77609	207,351,1956,4137,4318,5743,6714	AKT1,APP,EGFR,MAPT,MMP9,PTGS2,SRC	7/627
4_Member	GO Biological Processes	GO:2001234	negative regulation of apoptotic signaling pathway	-4.7693	-2.75922	207,1491,4318,5743,6714	AKT1,CTH,MMP9,PTGS2,SRC	5/244
4_Member	GO Biological Processes	GO:0009314	response to radiation	-4.75315	-2.74708	207,351,1956,4318,6240,7299	AKT1,APP,EGFR,MMP9,RRM1,TYR	6/420
4_Member	GO Biological Processes	GO:0061900	glial cell activation	-4.7245	-2.72239	351,1956,4137	APP,EGFR,MAPT	3/39
4_Member	Reactome Gene Sets	R-HSA-8878166	Transcriptional regulation by RUNX2	-4.70329	-2.70315	207,983,2099,6714	AKT1,CDK1,ESR1,SRC	4/121
4_Member	WikiPathways	WP2828	Bladder cancer	-4.69104	-2.6988	1956,4318,6714	EGFR,MMP9,SRC	3/40
4_Member	WikiPathways	WP4549	Fragile X syndrome	-4.68923	-2.6988	207,351,4318,6714	AKT1,APP,MMP9,SRC	4/122
4_Member	Canonical Pathways	M159	PID AMB2 NEUTROPHILS PATHWAY	-4.65843	-2.67374	207,4318,6714	AKT1,MMP9,SRC	3/41
4_Member	KEGG Pathway	hsa05219	Bladder cancer	-4.65843	-2.67374	1956,4318,6714	EGFR,MMP9,SRC	3/41
4_Member	GO Biological Processes	GO:0021782	glial cell development	-4.64774	-2.66682	207,351,1956,4137	AKT1,APP,EGFR,MAPT	4/125
4_Member	Canonical Pathways	M174	PID UPA UPAR PATHWAY	-4.62665	-2.65319	1956,4318,6714	EGFR,MMP9,SRC	3/42
4_Member	GO Biological Processes	GO:0033135	regulation of peptidyl-serine phosphorylation	-4.62066	-2.64904	207,351,1956,5743	AKT1,APP,EGFR,PTGS2	4/127
4_Member	KEGG Pathway	hsa04926	Relaxin signaling pathway	-4.59401	-2.62606	207,1956,4318,6714	AKT1,EGFR,MMP9,SRC	4/129
4_Member	WikiPathways	WP366	TGF beta signaling pathway	-4.55485	-2.59771	207,351,983,6714	AKT1,APP,CDK1,SRC	4/132
4_Member	GO Biological Processes	GO:0042063	gliogenesis	-4.55091	-2.59731	207,351,1956,2629,4137	AKT1,APP,EGFR,GBA1,MAPT	5/271
4_Member	GO Biological Processes	GO:0007611	learning or memory	-4.50551	-2.56264	351,1956,4137,5743,6714	APP,EGFR,MAPT,PTGS2,SRC	5/277
4_Member	GO Biological Processes	GO:1901652	response to peptide	-4.50529	-2.56264	207,351,1545,4318,5743,6714	AKT1,APP,CYP1B1,MMP9,PTGS2,SRC	6/465
4_Member	WikiPathways	WP5347	IL 26 signaling pathways	-4.45103	-2.5198	207,4318,4353	AKT1,MMP9,MPO	3/48
4_Member	GO Biological Processes	GO:0062013	positive regulation of small molecule metabolic process	-4.4307	-2.50447	207,351,5743,6714	AKT1,APP,PTGS2,SRC	4/142
4_Member	GO Biological Processes	GO:0007173	epidermal growth factor receptor signaling pathway	-4.42399	-2.50106	207,1956,6714	AKT1,EGFR,SRC	3/49
4_Member	GO Biological Processes	GO:1900180	regulation of protein localization to nucleus	-4.41879	-2.49977	207,983,5743,6714	AKT1,CDK1,PTGS2,SRC	4/143
4_Member	GO Biological Processes	GO:0043154	negative regulation of cysteine-type endopeptidase activity involved in apoptotic process	-4.39751	-2.48755	207,4318,6714	AKT1,MMP9,SRC	3/50
4_Member	GO Biological Processes	GO:0150076	neuroinflammatory response	-4.39751	-2.48755	351,1956,4137	APP,EGFR,MAPT	3/50
4_Member	Reactome Gene Sets	R-HSA-1227986	Signaling by ERBB2	-4.39751	-2.48755	207,1956,6714	AKT1,EGFR,SRC	3/50
4_Member	GO Biological Processes	GO:0036294	cellular response to decreased oxygen levels	-4.38358	-2.47521	207,875,5743,6714	AKT1,CBS,PTGS2,SRC	4/146
4_Member	Reactome Gene Sets	R-HSA-9006931	Signaling by Nuclear Receptors	-4.3545	-2.45401	207,1956,2099,4318,6714	AKT1,EGFR,ESR1,MMP9,SRC	5/298
4_Member	Canonical Pathways	M50	PID PTP1B PATHWAY	-4.34617	-2.45343	207,1956,6714	AKT1,EGFR,SRC	3/52
4_Member	GO Biological Processes	GO:0009411	response to UV	-4.32654	-2.43686	207,1956,4318,7299	AKT1,EGFR,MMP9,TYR	4/151
4_Member	WikiPathways	WP304	Kit receptor signaling pathway	-4.32126	-2.43613	207,4137,6714	AKT1,MAPT,SRC	3/53
4_Member	WikiPathways	WP3286	Copper homeostasis	-4.32126	-2.43613	207,351,4137	AKT1,APP,MAPT	3/53
4_Member	WikiPathways	WP61	Notch signaling pathway	-4.29684	-2.41876	207,4137,6714	AKT1,MAPT,SRC	3/54
4_Member	Canonical Pathways	M276	PID FGF PATHWAY	-4.27288	-2.40114	207,4318,6714	AKT1,MMP9,SRC	3/55
4_Member	GO Biological Processes	GO:0009416	response to light stimulus	-4.2666	-2.39774	207,351,1956,4318,7299	AKT1,APP,EGFR,MMP9,TYR	5/311
4_Member	GO Biological Processes	GO:0036293	response to decreased oxygen levels	-4.25343	-2.38913	207,875,4524,5743,6714	AKT1,CBS,MTHFR,PTGS2,SRC	5/313
4_Member	GO Biological Processes	GO:0044092	negative regulation of molecular function	-4.25122	-2.38913	207,1545,2099,2629,4137,4318,6714	AKT1,CYP1B1,ESR1,GBA1,MAPT,MMP9,SRC	7/762
4_Member	Canonical Pathways	M99	PID TXA2PATHWAY	-4.24936	-2.38913	207,1956,6714	AKT1,EGFR,SRC	3/56
4_Member	WikiPathways	WP2374	Oncostatin M signaling pathway	-4.24936	-2.38913	207,1017,6714	AKT1,CDK2,SRC	3/56
4_Member	GO Biological Processes	GO:0043281	regulation of cysteine-type endopeptidase activity involved in apoptotic process	-4.2287	-2.37451	207,4137,4318,6714	AKT1,MAPT,MMP9,SRC	4/160
4_Member	GO Biological Processes	GO:0061180	mammary gland epithelium development	-4.22628	-2.37451	207,2099,6714	AKT1,ESR1,SRC	3/57
4_Member	GO Biological Processes	GO:0070542	response to fatty acid	-4.22628	-2.37451	1109,5743,6714	AKR1C4,PTGS2,SRC	3/57
4_Member	GO Biological Processes	GO:0050890	cognition	-4.20802	-2.36152	351,1956,4137,5743,6714	APP,EGFR,MAPT,PTGS2,SRC	5/320
4_Member	GO Biological Processes	GO:0071453	cellular response to oxygen levels	-4.20774	-2.36152	207,875,5743,6714	AKT1,CBS,PTGS2,SRC	4/162
4_Member	KEGG Pathway	hsa05161	Hepatitis B	-4.20774	-2.36152	207,1017,4318,6714	AKT1,CDK2,MMP9,SRC	4/162
4_Member	WikiPathways	WP2032	Thyroid stimulating hormone TSH signaling pathway	-4.20361	-2.36151	207,1017,6714	AKT1,CDK2,SRC	3/58
4_Member	KEGG Pathway	hsa04370	VEGF signaling pathway	-4.18134	-2.3469	207,5743,6714	AKT1,PTGS2,SRC	3/59
4_Member	GO Biological Processes	GO:0043549	regulation of kinase activity	-4.16295	-2.33164	207,351,1956,2629,4137,6714	AKT1,APP,EGFR,GBA1,MAPT,SRC	6/536
4_Member	GO Biological Processes	GO:0031401	positive regulation of protein modification process	-4.1597	-2.33081	207,351,1956,2629,4318,5743,6714	AKT1,APP,EGFR,GBA1,MMP9,PTGS2,SRC	7/788
4_Member	GO Biological Processes	GO:0032496	response to lipopolysaccharide	-4.13261	-2.30791	207,4318,4353,5743,6714	AKT1,MMP9,MPO,PTGS2,SRC	5/332
4_Member	GO Biological Processes	GO:2000117	negative regulation of cysteine-type endopeptidase activity	-4.09602	-2.27654	207,4318,6714	AKT1,MMP9,SRC	3/63
4_Member	GO Biological Processes	GO:0070482	response to oxygen levels	-4.08394	-2.26575	207,875,4524,5743,6714	AKT1,CBS,MTHFR,PTGS2,SRC	5/340
4_Member	GO Biological Processes	GO:0010634	positive regulation of epithelial cell migration	-4.05871	-2.24275	207,4318,5743,6714	AKT1,MMP9,PTGS2,SRC	4/177
4_Member	GO Biological Processes	GO:0044057	regulation of system process	-4.05836	-2.24275	351,1588,1956,2629,5743,6714	APP,CYP19A1,EGFR,GBA1,PTGS2,SRC	6/560
4_Member	GO Biological Processes	GO:0038127	ERBB signaling pathway	-4.05545	-2.24112	207,1956,6714	AKT1,EGFR,SRC	3/65
4_Member	GO Biological Processes	GO:0048708	astrocyte differentiation	-4.03564	-2.2264	351,1956,4137	APP,EGFR,MAPT	3/66
4_Member	WikiPathways	WP3680	Physico chemical features and toxicity associated pathways	-4.03564	-2.2264	207,1956,6714	AKT1,EGFR,SRC	3/66
4_Member	Canonical Pathways	M105	PID TELOMERASE PATHWAY	-4.01614	-2.20943	207,1956,2099	AKT1,EGFR,ESR1	3/67
4_Member	GO Biological Processes	GO:0002237	response to molecule of bacterial origin	-4.00742	-2.20322	207,4318,4353,5743,6714	AKT1,MMP9,MPO,PTGS2,SRC	5/353
4_Member	WikiPathways	WP3303	RAC1 PAK1 p38 MMP2 pathway	-3.99694	-2.19546	207,1956,6714	AKT1,EGFR,SRC	3/68
4_Member	GO Biological Processes	GO:0001934	positive regulation of protein phosphorylation	-3.96674	-2.17712	207,351,1956,4318,5743,6714	AKT1,APP,EGFR,MMP9,PTGS2,SRC	6/582
4_Member	KEGG Pathway	hsa04917	Prolactin signaling pathway	-3.95941	-2.17479	207,2099,6714	AKT1,ESR1,SRC	3/70
4_Member	GO Biological Processes	GO:1902532	negative regulation of intracellular signal transduction	-3.9505	-2.16707	207,2099,2629,4318,5743,6714	AKT1,ESR1,GBA1,MMP9,PTGS2,SRC	6/586
4_Member	WikiPathways	WP2034	Leptin signaling pathway	-3.94106	-2.16124	207,2099,6714	AKT1,ESR1,SRC	3/71
4_Member	GO Biological Processes	GO:2000116	regulation of cysteine-type endopeptidase activity	-3.93992	-2.16124	207,4137,4318,6714	AKT1,MAPT,MMP9,SRC	4/190
4_Member	GO Biological Processes	GO:2001242	regulation of intrinsic apoptotic signaling pathway	-3.93992	-2.16124	207,4318,5743,6714	AKT1,MMP9,PTGS2,SRC	4/190
4_Member	GO Biological Processes	GO:0048871	multicellular organismal-level homeostasis	-3.89065	-2.11433	207,231,2629,4907,5743,6714	AKT1,AKR1B1,GBA1,NT5E,PTGS2,SRC	6/601
4_Member	GO Biological Processes	GO:0030162	regulation of proteolysis	-3.88672	-2.11157	207,1017,2629,4137,4318,6714	AKT1,CDK2,GBA1,MAPT,MMP9,SRC	6/602
4_Member	GO Biological Processes	GO:0051881	regulation of mitochondrial membrane potential	-3.87024	-2.09741	207,4137,6714	AKT1,MAPT,SRC	3/75
4_Member	WikiPathways	WP5055	Burn wound healing	-3.87024	-2.09741	43,207,4318	ACHE,AKT1,MMP9	3/75
4_Member	GO Biological Processes	GO:0071248	cellular response to metal ion	-3.85424	-2.08495	207,1956,4318,5743	AKT1,EGFR,MMP9,PTGS2	4/200
4_Member	GO Biological Processes	GO:0045913	positive regulation of carbohydrate metabolic process	-3.83628	-2.06924	207,351,6714	AKT1,APP,SRC	3/77
4_Member	KEGG Pathway	hsa01521	EGFR tyrosine kinase inhibitor resistance	-3.80323	-2.03848	207,1956,6714	AKT1,EGFR,SRC	3/79
4_Member	GO Biological Processes	GO:2001233	regulation of apoptotic signaling pathway	-3.77446	-2.01313	207,1491,4318,5743,6714	AKT1,CTH,MMP9,PTGS2,SRC	5/396
4_Member	WikiPathways	WP5353	A network map of Macrophage stimulating protein MSP signaling	-3.75524	-1.9973	207,4318,6714	AKT1,MMP9,SRC	3/82
4_Member	GO Biological Processes	GO:0051348	negative regulation of transferase activity	-3.73387	-1.97929	207,2629,4137,6714	AKT1,GBA1,MAPT,SRC	4/215
4_Member	GO Biological Processes	GO:0051338	regulation of transferase activity	-3.72792	-1.97445	207,351,1956,2629,4137,6714	AKT1,APP,EGFR,GBA1,MAPT,SRC	6/644
4_Member	WikiPathways	WP4806	EGFR tyrosine kinase inhibitor resistance	-3.72425	-1.97301	207,1956,6714	AKT1,EGFR,SRC	3/84
4_Member	KEGG Pathway	hsa04012	ErbB signaling pathway	-3.70904	-1.96001	207,1956,6714	AKT1,EGFR,SRC	3/85
4_Member	WikiPathways	WP4298	Acute viral myocarditis	-3.69402	-1.94828	207,4318,6714	AKT1,MMP9,SRC	3/86
4_Member	WikiPathways	WP138	Androgen receptor signaling pathway	-3.67918	-1.93453	207,1956,6714	AKT1,EGFR,SRC	3/87
4_Member	KEGG Pathway	hsa05163	Human cytomegalovirus infection	-3.65847	-1.916	207,1956,5743,6714	AKT1,EGFR,PTGS2,SRC	4/225
4_Member	WikiPathways	WP673	ErbB signaling pathway	-3.63569	-1.89754	207,1956,6714	AKT1,EGFR,SRC	3/90
4_Member	GO Biological Processes	GO:0009408	response to heat	-3.60753	-1.87259	207,4137,5743	AKT1,MAPT,PTGS2	3/92
4_Member	WikiPathways	WP5087	Pleural mesothelioma	-3.56752	-1.83789	207,1017,1956,4318,6714	AKT1,CDK2,EGFR,MMP9,SRC	5/439
4_Member	GO Biological Processes	GO:0042391	regulation of membrane potential	-3.53594	-1.81258	207,351,2629,4137,6714	AKT1,APP,GBA1,MAPT,SRC	5/446
4_Member	GO Biological Processes	GO:0009617	response to bacterium	-3.50372	-1.78656	207,4318,4353,5743,6714,8398	AKT1,MMP9,MPO,PTGS2,SRC,PLA2G6	6/709
4_Member	Canonical Pathways	M124	PID CXCR4 PATHWAY	-3.50091	-1.78477	207,4318,6714	AKT1,MMP9,SRC	3/100
4_Member	GO Biological Processes	GO:0043086	negative regulation of catalytic activity	-3.49176	-1.77663	207,2629,4137,4318,6714	AKT1,GBA1,MAPT,MMP9,SRC	5/456
4_Member	KEGG Pathway	hsa04625	C-type lectin receptor signaling pathway	-3.45089	-1.74385	207,5743,6714	AKT1,PTGS2,SRC	3/104
4_Member	GO Biological Processes	GO:0007420	brain development	-3.44573	-1.73969	351,875,1956,2629,6240,6714	APP,CBS,EGFR,GBA1,RRM1,SRC	6/727
4_Member	GO Biological Processes	GO:0045927	positive regulation of growth	-3.43919	-1.73514	207,983,1956,4137	AKT1,CDK1,EGFR,MAPT	4/257
4_Member	Reactome Gene Sets	R-HSA-449147	Signaling by Interleukins	-3.41904	-1.71598	207,240,351,4318,5743	AKT1,ALOX5,APP,MMP9,PTGS2	5/473
4_Member	GO Biological Processes	GO:0045859	regulation of protein kinase activity	-3.41485	-1.71458	207,351,1956,2629,6714	AKT1,APP,EGFR,GBA1,SRC	5/474
4_Member	WikiPathways	WP5124	Alzheimer 39 s disease	-3.40133	-1.70223	207,351,4137,5743	AKT1,APP,MAPT,PTGS2	4/263
4_Member	Reactome Gene Sets	R-HSA-1257604	PIP3 activates AKT signaling	-3.37049	-1.68014	207,1956,2099,6714	AKT1,EGFR,ESR1,SRC	4/268
4_Member	WikiPathways	WP2059	Alzheimer 39 s disease and miRNA effects	-3.37049	-1.68014	207,351,4137,5743	AKT1,APP,MAPT,PTGS2	4/268
4_Member	GO Biological Processes	GO:0051336	regulation of hydrolase activity	-3.36478	-1.67596	207,1956,2099,4137,4318,6714	AKT1,EGFR,ESR1,MAPT,MMP9,SRC	6/753
4_Member	GO Biological Processes	GO:0071363	cellular response to growth factor stimulus	-3.35723	-1.67008	207,1841,1956,4137,6714	AKT1,DTYMK,EGFR,MAPT,SRC	5/488
4_Member	GO Biological Processes	GO:0071900	regulation of protein serine/threonine kinase activity	-3.35228	-1.66671	207,1956,2629,6714	AKT1,EGFR,GBA1,SRC	4/271
4_Member	GO Biological Processes	GO:0050804	modulation of chemical synaptic transmission	-3.34111	-1.65649	43,351,1956,4137,5743	ACHE,APP,EGFR,MAPT,PTGS2	5/492
4_Member	GO Biological Processes	GO:0099177	regulation of trans-synaptic signaling	-3.3371	-1.65343	43,351,1956,4137,5743	ACHE,APP,EGFR,MAPT,PTGS2	5/493
4_Member	KEGG Pathway	hsa04668	TNF signaling pathway	-3.33412	-1.65235	207,4318,5743	AKT1,MMP9,PTGS2	3/114
4_Member	GO Biological Processes	GO:0060322	head development	-3.29284	-1.61483	351,875,1956,2629,6240,6714	APP,CBS,EGFR,GBA1,RRM1,SRC	6/777
4_Member	GO Biological Processes	GO:0052548	regulation of endopeptidase activity	-3.28731	-1.61116	207,4137,4318,6714	AKT1,MAPT,MMP9,SRC	4/282
4_Member	KEGG Pathway	hsa04919	Thyroid hormone signaling pathway	-3.25859	-1.5843	207,2099,6714	AKT1,ESR1,SRC	3/121
4_Member	GO Biological Processes	GO:0070848	response to growth factor	-3.23592	-1.56534	207,1841,1956,4137,6714	AKT1,DTYMK,EGFR,MAPT,SRC	5/519
4_Member	GO Biological Processes	GO:0010951	negative regulation of endopeptidase activity	-3.21745	-1.54928	207,4318,6714	AKT1,MMP9,SRC	3/125
4_Member	Reactome Gene Sets	R-HSA-9006934	Signaling by Receptor Tyrosine Kinases	-3.20965	-1.54272	207,1956,2099,4318,6714	AKT1,EGFR,ESR1,MMP9,SRC	5/526
4_Member	GO Biological Processes	GO:0010632	regulation of epithelial cell migration	-3.19752	-1.53151	207,4318,5743,6714	AKT1,MMP9,PTGS2,SRC	4/298
4_Member	GO Biological Processes	GO:0001666	response to hypoxia	-3.18667	-1.52157	875,4524,5743,6714	CBS,MTHFR,PTGS2,SRC	4/300
4_Member	GO Biological Processes	GO:0070555	response to interleukin-1	-3.17767	-1.51347	351,4524,6714	APP,MTHFR,SRC	3/129
4_Member	GO Biological Processes	GO:0071902	positive regulation of protein serine/threonine kinase activity	-3.16792	-1.50464	207,1956,6714	AKT1,EGFR,SRC	3/130
4_Member	GO Biological Processes	GO:0033674	positive regulation of kinase activity	-3.15987	-1.50037	207,1956,4137,6714	AKT1,EGFR,MAPT,SRC	4/305
4_Member	GO Biological Processes	GO:0052547	regulation of peptidase activity	-3.15456	-1.49756	207,4137,4318,6714	AKT1,MAPT,MMP9,SRC	4/306
4_Member	Reactome Gene Sets	R-HSA-9006925	Intracellular signaling by second messengers	-3.13354	-1.47832	207,1956,2099,6714	AKT1,EGFR,ESR1,SRC	4/310
4_Member	GO Biological Processes	GO:0010466	negative regulation of peptidase activity	-3.12972	-1.47627	207,4318,6714	AKT1,MMP9,SRC	3/134
4_Member	GO Biological Processes	GO:1901653	cellular response to peptide	-3.12833	-1.47576	207,351,1545,6714	AKT1,APP,CYP1B1,SRC	4/311
4_Member	WikiPathways	WP2380	Brain derived neurotrophic factor BDNF signaling pathway	-3.10185	-1.45192	207,4137,6714	AKT1,MAPT,SRC	3/137
4_Member	GO Biological Processes	GO:0071214	cellular response to abiotic stimulus	-3.09235	-1.44418	231,1956,4318,5743	AKR1B1,EGFR,MMP9,PTGS2	4/318
4_Member	GO Biological Processes	GO:0104004	cellular response to environmental stimulus	-3.09235	-1.44418	231,1956,4318,5743	AKR1B1,EGFR,MMP9,PTGS2	4/318
4_Member	GO Biological Processes	GO:0071456	cellular response to hypoxia	-3.08362	-1.43893	875,5743,6714	CBS,PTGS2,SRC	3/139
4_Member	KEGG Pathway	hsa05418	Fluid shear stress and atherosclerosis	-3.08362	-1.43893	207,4318,6714	AKT1,MMP9,SRC	3/139
4_Member	GO Biological Processes	GO:0006954	inflammatory response	-3.08041	-1.43659	207,240,351,1956,4137	AKT1,ALOX5,APP,EGFR,MAPT	5/562
4_Member	GO Biological Processes	GO:0048638	regulation of developmental growth	-3.03264	-1.39568	207,351,983,4137	AKT1,APP,CDK1,MAPT	4/330
4_Member	GO Biological Processes	GO:0032006	regulation of TOR signaling	-3.03054	-1.39528	207,2629,6714	AKT1,GBA1,SRC	3/145
4_Member	GO Biological Processes	GO:0062012	regulation of small molecule metabolic process	-3.02292	-1.38935	207,351,5743,6714	AKT1,APP,PTGS2,SRC	4/332
4_Member	GO Biological Processes	GO:0045598	regulation of fat cell differentiation	-3.02192	-1.3892	207,240,5743	AKT1,ALOX5,PTGS2	3/146
4_Member	KEGG Pathway	hsa05224	Breast cancer	-3.01336	-1.38316	207,1956,2099	AKT1,EGFR,ESR1	3/147
4_Member	GO Biological Processes	GO:0045862	positive regulation of proteolysis	-2.99889	-1.37036	207,2629,4137,6714	AKT1,GBA1,MAPT,SRC	4/337
4_Member	GO Biological Processes	GO:0001890	placenta development	-2.99643	-1.36874	207,1956,5743	AKT1,EGFR,PTGS2	3/149
4_Member	WikiPathways	WP4666	Hepatitis B infection	-2.97973	-1.35453	207,4318,6714	AKT1,MMP9,SRC	3/151
4_Member	WikiPathways	WP4262	Breast cancer pathway	-2.94702	-1.32922	207,1956,2099	AKT1,EGFR,ESR1	3/155
4_Member	GO Biological Processes	GO:0046777	protein autophosphorylation	-2.93899	-1.32362	207,1956,6714	AKT1,EGFR,SRC	3/156
4_Member	GO Biological Processes	GO:0050806	positive regulation of synaptic transmission	-2.93899	-1.32362	351,1956,5743	APP,EGFR,PTGS2	3/156
4_Member	GO Biological Processes	GO:0062207	regulation of pattern recognition receptor signaling pathway	-2.92307	-1.31094	207,2099,6714	AKT1,ESR1,SRC	3/158
4_Member	GO Biological Processes	GO:0009266	response to temperature stimulus	-2.90737	-1.29764	207,4137,5743	AKT1,MAPT,PTGS2	3/160
4_Member	GO Biological Processes	GO:0040008	regulation of growth	-2.90308	-1.29415	207,351,983,1956,4137	AKT1,APP,CDK1,EGFR,MAPT	5/616
4_Member	GO Biological Processes	GO:0030307	positive regulation of cell growth	-2.89188	-1.28534	207,1956,4137	AKT1,EGFR,MAPT	3/162
4_Member	Reactome Gene Sets	R-HSA-199991	Membrane Trafficking	-2.84786	-1.24448	207,351,1956,6714,8398	AKT1,APP,EGFR,SRC,PLA2G6	5/634
4_Member	GO Biological Processes	GO:0048639	positive regulation of developmental growth	-2.8392	-1.23818	207,983,4137	AKT1,CDK1,MAPT	3/169
4_Member	GO Biological Processes	GO:0043434	response to peptide hormone	-2.81966	-1.22021	207,1545,5743,6714	AKT1,CYP1B1,PTGS2,SRC	4/377
4_Member	GO Biological Processes	GO:0051347	positive regulation of transferase activity	-2.81545	-1.21678	207,1956,4137,6714	AKT1,EGFR,MAPT,SRC	4/378
4_Member	KEGG Pathway	hsa05010	Alzheimer disease	-2.79045	-1.19643	207,351,4137,5743	AKT1,APP,MAPT,PTGS2	4/384
4_Member	GO Biological Processes	GO:0080135	regulation of cellular response to stress	-2.7683	-1.17812	240,351,1956,4137,5743	ALOX5,APP,EGFR,MAPT,PTGS2	5/661
4_Member	GO Biological Processes	GO:0006109	regulation of carbohydrate metabolic process	-2.74723	-1.15781	207,351,6714	AKT1,APP,SRC	3/182
4_Member	GO Biological Processes	GO:0033673	negative regulation of kinase activity	-2.74045	-1.15331	207,2629,4137	AKT1,GBA1,MAPT	3/183
4_Member	Reactome Gene Sets	R-HSA-5653656	Vesicle-mediated transport	-2.73413	-1.14776	207,351,1956,6714,8398	AKT1,APP,EGFR,SRC,PLA2G6	5/673
4_Member	GO Biological Processes	GO:0030900	forebrain development	-2.69846	-1.11435	351,1956,6240,6714	APP,EGFR,RRM1,SRC	4/407
4_Member	KEGG Pathway	hsa04613	Neutrophil extracellular trap formation	-2.68756	-1.10421	207,4353,6714	AKT1,MPO,SRC	3/191
4_Member	KEGG Pathway	hsa05167	Kaposi sarcoma-associated herpesvirus infection	-2.66834	-1.08798	207,5743,6714	AKT1,PTGS2,SRC	3/194
4_Member	GO Biological Processes	GO:0007169	transmembrane receptor protein tyrosine kinase signaling pathway	-2.65648	-1.07762	207,1956,4318,6714	AKT1,EGFR,MMP9,SRC	4/418
4_Member	WikiPathways	WP306	Focal adhesion	-2.63699	-1.06184	207,1956,6714	AKT1,EGFR,SRC	3/199
4_Member	KEGG Pathway	hsa04510	Focal adhesion	-2.61251	-1.04132	207,1956,6714	AKT1,EGFR,SRC	3/203
4_Member	GO Biological Processes	GO:0001775	cell activation	-2.60155	-1.03336	351,1956,2629,4137,6714	APP,EGFR,GBA1,MAPT,SRC	5/722
4_Member	Reactome Gene Sets	R-HSA-5663202	Diseases of signal transduction by growth factor receptors and second messengers	-2.60118	-1.03336	207,1956,2099,6714	AKT1,EGFR,ESR1,SRC	4/433
4_Member	GO Biological Processes	GO:0051346	negative regulation of hydrolase activity	-2.58263	-1.01697	207,4318,6714	AKT1,MMP9,SRC	3/208
4_Member	GO Biological Processes	GO:0071222	cellular response to lipopolysaccharide	-2.58263	-1.01697	207,4318,6714	AKT1,MMP9,SRC	3/208
4_Member	KEGG Pathway	hsa04015	Rap1 signaling pathway	-2.57089	-1.00596	207,1956,6714	AKT1,EGFR,SRC	3/210
4_Member	GO Biological Processes	GO:0048167	regulation of synaptic plasticity	-2.54206	-0.978569	351,4137,5743	APP,MAPT,PTGS2	3/215
4_Member	KEGG Pathway	hsa05417	Lipid and atherosclerosis	-2.54206	-0.978569	207,4318,6714	AKT1,MMP9,SRC	3/215
4_Member	GO Biological Processes	GO:0070374	positive regulation of ERK1 and ERK2 cascade	-2.53638	-0.973609	351,1956,6714	APP,EGFR,SRC	3/216
4_Member	WikiPathways	WP5115	Network map of SARS CoV 2 signaling pathway	-2.52511	-0.963768	207,983,5743	AKT1,CDK1,PTGS2	3/218
4_Member	GO Biological Processes	GO:0001894	tissue homeostasis	-2.51951	-0.960313	4907,5743,6714	NT5E,PTGS2,SRC	3/219
4_Member	GO Biological Processes	GO:0060249	anatomical structure homeostasis	-2.51951	-0.960313	4907,5743,6714	NT5E,PTGS2,SRC	3/219
4_Member	GO Biological Processes	GO:0071219	cellular response to molecule of bacterial origin	-2.5084	-0.949916	207,4318,6714	AKT1,MMP9,SRC	3/221
4_Member	GO Biological Processes	GO:0050730	regulation of peptidyl-tyrosine phosphorylation	-2.48651	-0.929438	351,1956,6714	APP,EGFR,SRC	3/225
4_Member	GO Biological Processes	GO:0043269	regulation of monoatomic ion transport	-2.47344	-0.917082	207,4318,5243,5743	AKT1,MMP9,ABCB1,PTGS2	4/470
4_Member	KEGG Pathway	hsa04810	Regulation of actin cytoskeleton	-2.46503	-0.910077	207,1956,6714	AKT1,EGFR,SRC	3/229
4_Member	GO Biological Processes	GO:0045861	negative regulation of proteolysis	-2.44918	-0.899137	207,4318,6714	AKT1,MMP9,SRC	3/232
4_Member	GO Biological Processes	GO:0051345	positive regulation of hydrolase activity	-2.4185	-0.869848	207,1956,2099,4137	AKT1,EGFR,ESR1,MAPT	4/487
4_Member	GO Biological Processes	GO:0071375	cellular response to peptide hormone stimulus	-2.37804	-0.832735	207,1545,6714	AKT1,CYP1B1,SRC	3/246
4_Member	GO Biological Processes	GO:0071216	cellular response to biotic stimulus	-2.37313	-0.830001	207,4318,6714	AKT1,MMP9,SRC	3/247
4_Member	KEGG Pathway	hsa05131	Shigellosis	-2.37313	-0.830001	207,1956,6714	AKT1,EGFR,SRC	3/247
4_Member	GO Biological Processes	GO:0001819	positive regulation of cytokine production	-2.36873	-0.827163	351,1545,5743,6714	APP,CYP1B1,PTGS2,SRC	4/503
4_Member	WikiPathways	WP382	MAPK signaling pathway	-2.36824	-0.827163	207,1956,4137	AKT1,EGFR,MAPT	3/248
4_Member	GO Biological Processes	GO:0045860	positive regulation of protein kinase activity	-2.3158	-0.778133	207,1956,6714	AKT1,EGFR,SRC	3/259
4_Member	Reactome Gene Sets	R-HSA-76002	Platelet activation, signaling and aggregation	-2.29734	-0.761693	207,351,6714	AKT1,APP,SRC	3/263
4_Member	GO Biological Processes	GO:0032386	regulation of intracellular transport	-2.28822	-0.753247	983,5743,6714	CDK1,PTGS2,SRC	3/265
4_Member	GO Biological Processes	GO:0034330	cell junction organization	-2.2801	-0.7458	43,351,4137,6714	ACHE,APP,MAPT,SRC	4/533
4_Member	Reactome Gene Sets	R-HSA-112315	Transmission across Chemical Synapses	-2.26574	-0.732117	43,4137,6714	ACHE,MAPT,SRC	3/270
4_Member	GO Biological Processes	GO:1903039	positive regulation of leukocyte cell-cell adhesion	-2.24372	-0.715157	207,240,6714	AKT1,ALOX5,SRC	3/275
4_Member	GO Biological Processes	GO:0043065	positive regulation of apoptotic process	-2.23237	-0.705404	1545,4318,5743,6714	CYP1B1,MMP9,PTGS2,SRC	4/550
4_Member	GO Biological Processes	GO:0034329	cell junction assembly	-2.20937	-0.683729	43,351,6714	ACHE,APP,SRC	3/283
4_Member	GO Biological Processes	GO:0043068	positive regulation of programmed cell death	-2.17306	-0.64939	1545,4318,5743,6714	CYP1B1,MMP9,PTGS2,SRC	4/572
4_Member	KEGG Pathway	hsa04010	MAPK signaling pathway	-2.13584	-0.614136	207,1956,4137	AKT1,EGFR,MAPT	3/301
4_Member	GO Biological Processes	GO:0097435	supramolecular fiber organization	-2.12901	-0.607956	351,1545,4137,6714	APP,CYP1B1,MAPT,SRC	4/589
4_Member	GO Biological Processes	GO:0070372	regulation of ERK1 and ERK2 cascade	-2.1047	-0.584299	351,1956,6714	APP,EGFR,SRC	3/309
4_Member	GO Biological Processes	GO:0007162	negative regulation of cell adhesion	-2.10087	-0.58112	207,1545,6714	AKT1,CYP1B1,SRC	3/310
4_Member	GO Biological Processes	GO:0042326	negative regulation of phosphorylation	-2.07444	-0.556634	207,2629,4137	AKT1,GBA1,MAPT	3/317
4_Member	GO Biological Processes	GO:0022409	positive regulation of cell-cell adhesion	-2.05229	-0.535134	207,240,6714	AKT1,ALOX5,SRC	3/323
4_Member	Reactome Gene Sets	R-HSA-109582	Hemostasis	-2.04997	-0.533457	207,351,1017,6714	AKT1,APP,CDK2,SRC	4/621
4_Member	GO Biological Processes	GO:0007167	enzyme-linked receptor protein signaling pathway	-2.04758	-0.531709	207,1956,4318,6714	AKT1,EGFR,MMP9,SRC	4/622
4_Member	Reactome Gene Sets	R-HSA-388396	GPCR downstream signalling	-2.01921	-0.504628	207,351,1956,6714	AKT1,APP,EGFR,SRC	4/634
4_Member	GO Biological Processes	GO:0050808	synapse organization	-2.00235	-0.489048	43,351,4137	ACHE,APP,MAPT	3/337
5_Summary	KEGG Pathway	hsa00240	Pyrimidine metabolism	-9.86091	-6.77166	953,1841,4907,6240,7298,124583,6470,4524,9429,5338,8398,10400,23761,7357	ENTPD1,DTYMK,NT5E,RRM1,TYMS,CANT1,SHMT1,MTHFR,ABCG2,PLD2,PLA2G6,PEMT,PISD,UGCG	14/-
5_Member	KEGG Pathway	hsa00240	Pyrimidine metabolism	-9.86091	-6.77166	953,1841,4907,6240,7298,124583	ENTPD1,DTYMK,NT5E,RRM1,TYMS,CANT1	6/58
5_Member	KEGG Pathway	hsa01232	Nucleotide metabolism	-8.83857	-5.94119	953,1841,4907,6240,7298,124583	ENTPD1,DTYMK,NT5E,RRM1,TYMS,CANT1	6/85
5_Member	GO Biological Processes	GO:0009263	deoxyribonucleotide biosynthetic process	-8.58787	-5.76185	1841,6240,6470,7298	DTYMK,RRM1,SHMT1,TYMS	4/14
5_Member	GO Biological Processes	GO:0009265	2'-deoxyribonucleotide biosynthetic process	-8.58787	-5.76185	1841,6240,6470,7298	DTYMK,RRM1,SHMT1,TYMS	4/14
5_Member	GO Biological Processes	GO:0046385	deoxyribose phosphate biosynthetic process	-8.58787	-5.76185	1841,6240,6470,7298	DTYMK,RRM1,SHMT1,TYMS	4/14
5_Member	GO Biological Processes	GO:0009221	pyrimidine deoxyribonucleotide biosynthetic process	-7.37124	-4.76707	1841,6470,7298	DTYMK,SHMT1,TYMS	3/6
5_Member	WikiPathways	WP1601	Fluoropyrimidine activity	-6.93027	-4.40642	4524,6240,7298,9429	MTHFR,RRM1,TYMS,ABCG2	4/34
5_Member	Reactome Gene Sets	R-HSA-15869	Metabolism of nucleotides	-6.69404	-4.20684	953,1841,4907,6240,7298	ENTPD1,DTYMK,NT5E,RRM1,TYMS	5/99
5_Member	GO Biological Processes	GO:0009394	2'-deoxyribonucleotide metabolic process	-6.59398	-4.15254	1841,6240,6470,7298	DTYMK,RRM1,SHMT1,TYMS	4/41
5_Member	GO Biological Processes	GO:0009262	deoxyribonucleotide metabolic process	-6.55092	-4.12021	1841,6240,6470,7298	DTYMK,RRM1,SHMT1,TYMS	4/42
5_Member	GO Biological Processes	GO:0019692	deoxyribose phosphate metabolic process	-6.55092	-4.12021	1841,6240,6470,7298	DTYMK,RRM1,SHMT1,TYMS	4/42
5_Member	GO Biological Processes	GO:0090407	organophosphate biosynthetic process	-6.31581	-3.95099	1841,5338,6240,6470,7298,8398,10400,23761	DTYMK,PLD2,RRM1,SHMT1,TYMS,PLA2G6,PEMT,PISD	8/545
5_Member	GO Biological Processes	GO:0009123	nucleoside monophosphate metabolic process	-5.50569	-3.29149	1841,4907,6470,7298	DTYMK,NT5E,SHMT1,TYMS	4/76
5_Member	GO Biological Processes	GO:0009219	pyrimidine deoxyribonucleotide metabolic process	-5.43082	-3.2355	1841,6470,7298	DTYMK,SHMT1,TYMS	3/23
5_Member	GO Biological Processes	GO:0009132	nucleoside diphosphate metabolic process	-5.37358	-3.20188	953,1841,4907,6240	ENTPD1,DTYMK,NT5E,RRM1	4/82
5_Member	GO Biological Processes	GO:0072527	pyrimidine-containing compound metabolic process	-5.33176	-3.16332	1841,6240,6470,7298	DTYMK,RRM1,SHMT1,TYMS	4/84
5_Member	Reactome Gene Sets	R-HSA-499943	Interconversion of nucleotide di- and triphosphates	-5.07329	-2.98162	1841,6240,7298	DTYMK,RRM1,TYMS	3/30
5_Member	GO Biological Processes	GO:0006221	pyrimidine nucleotide biosynthetic process	-4.98713	-2.91569	1841,6470,7298	DTYMK,SHMT1,TYMS	3/32
5_Member	GO Biological Processes	GO:1901137	carbohydrate derivative biosynthetic process	-4.93217	-2.87786	1841,4907,6240,6470,7298,7357,124583	DTYMK,NT5E,RRM1,SHMT1,TYMS,UGCG,CANT1	7/596
5_Member	GO Biological Processes	GO:0009112	nucleobase metabolic process	-4.90642	-2.85855	6240,6470,7298	RRM1,SHMT1,TYMS	3/34
5_Member	GO Biological Processes	GO:0072528	pyrimidine-containing compound biosynthetic process	-4.62665	-2.65319	1841,6470,7298	DTYMK,SHMT1,TYMS	3/42
5_Member	GO Biological Processes	GO:0006220	pyrimidine nucleotide metabolic process	-4.32126	-2.43613	1841,6470,7298	DTYMK,SHMT1,TYMS	3/53
5_Member	GO Biological Processes	GO:0006753	nucleoside phosphate metabolic process	-4.18088	-2.3469	953,1841,4907,6240,6470,7298	ENTPD1,DTYMK,NT5E,RRM1,SHMT1,TYMS	6/532
5_Member	GO Biological Processes	GO:0055086	nucleobase-containing small molecule metabolic process	-3.89854	-2.12103	953,1841,4907,6240,6470,7298	ENTPD1,DTYMK,NT5E,RRM1,SHMT1,TYMS	6/599
5_Member	GO Biological Processes	GO:0009165	nucleotide biosynthetic process	-3.38892	-1.69373	1841,6240,6470,7298	DTYMK,RRM1,SHMT1,TYMS	4/265
5_Member	GO Biological Processes	GO:1901293	nucleoside phosphate biosynthetic process	-3.37661	-1.68433	1841,6240,6470,7298	DTYMK,RRM1,SHMT1,TYMS	4/267
5_Member	GO Biological Processes	GO:0009117	nucleotide metabolic process	-3.21711	-1.54928	1841,4907,6240,6470,7298	DTYMK,NT5E,RRM1,SHMT1,TYMS	5/524
5_Member	GO Biological Processes	GO:0009141	nucleoside triphosphate metabolic process	-2.60046	-1.03336	1841,4907,7298	DTYMK,NT5E,TYMS	3/205
6_Summary	GO Biological Processes	GO:1901657	glycosyl compound metabolic process	-8.90171	-5.98854	231,1109,1841,2629,2990,4907,23659	AKR1B1,AKR1C4,DTYMK,GBA1,GUSB,NT5E,PLA2G15	7/-
6_Member	GO Biological Processes	GO:1901657	glycosyl compound metabolic process	-8.90171	-5.98854	231,1109,1841,2629,2990,4907	AKR1B1,AKR1C4,DTYMK,GBA1,GUSB,NT5E	6/83
6_Member	GO Biological Processes	GO:0016137	glycoside metabolic process	-7.81413	-5.13236	231,1109,2629,2990	AKR1B1,AKR1C4,GBA1,GUSB	4/21
6_Member	KEGG Pathway	hsa04142	Lysosome	-3.14867	-1.49256	2629,2990,23659	GBA1,GUSB,PLA2G15	3/132
6_Member	GO Biological Processes	GO:1901136	carbohydrate derivative catabolic process	-2.53073	-0.968675	2629,2990,4907	GBA1,GUSB,NT5E	3/217
7_Summary	GO Biological Processes	GO:0050727	regulation of inflammatory response	-8.44347	-5.6595	240,351,1588,2099,2629,4318,4907,5743,6714	ALOX5,APP,CYP19A1,ESR1,GBA1,MMP9,NT5E,PTGS2,SRC	9/-
7_Member	GO Biological Processes	GO:0050727	regulation of inflammatory response	-8.44347	-5.6595	240,351,1588,2099,2629,4318,4907,5743,6714	ALOX5,APP,CYP19A1,ESR1,GBA1,MMP9,NT5E,PTGS2,SRC	9/425
7_Member	GO Biological Processes	GO:0050728	negative regulation of inflammatory response	-5.17614	-3.0516	240,1588,2629,4907,6714	ALOX5,CYP19A1,GBA1,NT5E,SRC	5/201
7_Member	GO Biological Processes	GO:0031348	negative regulation of defense response	-4.41778	-2.49977	240,1588,2629,4907,6714	ALOX5,CYP19A1,GBA1,NT5E,SRC	5/289
7_Member	GO Biological Processes	GO:0032102	negative regulation of response to external stimulus	-3.51814	-1.79757	240,1588,2629,4907,6714	ALOX5,CYP19A1,GBA1,NT5E,SRC	5/450
7_Member	GO Biological Processes	GO:0050900	leukocyte migration	-2.38297	-0.836404	240,2629,6714	ALOX5,GBA1,SRC	3/245
8_Summary	WikiPathways	WP2431	Spinal cord injury	-7.93142	-5.22036	983,1017,1956,4318,5743,8398,207,351,6240,5243,6714,7298,875,1545,4907,6472,1841,1491,5338,2099,2629,953	CDK1,CDK2,EGFR,MMP9,PTGS2,PLA2G6,AKT1,APP,RRM1,ABCB1,SRC,TYMS,CBS,CYP1B1,NT5E,SHMT2,DTYMK,CTH,PLD2,ESR1,GBA1,ENTPD1	22/-
8_Member	WikiPathways	WP2431	Spinal cord injury	-7.93142	-5.22036	983,1017,1956,4318,5743,8398	CDK1,CDK2,EGFR,MMP9,PTGS2,PLA2G6	6/120
8_Member	GO Biological Processes	GO:1901992	positive regulation of mitotic cell cycle phase transition	-6.69404	-4.20684	207,351,983,1956,6240	AKT1,APP,CDK1,EGFR,RRM1	5/99
8_Member	GO Biological Processes	GO:0000086	G2/M transition of mitotic cell cycle	-6.31325	-3.95099	351,983,1017,5243	APP,CDK1,CDK2,ABCB1	4/48
8_Member	GO Biological Processes	GO:1901989	positive regulation of cell cycle phase transition	-6.2772	-3.91944	207,351,983,1956,6240	AKT1,APP,CDK1,EGFR,RRM1	5/120
8_Member	GO Biological Processes	GO:0044839	cell cycle G2/M phase transition	-6.1378	-3.81031	351,983,1017,5243	APP,CDK1,CDK2,ABCB1	4/53
8_Member	GO Biological Processes	GO:0045931	positive regulation of mitotic cell cycle	-6.10472	-3.7855	207,351,983,1956,6240	AKT1,APP,CDK1,EGFR,RRM1	5/130
8_Member	Reactome Gene Sets	R-HSA-453279	Mitotic G1 phase and G1/S transition	-5.8121	-3.53203	207,983,1017,6714,7298	AKT1,CDK1,CDK2,SRC,TYMS	5/149
8_Member	Canonical Pathways	M40	PID E2F PATHWAY	-5.57587	-3.34528	983,1017,6240,7298	CDK1,CDK2,RRM1,TYMS	4/73
8_Member	WikiPathways	WP2446	Retinoblastoma gene in cancer	-5.23159	-3.09118	983,1017,6240,7298	CDK1,CDK2,RRM1,TYMS	4/89
8_Member	GO Biological Processes	GO:0006259	DNA metabolic process	-5.21786	-3.08015	875,983,1017,1545,4907,6240,6714,7298	CBS,CDK1,CDK2,CYP1B1,NT5E,RRM1,SRC,TYMS	8/766
8_Member	GO Biological Processes	GO:1901990	regulation of mitotic cell cycle phase transition	-5.16689	-3.0516	207,351,983,1017,1956,6240	AKT1,APP,CDK1,CDK2,EGFR,RRM1	6/355
8_Member	GO Biological Processes	GO:0010971	positive regulation of G2/M transition of mitotic cell cycle	-5.16568	-3.0516	351,983,6240	APP,CDK1,RRM1	3/28
8_Member	GO Biological Processes	GO:1902751	positive regulation of cell cycle G2/M phase transition	-5.02949	-2.94977	351,983,6240	APP,CDK1,RRM1	3/31
8_Member	GO Biological Processes	GO:0010389	regulation of G2/M transition of mitotic cell cycle	-4.99629	-2.92127	351,983,1017,6240	APP,CDK1,CDK2,RRM1	4/102
8_Member	Reactome Gene Sets	R-HSA-6804757	Regulation of TP53 Degradation	-4.83051	-2.79773	207,983,1017	AKT1,CDK1,CDK2	3/36
8_Member	GO Biological Processes	GO:1902749	regulation of cell cycle G2/M phase transition	-4.80527	-2.78089	351,983,1017,6240	APP,CDK1,CDK2,RRM1	4/114
8_Member	Reactome Gene Sets	R-HSA-6806003	Regulation of TP53 Expression and Degradation	-4.79418	-2.77609	207,983,1017	AKT1,CDK1,CDK2	3/37
8_Member	GO Biological Processes	GO:0045740	positive regulation of DNA replication	-4.75886	-2.75079	983,1017,1956	CDK1,CDK2,EGFR	3/38
8_Member	GO Biological Processes	GO:0090068	positive regulation of cell cycle process	-4.58956	-2.62342	207,351,983,1956,6240	AKT1,APP,CDK1,EGFR,RRM1	5/266
8_Member	Reactome Gene Sets	R-HSA-69206	G1/S Transition	-4.5678	-2.60528	207,983,1017,7298	AKT1,CDK1,CDK2,TYMS	4/131
8_Member	GO Biological Processes	GO:1901987	regulation of cell cycle phase transition	-4.55273	-2.59736	207,351,983,1017,1956,6240	AKT1,APP,CDK1,CDK2,EGFR,RRM1	6/456
8_Member	WikiPathways	WP1971	Integrated cancer pathway	-4.5358	-2.58921	207,983,1017	AKT1,CDK1,CDK2	3/45
8_Member	GO Biological Processes	GO:0043467	regulation of generation of precursor metabolites and energy	-4.45478	-2.52187	207,351,983,6472	AKT1,APP,CDK1,SHMT2	4/140
8_Member	GO Biological Processes	GO:0044772	mitotic cell cycle phase transition	-4.4307	-2.50447	351,983,1017,5243	APP,CDK1,CDK2,ABCB1	4/142
8_Member	GO Biological Processes	GO:0016310	phosphorylation	-4.40672	-2.49194	207,351,983,1017,1841,1956,6714	AKT1,APP,CDK1,CDK2,DTYMK,EGFR,SRC	7/720
8_Member	GO Biological Processes	GO:0006468	protein phosphorylation	-4.3786	-2.47183	207,351,983,1017,1956,6714	AKT1,APP,CDK1,CDK2,EGFR,SRC	6/490
8_Member	GO Biological Processes	GO:0051054	positive regulation of DNA metabolic process	-4.36143	-2.45847	207,983,1017,1545,1956	AKT1,CDK1,CDK2,CYP1B1,EGFR	5/297
8_Member	KEGG Pathway	hsa05226	Gastric cancer	-4.34912	-2.45343	207,1017,1956,5243	AKT1,CDK2,EGFR,ABCB1	4/149
8_Member	Reactome Gene Sets	R-HSA-8848021	Signaling by PTK6	-4.29684	-2.41876	207,1017,1956	AKT1,CDK2,EGFR	3/54
8_Member	Reactome Gene Sets	R-HSA-9006927	Signaling by Non-Receptor Tyrosine Kinases	-4.29684	-2.41876	207,1017,1956	AKT1,CDK2,EGFR	3/54
8_Member	GO Biological Processes	GO:0044770	cell cycle phase transition	-4.28232	-2.40614	351,983,1017,5243	APP,CDK1,CDK2,ABCB1	4/155
8_Member	GO Biological Processes	GO:1900087	positive regulation of G1/S transition of mitotic cell cycle	-4.27288	-2.40114	207,1956,6240	AKT1,EGFR,RRM1	3/55
8_Member	GO Biological Processes	GO:0007346	regulation of mitotic cell cycle	-4.23097	-2.37499	207,351,983,1017,1956,6240	AKT1,APP,CDK1,CDK2,EGFR,RRM1	6/521
8_Member	GO Biological Processes	GO:0051052	regulation of DNA metabolic process	-4.21719	-2.36682	207,983,1017,1545,1956,6714	AKT1,CDK1,CDK2,CYP1B1,EGFR,SRC	6/524
8_Member	GO Biological Processes	GO:0018193	peptidyl-amino acid modification	-4.18088	-2.3469	207,983,1017,1491,1956,6714	AKT1,CDK1,CDK2,CTH,EGFR,SRC	6/532
8_Member	GO Biological Processes	GO:0045787	positive regulation of cell cycle	-4.11421	-2.29212	207,351,983,1956,6240	AKT1,APP,CDK1,EGFR,RRM1	5/335
8_Member	GO Biological Processes	GO:1902808	positive regulation of cell cycle G1/S phase transition	-3.99694	-2.19546	207,1956,6240	AKT1,EGFR,RRM1	3/68
8_Member	GO Biological Processes	GO:2000045	regulation of G1/S transition of mitotic cell cycle	-3.98456	-2.18781	207,1017,1956,6240	AKT1,CDK2,EGFR,RRM1	4/185
8_Member	Canonical Pathways	M121	PID MTOR 4PATHWAY	-3.97804	-2.18496	207,1017,5338	AKT1,CDK2,PLD2	3/69
8_Member	WikiPathways	WP707	DNA damage response	-3.97804	-2.18496	207,983,1017	AKT1,CDK1,CDK2	3/69
8_Member	GO Biological Processes	GO:1902806	regulation of cell cycle G1/S phase transition	-3.76508	-2.00488	207,1017,1956,6240	AKT1,CDK2,EGFR,RRM1	4/211
8_Member	Canonical Pathways	M2	PID SMAD2 3NUCLEAR PATHWAY	-3.75524	-1.9973	207,1017,2099	AKT1,CDK2,ESR1	3/82
8_Member	KEGG Pathway	hsa05222	Small cell lung cancer	-3.60753	-1.87259	207,1017,5743	AKT1,CDK2,PTGS2	3/92
8_Member	WikiPathways	WP4658	Small cell lung cancer	-3.55306	-1.82658	207,1017,5743	AKT1,CDK2,PTGS2	3/96
8_Member	KEGG Pathway	hsa04914	Progesterone-mediated oocyte maturation	-3.47564	-1.76357	207,983,1017	AKT1,CDK1,CDK2	3/102
8_Member	WikiPathways	WP2263	Androgen receptor network in prostate cancer	-3.39111	-1.69494	207,983,1017	AKT1,CDK1,CDK2	3/109
8_Member	GO Biological Processes	GO:0010564	regulation of cell cycle process	-3.38317	-1.68895	207,351,983,1017,1956,6240	AKT1,APP,CDK1,CDK2,EGFR,RRM1	6/747
8_Member	GO Biological Processes	GO:0006275	regulation of DNA replication	-3.23784	-1.56633	983,1017,1956	CDK1,CDK2,EGFR	3/123
8_Member	KEGG Pathway	hsa04068	FoxO signaling pathway	-3.15826	-1.50037	207,1017,1956	AKT1,CDK2,EGFR	3/131
8_Member	GO Biological Processes	GO:0032434	regulation of proteasomal ubiquitin-dependent protein catabolic process	-3.12972	-1.47627	207,1017,2629	AKT1,CDK2,GBA1	3/134
8_Member	Reactome Gene Sets	R-HSA-69278	Cell Cycle, Mitotic	-3.08735	-1.44086	207,983,1017,6714,7298	AKT1,CDK1,CDK2,SRC,TYMS	5/560
8_Member	KEGG Pathway	hsa05165	Human papillomavirus infection	-3.02777	-1.39336	207,1017,1956,5743	AKT1,CDK2,EGFR,PTGS2	4/331
8_Member	KEGG Pathway	hsa04218	Cellular senescence	-2.93899	-1.32362	207,983,1017	AKT1,CDK1,CDK2	3/156
8_Member	KEGG Pathway	hsa05160	Hepatitis C	-2.92307	-1.31094	207,1017,1956	AKT1,CDK2,EGFR	3/158
8_Member	Reactome Gene Sets	R-HSA-5633007	Regulation of TP53 Activity	-2.90737	-1.29764	207,983,1017	AKT1,CDK1,CDK2	3/160
8_Member	GO Biological Processes	GO:0042176	regulation of protein catabolic process	-2.89316	-1.28534	207,1017,1956,2629	AKT1,CDK2,EGFR,GBA1	4/360
8_Member	GO Biological Processes	GO:0018105	peptidyl-serine phosphorylation	-2.89188	-1.28534	207,983,1017	AKT1,CDK1,CDK2	3/162
8_Member	GO Biological Processes	GO:2000058	regulation of ubiquitin-dependent protein catabolic process	-2.8392	-1.23818	207,1017,2629	AKT1,CDK2,GBA1	3/169
8_Member	GO Biological Processes	GO:0045786	negative regulation of cell cycle	-2.81126	-1.21414	983,1017,1956,5743	CDK1,CDK2,EGFR,PTGS2	4/379
8_Member	GO Biological Processes	GO:0018209	peptidyl-serine modification	-2.79585	-1.20028	207,983,1017	AKT1,CDK1,CDK2	3/175
8_Member	GO Biological Processes	GO:0061136	regulation of proteasomal protein catabolic process	-2.70056	-1.1157	207,1017,2629	AKT1,CDK2,GBA1	3/189
8_Member	Reactome Gene Sets	R-HSA-1640170	Cell Cycle	-2.68417	-1.10157	207,983,1017,6714,7298	AKT1,CDK1,CDK2,SRC,TYMS	5/691
8_Member	GO Biological Processes	GO:0006260	DNA replication	-2.64319	-1.06656	983,1017,6240	CDK1,CDK2,RRM1	3/198
8_Member	KEGG Pathway	hsa05169	Epstein-Barr virus infection	-2.61858	-1.04564	207,953,1017	AKT1,ENTPD1,CDK2	3/202
8_Member	GO Biological Processes	GO:1903050	regulation of proteolysis involved in protein catabolic process	-2.47036	-0.914703	207,1017,2629	AKT1,CDK2,GBA1	3/228
8_Member	GO Biological Processes	GO:0045930	negative regulation of mitotic cell cycle	-2.45444	-0.901597	983,1017,1956	CDK1,CDK2,EGFR	3/231
8_Member	GO Biological Processes	GO:1903047	mitotic cell cycle process	-2.37179	-0.829348	351,983,1017,5243	APP,CDK1,CDK2,ABCB1	4/502
8_Member	GO Biological Processes	GO:0000278	mitotic cell cycle	-2.13924	-0.616881	351,983,1017,5243	APP,CDK1,CDK2,ABCB1	4/585
9_Summary	GO Biological Processes	GO:0009636	response to toxic substance	-7.6222	-4.97664	983,1545,4353,5243,5743,7298,9429,1109,2629,7357,23761,290	CDK1,CYP1B1,MPO,ABCB1,PTGS2,TYMS,ABCG2,AKR1C4,GBA1,UGCG,PISD,ANPEP	12/-
9_Member	GO Biological Processes	GO:0009636	response to toxic substance	-7.6222	-4.97664	983,1545,4353,5243,5743,7298,9429	CDK1,CYP1B1,MPO,ABCB1,PTGS2,TYMS,ABCG2	7/236
9_Member	GO Biological Processes	GO:0010876	lipid localization	-6.20388	-3.86367	1109,2629,5243,5743,7357,9429,23761	AKR1C4,GBA1,ABCB1,PTGS2,UGCG,ABCG2,PISD	7/382
9_Member	GO Biological Processes	GO:0098754	detoxification	-4.50404	-2.56264	4353,5243,5743,9429	MPO,ABCB1,PTGS2,ABCG2	4/136
9_Member	GO Biological Processes	GO:0006869	lipid transport	-4.04235	-2.2293	1109,5243,5743,7357,9429	AKR1C4,ABCB1,PTGS2,UGCG,ABCG2	5/347
9_Member	Canonical Pathways	M195	PID CMYB PATHWAY	-3.72425	-1.97301	290,4353,5743	ANPEP,MPO,PTGS2	3/84
9_Member	GO Biological Processes	GO:1990748	cellular detoxification	-3.39111	-1.69494	4353,5743,9429	MPO,PTGS2,ABCG2	3/109
9_Member	GO Biological Processes	GO:0097237	cellular response to toxic substance	-3.29039	-1.61331	4353,5743,9429	MPO,PTGS2,ABCG2	3/118
9_Member	GO Biological Processes	GO:0046942	carboxylic acid transport	-3.16519	-1.50371	1109,5243,5743,9429	AKR1C4,ABCB1,PTGS2,ABCG2	4/304
9_Member	GO Biological Processes	GO:0015849	organic acid transport	-3.15987	-1.50037	1109,5243,5743,9429	AKR1C4,ABCB1,PTGS2,ABCG2	4/305
9_Member	GO Biological Processes	GO:0015718	monocarboxylic acid transport	-2.97147	-1.34875	1109,5743,9429	AKR1C4,PTGS2,ABCG2	3/152
9_Member	GO Biological Processes	GO:0015711	organic anion transport	-2.74172	-1.15331	1109,5243,5743,9429	AKR1C4,ABCB1,PTGS2,ABCG2	4/396
10_Summary	GO Biological Processes	GO:0120254	olefinic compound metabolic process	-7.43914	-4.81888	231,240,1109,1545,1588,5743,8398,23659,207,4137,351	AKR1B1,ALOX5,AKR1C4,CYP1B1,CYP19A1,PTGS2,PLA2G6,PLA2G15,AKT1,MAPT,APP	11/-
10_Member	GO Biological Processes	GO:0120254	olefinic compound metabolic process	-7.43914	-4.81888	231,240,1109,1545,1588,5743	AKR1B1,ALOX5,AKR1C4,CYP1B1,CYP19A1,PTGS2	6/145
10_Member	GO Biological Processes	GO:0033559	unsaturated fatty acid metabolic process	-6.60795	-4.16105	231,240,1109,1545,5743	AKR1B1,ALOX5,AKR1C4,CYP1B1,PTGS2	5/103
10_Member	GO Biological Processes	GO:0006690	icosanoid metabolic process	-6.36914	-3.9884	231,240,1109,1545,5743	AKR1B1,ALOX5,AKR1C4,CYP1B1,PTGS2	5/115
10_Member	KEGG Pathway	hsa04913	Ovarian steroidogenesis	-6.20582	-3.86367	240,1545,1588,5743	ALOX5,CYP1B1,CYP19A1,PTGS2	4/51
10_Member	WikiPathways	WP5149	Lipid metabolism in senescent cells	-5.62094	-3.38362	240,5743,8398	ALOX5,PTGS2,PLA2G6	3/20
10_Member	WikiPathways	WP167	Eicosanoid synthesis	-5.43082	-3.2355	240,5743,8398	ALOX5,PTGS2,PLA2G6	3/23
10_Member	GO Biological Processes	GO:0006631	fatty acid metabolic process	-5.40147	-3.21227	231,240,1109,1545,5743,23659	AKR1B1,ALOX5,AKR1C4,CYP1B1,PTGS2,PLA2G15	6/323
10_Member	WikiPathways	WP4719	Eicosanoid metabolism via cyclooxygenases COX	-5.02949	-2.94977	231,5743,8398	AKR1B1,PTGS2,PLA2G6	3/31
10_Member	GO Biological Processes	GO:0006693	prostaglandin metabolic process	-4.7245	-2.72239	231,1109,5743	AKR1B1,AKR1C4,PTGS2	3/39
10_Member	GO Biological Processes	GO:0006692	prostanoid metabolic process	-4.69104	-2.6988	231,1109,5743	AKR1B1,AKR1C4,PTGS2	3/40
10_Member	GO Biological Processes	GO:0045834	positive regulation of lipid metabolic process	-4.68923	-2.6988	207,4137,5743,8398	AKT1,MAPT,PTGS2,PLA2G6	4/122
10_Member	KEGG Pathway	hsa04148	Efferocytosis	-4.27145	-2.40114	240,5743,8398,23659	ALOX5,PTGS2,PLA2G6,PLA2G15	4/156
10_Member	GO Biological Processes	GO:0032787	monocarboxylic acid metabolic process	-4.25412	-2.38913	231,240,1109,1545,5743,23659	AKR1B1,ALOX5,AKR1C4,CYP1B1,PTGS2,PLA2G15	6/516
10_Member	GO Biological Processes	GO:0019369	arachidonic acid metabolic process	-4.20361	-2.36151	240,1545,5743	ALOX5,CYP1B1,PTGS2	3/58
10_Member	Reactome Gene Sets	R-HSA-2142753	Arachidonic acid metabolism	-4.18134	-2.3469	240,1545,5743	ALOX5,CYP1B1,PTGS2	3/59
10_Member	KEGG Pathway	hsa00590	Arachidonic acid metabolism	-4.13796	-2.31062	240,5743,8398	ALOX5,PTGS2,PLA2G6	3/61
10_Member	GO Biological Processes	GO:0046889	positive regulation of lipid biosynthetic process	-3.65002	-1.90863	207,5743,8398	AKT1,PTGS2,PLA2G6	3/89
10_Member	GO Biological Processes	GO:0001676	long-chain fatty acid metabolic process	-3.39111	-1.69494	240,1545,5743	ALOX5,CYP1B1,PTGS2	3/109
10_Member	KEGG Pathway	hsa04726	Serotonergic synapse	-3.32304	-1.64315	240,351,5743	ALOX5,APP,PTGS2	3/115
10_Member	GO Biological Processes	GO:0019216	regulation of lipid metabolic process	-3.08728	-1.44086	207,4137,5743,8398	AKT1,MAPT,PTGS2,PLA2G6	4/319
10_Member	GO Biological Processes	GO:0072330	monocarboxylic acid biosynthetic process	-2.85401	-1.24984	240,1109,5743	ALOX5,AKR1C4,PTGS2	3/167
10_Member	Reactome Gene Sets	R-HSA-8978868	Fatty acid metabolism	-2.78175	-1.18927	240,1545,5743	ALOX5,CYP1B1,PTGS2	3/177
10_Member	GO Biological Processes	GO:0046890	regulation of lipid biosynthetic process	-2.7137	-1.12808	207,5743,8398	AKT1,PTGS2,PLA2G6	3/187
11_Summary	WikiPathways	WP4673	Male infertility	-7.43914	-4.81888	2099,4318,4524,5243,6470,10400,351,983	ESR1,MMP9,MTHFR,ABCB1,SHMT1,PEMT,APP,CDK1	8/-
11_Member	WikiPathways	WP4673	Male infertility	-7.43914	-4.81888	2099,4318,4524,5243,6470,10400	ESR1,MMP9,MTHFR,ABCB1,SHMT1,PEMT	6/145
11_Member	WikiPathways	WP5381	Smith Magenis and Potocki Lupski syndrome copy number variation	-4.23928	-2.38189	351,983,6470,10400	APP,CDK1,SHMT1,PEMT	4/159
12_Summary	GO Biological Processes	GO:0008202	steroid metabolic process	-7.35704	-4.7607	231,351,1109,1545,1588,2099,2629,7299,240,1956,8398,7298,207	AKR1B1,APP,AKR1C4,CYP1B1,CYP19A1,ESR1,GBA1,TYR,ALOX5,EGFR,PLA2G6,TYMS,AKT1	13/-
12_Member	GO Biological Processes	GO:0008202	steroid metabolic process	-7.35704	-4.7607	231,351,1109,1545,1588,2099,2629	AKR1B1,APP,AKR1C4,CYP1B1,CYP19A1,ESR1,GBA1	7/258
12_Member	GO Biological Processes	GO:0019748	secondary metabolic process	-6.38884	-3.98879	231,1109,1545,7299	AKR1B1,AKR1C4,CYP1B1,TYR	4/46
12_Member	GO Biological Processes	GO:0010817	regulation of hormone levels	-6.35205	-3.976	231,240,1109,1545,1588,1956,2099,8398	AKR1B1,ALOX5,AKR1C4,CYP1B1,CYP19A1,EGFR,ESR1,PLA2G6	8/539
12_Member	GO Biological Processes	GO:1901615	organic hydroxy compound metabolic process	-5.53365	-3.31298	231,351,1109,1545,1588,2629,7299	AKR1B1,APP,AKR1C4,CYP1B1,CYP19A1,GBA1,TYR	7/482
12_Member	GO Biological Processes	GO:0016101	diterpenoid metabolic process	-5.25115	-3.1051	231,1109,1545,1956	AKR1B1,AKR1C4,CYP1B1,EGFR	4/88
12_Member	GO Biological Processes	GO:0042445	hormone metabolic process	-5.13459	-3.03313	231,1109,1545,1588,2099	AKR1B1,AKR1C4,CYP1B1,CYP19A1,ESR1	5/205
12_Member	GO Biological Processes	GO:0006721	terpenoid metabolic process	-5.04771	-2.96085	231,1109,1545,1956	AKR1B1,AKR1C4,CYP1B1,EGFR	4/99
12_Member	GO Biological Processes	GO:0016125	sterol metabolic process	-4.55485	-2.59771	351,1545,1588,2629	APP,CYP1B1,CYP19A1,GBA1	4/132
12_Member	GO Biological Processes	GO:0006720	isoprenoid metabolic process	-4.542	-2.59016	231,1109,1545,1956	AKR1B1,AKR1C4,CYP1B1,EGFR	4/133
12_Member	GO Biological Processes	GO:0006066	alcohol metabolic process	-4.16994	-2.3373	231,351,1109,1545,2629	AKR1B1,APP,AKR1C4,CYP1B1,GBA1	5/326
12_Member	GO Biological Processes	GO:0022900	electron transport chain	-4.13646	-2.31044	231,1109,1588,2629	AKR1B1,AKR1C4,CYP19A1,GBA1	4/169
12_Member	KEGG Pathway	hsa00140	Steroid hormone biosynthesis	-4.11682	-2.29342	1109,1545,1588	AKR1C4,CYP1B1,CYP19A1	3/62
12_Member	GO Biological Processes	GO:1901617	organic hydroxy compound biosynthetic process	-4.10686	-2.28607	1109,1588,2629,7299	AKR1C4,CYP19A1,GBA1,TYR	4/172
12_Member	GO Biological Processes	GO:0048469	cell maturation	-4.01196	-2.20651	231,351,2629,7298	AKR1B1,APP,GBA1,TYMS	4/182
12_Member	WikiPathways	WP702	Metapathway biotransformation Phase I and II	-3.98456	-2.18781	231,1109,1545,1588	AKR1B1,AKR1C4,CYP1B1,CYP19A1	4/185
12_Member	GO Biological Processes	GO:0001523	retinoid metabolic process	-3.73965	-1.98395	231,1109,1545	AKR1B1,AKR1C4,CYP1B1	3/83
12_Member	GO Biological Processes	GO:0006091	generation of precursor metabolites and energy	-3.71433	-1.96419	207,231,1109,1588,2629	AKT1,AKR1B1,AKR1C4,CYP19A1,GBA1	5/408
12_Member	GO Biological Processes	GO:0042180	cellular ketone metabolic process	-3.69402	-1.94828	231,1109,1588	AKR1B1,AKR1C4,CYP19A1	3/86
12_Member	GO Biological Processes	GO:0071695	anatomical structure maturation	-3.60778	-1.87259	231,351,2629,7298	AKR1B1,APP,GBA1,TYMS	4/232
12_Member	GO Biological Processes	GO:0034308	primary alcohol metabolic process	-3.55306	-1.82658	231,1109,1545	AKR1B1,AKR1C4,CYP1B1	3/96
12_Member	GO Biological Processes	GO:0006694	steroid biosynthetic process	-3.32304	-1.64315	231,1109,1588	AKR1B1,AKR1C4,CYP19A1	3/115
12_Member	GO Biological Processes	GO:0021700	developmental maturation	-3.27579	-1.60058	231,351,2629,7298	AKR1B1,APP,GBA1,TYMS	4/284
12_Member	Reactome Gene Sets	R-HSA-8957322	Metabolism of steroids	-2.94702	-1.32922	231,1109,1588	AKR1B1,AKR1C4,CYP19A1	3/155
13_Summary	GO Biological Processes	GO:1903829	positive regulation of protein localization	-6.72647	-4.22079	43,207,983,1956,4137,5743,6714,8398,240,1588	ACHE,AKT1,CDK1,EGFR,MAPT,PTGS2,SRC,PLA2G6,ALOX5,CYP19A1	10/-
13_Member	GO Biological Processes	GO:1903829	positive regulation of protein localization	-6.72647	-4.22079	43,207,983,1956,4137,5743,6714,8398	ACHE,AKT1,CDK1,EGFR,MAPT,PTGS2,SRC,PLA2G6	8/481
13_Member	GO Biological Processes	GO:0070201	regulation of establishment of protein localization	-6.37645	-3.9884	43,240,983,1956,4137,5743,6714,8398	ACHE,ALOX5,CDK1,EGFR,MAPT,PTGS2,SRC,PLA2G6	8/535
13_Member	GO Biological Processes	GO:0051222	positive regulation of protein transport	-6.05455	-3.74344	43,983,1956,5743,6714,8398	ACHE,CDK1,EGFR,PTGS2,SRC,PLA2G6	6/249
13_Member	GO Biological Processes	GO:0051223	regulation of protein transport	-5.80825	-3.5319	43,240,983,1956,5743,6714,8398	ACHE,ALOX5,CDK1,EGFR,PTGS2,SRC,PLA2G6	7/438
13_Member	GO Biological Processes	GO:1904951	positive regulation of establishment of protein localization	-5.39377	-3.2076	43,983,1956,5743,6714,8398	ACHE,CDK1,EGFR,PTGS2,SRC,PLA2G6	6/324
13_Member	GO Biological Processes	GO:0046883	regulation of hormone secretion	-3.45847	-1.74842	240,1588,1956,8398	ALOX5,CYP19A1,EGFR,PLA2G6	4/254
13_Member	GO Biological Processes	GO:0050708	regulation of protein secretion	-3.3644	-1.67596	43,240,1956,8398	ACHE,ALOX5,EGFR,PLA2G6	4/269
13_Member	GO Biological Processes	GO:1903532	positive regulation of secretion by cell	-3.24175	-1.56932	43,1588,1956,8398	ACHE,CYP19A1,EGFR,PLA2G6	4/290
13_Member	GO Biological Processes	GO:0051047	positive regulation of secretion	-3.12313	-1.47145	43,1588,1956,8398	ACHE,CYP19A1,EGFR,PLA2G6	4/312
13_Member	GO Biological Processes	GO:1903530	regulation of secretion by cell	-3.0632	-1.4211	43,240,1588,1956,8398	ACHE,ALOX5,CYP19A1,EGFR,PLA2G6	5/567
13_Member	GO Biological Processes	GO:0046887	positive regulation of hormone secretion	-3.03923	-1.40141	1588,1956,8398	CYP19A1,EGFR,PLA2G6	3/144
13_Member	GO Biological Processes	GO:0050714	positive regulation of protein secretion	-3.01336	-1.38316	43,1956,8398	ACHE,EGFR,PLA2G6	3/147
13_Member	GO Biological Processes	GO:0051046	regulation of secretion	-2.88756	-1.28181	43,240,1588,1956,8398	ACHE,ALOX5,CYP19A1,EGFR,PLA2G6	5/621
13_Member	GO Biological Processes	GO:0090276	regulation of peptide hormone secretion	-2.64943	-1.07131	240,1956,8398	ALOX5,EGFR,PLA2G6	3/197
13_Member	GO Biological Processes	GO:0002791	regulation of peptide secretion	-2.63082	-1.05641	240,1956,8398	ALOX5,EGFR,PLA2G6	3/200
13_Member	GO Biological Processes	GO:0090087	regulation of peptide transport	-2.61858	-1.04564	240,1956,8398	ALOX5,EGFR,PLA2G6	3/202
14_Summary	GO Biological Processes	GO:0008283	cell population proliferation	-6.61071	-4.16105	207,983,1956,2099,2629,5243,6240,6714,7299,290,7298,1545,1017,4137,4318	AKT1,CDK1,EGFR,ESR1,GBA1,ABCB1,RRM1,SRC,TYR,ANPEP,TYMS,CYP1B1,CDK2,MAPT,MMP9	15/-
14_Member	GO Biological Processes	GO:0008283	cell population proliferation	-6.61071	-4.16105	207,983,1956,2099,2629,5243,6240,6714,7299	AKT1,CDK1,EGFR,ESR1,GBA1,ABCB1,RRM1,SRC,TYR	9/696
14_Member	GO Biological Processes	GO:0051701	biological process involved in interaction with host	-5.70037	-3.43863	207,290,983,1956,6714	AKT1,ANPEP,CDK1,EGFR,SRC	5/157
14_Member	GO Biological Processes	GO:0044409	entry into host	-4.83561	-2.80071	290,983,1956,6714	ANPEP,CDK1,EGFR,SRC	4/112
14_Member	GO Biological Processes	GO:0044403	biological process involved in symbiotic interaction	-4.58176	-2.61745	207,290,983,1956,6714	AKT1,ANPEP,CDK1,EGFR,SRC	5/267
14_Member	GO Biological Processes	GO:0044000	movement in host	-4.45478	-2.52187	290,983,1956,6714	ANPEP,CDK1,EGFR,SRC	4/140
14_Member	GO Biological Processes	GO:0031100	animal organ regeneration	-4.03564	-2.2264	983,1956,7298	CDK1,EGFR,TYMS	3/66
14_Member	GO Biological Processes	GO:0070301	cellular response to hydrogen peroxide	-4.01614	-2.20943	983,1545,6714	CDK1,CYP1B1,SRC	3/67
14_Member	KEGG Pathway	hsa04540	Gap junction	-3.66451	-1.92095	983,1956,6714	CDK1,EGFR,SRC	3/88
14_Member	GO Biological Processes	GO:0033044	regulation of chromosome organization	-3.51782	-1.79757	983,1017,4137,6714	CDK1,CDK2,MAPT,SRC	4/245
14_Member	GO Biological Processes	GO:0016032	viral process	-3.50443	-1.78656	207,290,983,1956	AKT1,ANPEP,CDK1,EGFR	4/247
14_Member	GO Biological Processes	GO:0042542	response to hydrogen peroxide	-3.48821	-1.77431	983,1545,6714	CDK1,CYP1B1,SRC	3/101
14_Member	GO Biological Processes	GO:0046718	viral entry into host cell	-3.3795	-1.68624	290,983,1956	ANPEP,CDK1,EGFR	3/110
14_Member	GO Biological Processes	GO:0010638	positive regulation of organelle organization	-3.30142	-1.62247	983,1017,4137,4318,6714	CDK1,CDK2,MAPT,MMP9,SRC	5/502
14_Member	GO Biological Processes	GO:0031099	regeneration	-2.931	-1.31645	983,1956,7298	CDK1,EGFR,TYMS	3/157
14_Member	GO Biological Processes	GO:0019058	viral life cycle	-2.77476	-1.18305	290,983,1956	ANPEP,CDK1,EGFR	3/178
14_Member	KEGG Pathway	hsa05203	Viral carcinogenesis	-2.60647	-1.03719	983,1017,6714	CDK1,CDK2,SRC	3/204
14_Member	Reactome Gene Sets	R-HSA-5684996	MAPK1/MAPK3 signaling	-2.19677	-0.671782	983,1956,6714	CDK1,EGFR,SRC	3/286
14_Member	Reactome Gene Sets	R-HSA-5683057	MAPK family signaling cascades	-2.04501	-0.529788	983,1956,6714	CDK1,EGFR,SRC	3/325
15_Summary	GO Biological Processes	GO:0046683	response to organophosphorus	-6.13809	-3.81031	1545,4907,5743,7298,7299,207,2629,1491,6714,7357,290	CYP1B1,NT5E,PTGS2,TYMS,TYR,AKT1,GBA1,CTH,SRC,UGCG,ANPEP	11/-
15_Member	GO Biological Processes	GO:0046683	response to organophosphorus	-6.13809	-3.81031	1545,4907,5743,7298,7299	CYP1B1,NT5E,PTGS2,TYMS,TYR	5/128
15_Member	GO Biological Processes	GO:0014074	response to purine-containing compound	-4.41879	-2.49977	1545,4907,5743,7299	CYP1B1,NT5E,PTGS2,TYR	4/143
15_Member	GO Biological Processes	GO:0034612	response to tumor necrosis factor	-3.78092	-2.01845	207,1545,2629,5743	AKT1,CYP1B1,GBA1,PTGS2	4/209
15_Member	GO Biological Processes	GO:0071345	cellular response to cytokine stimulus	-3.41734	-1.71527	207,1491,1545,2629,6714,7357	AKT1,CTH,CYP1B1,GBA1,SRC,UGCG	6/736
15_Member	GO Biological Processes	GO:0001525	angiogenesis	-2.99413	-1.36727	207,290,1545,5743	AKT1,ANPEP,CYP1B1,PTGS2	4/338
15_Member	GO Biological Processes	GO:0071356	cellular response to tumor necrosis factor	-2.74045	-1.15331	207,1545,2629	AKT1,CYP1B1,GBA1	3/183
15_Member	GO Biological Processes	GO:0048514	blood vessel morphogenesis	-2.60843	-1.03841	207,290,1545,5743	AKT1,ANPEP,CYP1B1,PTGS2	4/431
15_Member	GO Biological Processes	GO:0001568	blood vessel development	-2.30026	-0.763942	207,290,1545,5743	AKT1,ANPEP,CYP1B1,PTGS2	4/526
15_Member	GO Biological Processes	GO:0001944	vasculature development	-2.24345	-0.715157	207,290,1545,5743	AKT1,ANPEP,CYP1B1,PTGS2	4/546
16_Summary	GO Biological Processes	GO:0003018	vascular process in circulatory system	-5.80414	-3.53149	875,1956,5243,5743,6714,9429,43,207,4524,4907,4353,2629,4137	CBS,EGFR,ABCB1,PTGS2,SRC,ABCG2,ACHE,AKT1,MTHFR,NT5E,MPO,GBA1,MAPT	13/-
16_Member	GO Biological Processes	GO:0003018	vascular process in circulatory system	-5.80414	-3.53149	875,1956,5243,5743,6714,9429	CBS,EGFR,ABCB1,PTGS2,SRC,ABCG2	6/275
16_Member	GO Biological Processes	GO:0001503	ossification	-4.44659	-2.51703	43,207,875,1956,5743	ACHE,AKT1,CBS,EGFR,PTGS2	5/285
16_Member	GO Biological Processes	GO:0003013	circulatory system process	-4.29642	-2.41876	875,1956,5243,5743,6714,9429	CBS,EGFR,ABCB1,PTGS2,SRC,ABCG2	6/507
16_Member	GO Biological Processes	GO:1902074	response to salt	-3.85779	-2.08729	43,1956,4524,4907,5743	ACHE,EGFR,MTHFR,NT5E,PTGS2	5/380
16_Member	GO Biological Processes	GO:0072593	reactive oxygen species metabolic process	-3.41467	-1.71458	875,1956,4353	CBS,EGFR,MPO	3/107
16_Member	GO Biological Processes	GO:0071496	cellular response to external stimulus	-3.05228	-1.41104	875,1956,2629,5743	CBS,EGFR,GBA1,PTGS2	4/326
16_Member	GO Biological Processes	GO:0035296	regulation of tube diameter	-2.97147	-1.34875	875,1956,5743	CBS,EGFR,PTGS2	3/152
16_Member	GO Biological Processes	GO:0097746	blood vessel diameter maintenance	-2.97147	-1.34875	875,1956,5743	CBS,EGFR,PTGS2	3/152
16_Member	GO Biological Processes	GO:0035150	regulation of tube size	-2.96326	-1.34301	875,1956,5743	CBS,EGFR,PTGS2	3/153
16_Member	GO Biological Processes	GO:0008015	blood circulation	-2.66025	-1.08064	875,1956,5743,6714	CBS,EGFR,PTGS2,SRC	4/417
16_Member	GO Biological Processes	GO:0090066	regulation of anatomical structure size	-2.3296	-0.790574	875,1956,4137,5743	CBS,EGFR,MAPT,PTGS2	4/516
17_Summary	Canonical Pathways	M255	PID HIF1 TFPATHWAY	-5.75201	-3.48666	207,4907,5243,9429	AKT1,NT5E,ABCB1,ABCG2	4/-
17_Member	Canonical Pathways	M255	PID HIF1 TFPATHWAY	-5.75201	-3.48666	207,4907,5243,9429	AKT1,NT5E,ABCB1,ABCG2	4/66
18_Summary	GO Biological Processes	GO:0034248	regulation of amide metabolic process	-5.3838	-3.20188	207,351,1545,6470,6472,7298,8398,983,2099,1588	AKT1,APP,CYP1B1,SHMT1,SHMT2,TYMS,PLA2G6,CDK1,ESR1,CYP19A1	10/-
18_Member	GO Biological Processes	GO:0034248	regulation of amide metabolic process	-5.3838	-3.20188	207,351,1545,6470,6472,7298,8398	AKT1,APP,CYP1B1,SHMT1,SHMT2,TYMS,PLA2G6	7/508
18_Member	GO Biological Processes	GO:0006417	regulation of translation	-4.63961	-2.66057	207,351,1545,6470,6472,7298	AKT1,APP,CYP1B1,SHMT1,SHMT2,TYMS	6/440
18_Member	GO Biological Processes	GO:0097305	response to alcohol	-3.43919	-1.73514	207,983,1545,7298	AKT1,CDK1,CYP1B1,TYMS	4/257
18_Member	GO Biological Processes	GO:0051090	regulation of DNA-binding transcription factor activity	-2.78221	-1.18927	207,351,1545,2099	AKT1,APP,CYP1B1,ESR1	4/386
18_Member	GO Biological Processes	GO:0002685	regulation of leukocyte migration	-2.45972	-0.906177	207,351,1588	AKT1,APP,CYP19A1	3/230
18_Member	GO Biological Processes	GO:0051091	positive regulation of DNA-binding transcription factor activity	-2.44394	-0.8946	207,351,2099	AKT1,APP,ESR1	3/233
19_Summary	GO Biological Processes	GO:0060065	uterus development	-5.3181	-3.15255	1588,2099,6714,1109,1545,6240,207,351,7298,2990	CYP19A1,ESR1,SRC,AKR1C4,CYP1B1,RRM1,AKT1,APP,TYMS,GUSB	10/-
19_Member	GO Biological Processes	GO:0060065	uterus development	-5.3181	-3.15255	1588,2099,6714	CYP19A1,ESR1,SRC	3/25
19_Member	GO Biological Processes	GO:0008209	androgen metabolic process	-5.11865	-3.0221	1109,1588,2099	AKR1C4,CYP19A1,ESR1	3/29
19_Member	GO Biological Processes	GO:0008406	gonad development	-4.94825	-2.88941	1545,1588,2099,6240,6714	CYP1B1,CYP19A1,ESR1,RRM1,SRC	5/224
19_Member	GO Biological Processes	GO:0045137	development of primary sexual characteristics	-4.90198	-2.85848	1545,1588,2099,6240,6714	CYP1B1,CYP19A1,ESR1,RRM1,SRC	5/229
19_Member	GO Biological Processes	GO:0030879	mammary gland development	-4.64774	-2.66682	207,1588,2099,6714	AKT1,CYP19A1,ESR1,SRC	4/125
19_Member	GO Biological Processes	GO:0007548	sex differentiation	-4.48321	-2.54522	1545,1588,2099,6240,6714	CYP1B1,CYP19A1,ESR1,RRM1,SRC	5/280
19_Member	GO Biological Processes	GO:0048608	reproductive structure development	-4.37536	-2.47017	1545,1588,2099,6240,6714	CYP1B1,CYP19A1,ESR1,RRM1,SRC	5/295
19_Member	GO Biological Processes	GO:0061458	reproductive system development	-4.34759	-2.45343	1545,1588,2099,6240,6714	CYP1B1,CYP19A1,ESR1,RRM1,SRC	5/299
19_Member	GO Biological Processes	GO:0040007	growth	-3.64657	-1.90734	351,1588,2099,6714,7298	APP,CYP19A1,ESR1,SRC,TYMS	5/422
19_Member	GO Biological Processes	GO:0048589	developmental growth	-3.64657	-1.90734	351,1588,2099,6714,7298	APP,CYP19A1,ESR1,SRC,TYMS	5/422
19_Member	GO Biological Processes	GO:0008585	female gonad development	-3.59368	-1.86194	1588,2099,6714	CYP19A1,ESR1,SRC	3/93
19_Member	GO Biological Processes	GO:0046545	development of primary female sexual characteristics	-3.53982	-1.81542	1588,2099,6714	CYP19A1,ESR1,SRC	3/97
19_Member	GO Biological Processes	GO:0046660	female sex differentiation	-3.3566	-1.67008	1588,2099,6714	CYP19A1,ESR1,SRC	3/112
19_Member	GO Biological Processes	GO:0008584	male gonad development	-3.03923	-1.40141	1545,2099,6240	CYP1B1,ESR1,RRM1	3/144
19_Member	GO Biological Processes	GO:0046546	development of primary male sexual characteristics	-3.03054	-1.39528	1545,2099,6240	CYP1B1,ESR1,RRM1	3/145
19_Member	GO Biological Processes	GO:0046661	male sex differentiation	-2.84658	-1.24399	1545,2099,6240	CYP1B1,ESR1,RRM1	3/168
19_Member	WikiPathways	WP5316	Primary ovarian insufficiency	-2.80296	-1.20662	207,1588,2099	AKT1,CYP19A1,ESR1	3/174
19_Member	Reactome Gene Sets	R-HSA-5668914	Diseases of metabolism	-2.35852	-0.818808	1545,1588,2990	CYP1B1,CYP19A1,GUSB	3/250
20_Summary	Reactome Gene Sets	R-HSA-9660826	Purinergic signaling in leishmaniasis infection	-5.26525	-3.11106	351,953,4907,6240,124583,6714	APP,ENTPD1,NT5E,RRM1,CANT1,SRC	6/-
20_Member	Reactome Gene Sets	R-HSA-9660826	Purinergic signaling in leishmaniasis infection	-5.26525	-3.11106	351,953,4907	APP,ENTPD1,NT5E	3/26
20_Member	Reactome Gene Sets	R-HSA-9664424	Cell recruitment (pro-inflammatory response)	-5.26525	-3.11106	351,953,4907	APP,ENTPD1,NT5E	3/26
20_Member	KEGG Pathway	hsa00230	Purine metabolism	-4.60728	-2.6375	953,4907,6240,124583	ENTPD1,NT5E,RRM1,CANT1	4/128
20_Member	Reactome Gene Sets	R-HSA-9658195	Leishmania infection	-4.18705	-2.34767	351,953,4907,6714	APP,ENTPD1,NT5E,SRC	4/164
20_Member	Reactome Gene Sets	R-HSA-9824443	Parasitic Infection Pathways	-4.18705	-2.34767	351,953,4907,6714	APP,ENTPD1,NT5E,SRC	4/164
