# Supplementary material for: Protective Effects of Food-Derived Kaempferol on Pancreatic β-Cells in Type 1 Diabetes Mellitus
Source: Foods. 2024 Nov 26;13(23):3797. doi: 10.3390/foods13233797 (PMC11640530; doi:10.3390/foods13233797)
Supplement: Supplementary file 1 [file foods-13-03797-s001.zip › Table S6, Metabolites and genes interaction network.csv]

SUID	canonicalName	Category	Gene.description	Gene.human.geneid	Gene.locations	Gene.symbol	name	selected	shared name	Type
1830	ADA	Gene	adenosine deaminase	100	extracellular space|cytoplasm|lysosome|cytosol|external side of plasma membrane|membrane|dendrite cytoplasm|cell soma	ADA	100	FALSE	100	Gene
1831	ACOT8	Gene	acyl-CoA thioesterase 8	10005	mitochondrion|peroxisome	ACOT8	10005	FALSE	10005	Gene
1832	ALG3	Gene	"asparagine-linked glycosylation 3, alpha-1,3- mannosyltransferase homolog (S. cerevisiae)"	10195	endoplasmic reticulum|endoplasmic reticulum membrane|membrane|integral to membrane	ALG3	10195	FALSE	10195	Gene
1833	NME6	Gene	"non-metastatic cells 6, protein expressed in (nucleoside-diphosphate kinase)"	10201	cellular_component	NME6	10201	FALSE	10201	Gene
1834	PEMT	Gene	phosphatidylethanolamine N-methyltransferase	10400	membrane fraction|mitochondrion|endoplasmic reticulum|endoplasmic reticulum membrane|membrane|integral to membrane|brush border membrane|sarcolemma	PEMT	10400	FALSE	10400	Gene
1835	LYPLA1	Gene	lysophospholipase I	10434	cytoplasm|mitochondrion	LYPLA1	10434	FALSE	10434	Gene
1836	B3GNT2	Gene	"UDP-GlcNAc:betaGal beta-1,3-N-acetylglucosaminyltransferase 2"	10678	Golgi apparatus|membrane|integral to membrane	B3GNT2	10678	FALSE	10678	Gene
1837	FUT9	Gene	"fucosyltransferase 9 (alpha (1,3) fucosyltransferase)"	10690	Golgi apparatus|membrane|integral to membrane	FUT9	10690	FALSE	10690	Gene
1838	UGT2B11	Gene	"UDP glucuronosyltransferase 2 family, polypeptide B11"	10720	endoplasmic reticulum|microsome|membrane|integral to membrane	UGT2B11	10720	FALSE	10720	Gene
1839	MGEA5	Gene	meningioma expressed antigen 5 (hyaluronidase)	10724	nucleus|cytoplasm	MGEA5	10724	FALSE	10724	Gene
1840	MTHFD2	Gene	"methylenetetrahydrofolate dehydrogenase (NADP+ dependent) 2, methenyltetrahydrofolate cyclohydrolase"	10797	mitochondrion	MTHFD2	10797	FALSE	10797	Gene
1841	FTCD	Gene	formiminotransferase cyclodeaminase	10841	cytoplasm|Golgi apparatus	FTCD	10841	FALSE	10841	Gene
1842	UGT2A1	Gene	"UDP glucuronosyltransferase 2 family, polypeptide A1"	10941	membrane|integral to membrane	UGT2A1	10941	FALSE	10941	Gene
1843	ACOT2	Gene	acyl-CoA thioesterase 2	10965	mitochondrion	ACOT2	10965	FALSE	10965	Gene
1844	SLC27A5	Gene	"solute carrier family 27 (fatty acid transporter), member 5"	10998	endoplasmic reticulum|endoplasmic reticulum membrane|membrane|integral to membrane	SLC27A5	10998	FALSE	10998	Gene
1845	AKR1C4	Gene	"aldo-keto reductase family 1, member C4 (chlordecone reductase; 3-alpha hydroxysteroid dehydrogenase, type I; dihydrodiol dehydrogenase 4)"	1109	cytoplasm|cytosol	AKR1C4	1109	FALSE	1109	Gene
1846	B4GALT7	Gene	"xylosylprotein beta 1,4-galactosyltransferase, polypeptide 7 (galactosyltransferase I)"	11285	Golgi apparatus|membrane|integral to membrane	B4GALT7	11285	FALSE	11285	Gene
1847	LYPLA2	Gene	lysophospholipase II	11313	cytoplasm	LYPLA2	11313	FALSE	11313	Gene
1848	ACOT7	Gene	acyl-CoA thioesterase 7	11332	cytoplasm|mitochondrion	ACOT7	11332	FALSE	11332	Gene
1849	CLC	Gene	Charcot-Leyden crystal protein	1178	NONE	CLC	1178	FALSE	1178	Gene
1850	ACOT4	Gene	acyl-CoA thioesterase 4	122970	peroxisome	ACOT4	122970	FALSE	122970	Gene
1851	PLA2G4E	Gene	"phospholipase A2, group IVE"	123745	cytoplasm|lysosome|cytosol|membrane	PLA2G4E	123745	FALSE	123745	Gene
1852	CANT1	Gene	calcium activated nucleotidase 1	124583	endoplasmic reticulum|Golgi apparatus|membrane|integral to membrane	CANT1	124583	FALSE	124583	Gene
1853	CPT1C	Gene	carnitine palmitoyltransferase 1C	126129	mitochondrion|mitochondrial outer membrane|membrane|integral to membrane	CPT1C	126129	FALSE	126129	Gene
1854	CNP	Gene	"2',3'-cyclic nucleotide 3' phosphodiesterase"	1267	extracellular space|intracellular|membrane fraction|cytoplasm|membrane|intrinsic to membrane|melanosome	CNP	1267	FALSE	1267	Gene
1855	CP	Gene	ceruloplasmin (ferroxidase)	1356	extracellular region|extracellular space	CP	1356	FALSE	1356	Gene
1856	CPT1A	Gene	carnitine palmitoyltransferase 1A (liver)	1374	mitochondrion|mitochondrial outer membrane|mitochondrial inner membrane|microsome|membrane|integral to membrane	CPT1A	1374	FALSE	1374	Gene
1857	CPT1B	Gene	carnitine palmitoyltransferase 1B (muscle)	1375	mitochondrion|mitochondrial outer membrane|microsome|membrane|integral to membrane	CPT1B	1375	FALSE	1375	Gene
1858	CPT2	Gene	carnitine palmitoyltransferase 2	1376	mitochondrion|mitochondrial inner membrane|mitochondrial inner membrane|membrane	CPT2	1376	FALSE	1376	Gene
1859	AMDHD1	Gene	amidohydrolase domain containing 1	144193	cytoplasm|cytosol	AMDHD1	144193	FALSE	144193	Gene
1860	CTH	Gene	cystathionase (cystathionine gamma-lyase)	1491	cytoplasm	CTH	1491	FALSE	1491	Gene
1861	DBH	Gene	dopamine beta-hydroxylase (dopamine beta-monooxygenase)	1621	extracellular region|membrane fraction|soluble fraction|cytoplasm|membrane|integral to membrane|axon|cytoplasmic vesicle|chromaffin granule lumen|secretory granule lumen	DBH	1621	FALSE	1621	Gene
1862	NAGS	Gene	N-acetylglutamate synthase	162417	mitochondrion|mitochondrial matrix	NAGS	162417	FALSE	162417	Gene
1863	UGT3A2	Gene	"UDP glycosyltransferase 3 family, polypeptide A2"	167127	membrane|integral to membrane	UGT3A2	167127	FALSE	167127	Gene
1864	DTYMK	Gene	deoxythymidylate kinase (thymidylate kinase)	1841	cytosol	DTYMK	1841	FALSE	1841	Gene
1865	TYMP	Gene	thymidine phosphorylase	1890	cytosol	TYMP	1890	FALSE	1890	Gene
1866	B3GNT6	Gene	"UDP-GlcNAc:betaGal beta-1,3-N-acetylglucosaminyltransferase 6 (core 3 synthase)"	192134	Golgi apparatus|membrane|integral to membrane	B3GNT6	192134	FALSE	192134	Gene
1867	STT3B	Gene	"STT3, subunit of the oligosaccharyltransferase complex, homolog B (S. cerevisiae)"	201595	endoplasmic reticulum|oligosaccharyltransferase complex|membrane|integral to membrane	STT3B	201595	FALSE	201595	Gene
1868	NT5C2	Gene	"5'-nucleotidase, cytosolic II"	22978	cytoplasm|cytosol	NT5C2	22978	FALSE	22978	Gene
1869	CLCF1	Gene	cardiotrophin-like cytokine factor 1	23529	extracellular region|extracellular space	CLCF1	23529	FALSE	23529	Gene
1870	LYPLA3	Gene	"phospholipase A2, group XV"	23659	extracellular region|soluble fraction|lysosome	LYPLA3	23659	FALSE	23659	Gene
1871	PISD	Gene	phosphatidylserine decarboxylase	23761	mitochondrion	PISD	23761	FALSE	23761	Gene
1872	FTH1	Gene	"ferritin, heavy polypeptide 1"	2495	cytosol|intracellular ferritin complex	FTH1	2495	FALSE	2495	Gene
1873	PLA2G4F	Gene	"phospholipase A2, group IVF"	255189	cytoplasm|lysosome|cytosol|membrane	PLA2G4F	255189	FALSE	255189	Gene
1874	MTHFD1L	Gene	methylenetetrahydrofolate dehydrogenase (NADP+ dependent) 1-like	25902	mitochondrion	MTHFD1L	25902	FALSE	25902	Gene
1875	SGMS1	Gene	sphingomyelin synthase 1	259230	Golgi trans cisterna|nucleus|endoplasmic reticulum|Golgi apparatus|plasma membrane|integral to membrane|integral to Golgi membrane	SGMS1	259230	FALSE	259230	Gene
1876	MOXD1	Gene	"monooxygenase, DBH-like 1"	26002	endoplasmic reticulum|membrane|integral to membrane	MOXD1	26002	FALSE	26002	Gene
1877	PLA2G2D	Gene	"phospholipase A2, group IID"	26279	extracellular region	PLA2G2D	26279	FALSE	26279	Gene
1878	GBA	Gene	"glucosidase, beta; acid (includes glucosylceramidase)"	2629	lysosome|membrane	GBA	2629	FALSE	2629	Gene
1879	GBGT1	Gene	"globoside alpha-1,3-N-acetylgalactosaminyltransferase 1"	26301	Golgi apparatus|membrane|integral to membrane	GBGT1	26301	FALSE	26301	Gene
1880	GGT1	Gene	gamma-glutamyltransferase 1	2678	membrane|integral to membrane	GGT1	2678	FALSE	2678	Gene
1881	GGT3	Gene	gamma-glutamyltransferase 3 pseudogene	2679	membrane|integral to membrane	GGT3	2679	FALSE	2679	Gene
1882	B4GALT1	Gene	"UDP-Gal:betaGlcNAc beta 1,4- galactosyltransferase, polypeptide 1"	2683	Golgi trans cisterna|extracellular region|Golgi apparatus|plasma membrane|external side of plasma membrane|integral to membrane|basolateral plasma membrane|desmosome|glycocalyx|brush border membrane	B4GALT1	2683	FALSE	2683	Gene
1883	GGTL3	Gene	gamma-glutamyltransferase 7	2686	membrane|integral to membrane	GGTL3	2686	FALSE	2686	Gene
1884	GGTLA1	Gene	gamma-glutamyltransferase 5	2687	plasma membrane|integral to membrane	GGTLA1	2687	FALSE	2687	Gene
1885	GLA	Gene	"galactosidase, alpha"	2717	extracellular region|extracellular region|cytoplasm|cytoplasm|lysosome|lysosome|Golgi apparatus	GLA	2717	FALSE	2717	Gene
1886	GLB1	Gene	"galactosidase, beta 1"	2720	cytoplasm|lysosome|perinuclear region of cytoplasm	GLB1	2720	FALSE	2720	Gene
1887	AMT	Gene	aminomethyltransferase	275	cytoplasm|mitochondrion	AMT	275	FALSE	275	Gene
1888	AMY1A	Gene	"amylase, alpha 1A (salivary)"	276	NONE	AMY1A	276	FALSE	276	Gene
1889	AMY1B	Gene	"amylase, alpha 1B (salivary)"	277	NONE	AMY1B	277	FALSE	277	Gene
1890	AMY1C	Gene	"amylase, alpha 1C (salivary)"	278	extracellular region	AMY1C	278	FALSE	278	Gene
1891	AMY2A	Gene	"amylase, alpha 2A (pancreatic)"	279	extracellular region|extracellular space	AMY2A	279	FALSE	279	Gene
1892	AMY2B	Gene	"amylase, alpha 2B (pancreatic)"	280	extracellular region	AMY2B	280	FALSE	280	Gene
1893	NME2P1	Gene	"non-metastatic cells 2, protein (NM23B) expressed in, pseudogene 1"	283458	NONE	NME2P1	283458	FALSE	283458	Gene
1894	PLA2G4D	Gene	"phospholipase A2, group IVD (cytosolic)"	283748	cytoplasm|cytosol|membrane|cytoplasmic vesicle	PLA2G4D	283748	FALSE	283748	Gene
1895	ANPEP	Gene	alanyl (membrane) aminopeptidase	290	soluble fraction|cytoplasm|ER-Golgi intermediate compartment|cytosol|plasma membrane|integral to plasma membrane|vesicle membrane|vesicle lumen	ANPEP	290	FALSE	290	Gene
1896	LGALS13	Gene	"lectin, galactoside-binding, soluble, 13"	29124	NONE	LGALS13	29124	FALSE	29124	Gene
1897	GUSB	Gene	"glucuronidase, beta"	2990	lysosome	GUSB	2990	FALSE	2990	Gene
1898	NME7	Gene	"non-metastatic cells 7, protein expressed in (nucleoside-diphosphate kinase)"	29922	NONE	NME7	29922	FALSE	29922	Gene
1899	HEXA	Gene	hexosaminidase A (alpha polypeptide)	3073	lysosome	HEXA	3073	FALSE	3073	Gene
1900	HEXB	Gene	hexosaminidase B (beta polypeptide)	3074	acrosomal vesicle|soluble fraction|lysosome|membrane	HEXB	3074	FALSE	3074	Gene
1901	PLA2G2E	Gene	"phospholipase A2, group IIE"	30814	extracellular region	PLA2G2E	30814	FALSE	30814	Gene
1902	NT5C	Gene	"5', 3'-nucleotidase, cytosolic"	30833	nucleus|cytoplasm|cytosol	NT5C	30833	FALSE	30833	Gene
1903	HSD11B1	Gene	hydroxysteroid (11-beta) dehydrogenase 1	3290	endoplasmic reticulum|endoplasmic reticulum membrane|membrane|integral to membrane	HSD11B1	3290	FALSE	3290	Gene
1904	HSD11B2	Gene	hydroxysteroid (11-beta) dehydrogenase 2	3291	cytoplasm|endoplasmic reticulum|microsome	HSD11B2	3291	FALSE	3291	Gene
1905	ENPP7	Gene	ectonucleotide pyrophosphatase/phosphodiesterase 7	339221	Golgi apparatus|microvillus|membrane|integral to membrane	ENPP7	339221	FALSE	339221	Gene
1906	STT3A	Gene	"STT3, subunit of the oligosaccharyltransferase complex, homolog A (S. cerevisiae)"	3703	membrane fraction|endoplasmic reticulum|oligosaccharyltransferase complex|membrane|integral to membrane	STT3A	3703	FALSE	3703	Gene
1907	ENTPD8	Gene	ectonucleoside triphosphate diphosphohydrolase 8	377841	membrane fraction|plasma membrane|integral to membrane	ENTPD8	377841	FALSE	377841	Gene
1908	LCAT	Gene	lecithin-cholesterol acyltransferase	3931	extracellular region|extracellular space|high-density lipoprotein particle	LCAT	3931	FALSE	3931	Gene
1909	LCT	Gene	lactase	3938	membrane fraction|plasma membrane|integral to plasma membrane|brush border	LCT	3938	FALSE	3938	Gene
1910	ASL	Gene	argininosuccinate lyase	435	cytoplasm	ASL	435	FALSE	435	Gene
1911	ASS1	Gene	argininosuccinate synthetase 1	445	cytoplasm	ASS1	445	FALSE	445	Gene
1912	MTHFD1	Gene	"methylenetetrahydrofolate dehydrogenase (NADP+ dependent) 1, methenyltetrahydrofolate cyclohydrolase, formyltetrahydrofolate synthetase"	4522	cytoplasm|mitochondrion	MTHFD1	4522	FALSE	4522	Gene
1913	MTHFR	Gene	"5,10-methylenetetrahydrofolate reductase (NADPH)"	4524	cytosol	MTHFR	4524	FALSE	4524	Gene
1914	NME1	Gene	"non-metastatic cells 1, protein (NM23A) expressed in"	4830	soluble fraction|nucleus|cytoplasm|microsome|centrosome|cytosol|intermediate filament|perinuclear region of cytoplasm	NME1	4830	FALSE	4830	Gene
1915	NME2	Gene	"non-metastatic cells 2, protein (NM23B) expressed in"	4831	ruffle|nucleus|cytoplasm|lamellipodium	NME2	4831	FALSE	4831	Gene
1916	NME3	Gene	"non-metastatic cells 3, protein expressed in"	4832	cytosol	NME3	4832	FALSE	4832	Gene
1917	NME4	Gene	"non-metastatic cells 4, protein expressed in"	4833	mitochondrion|mitochondrial inner membrane|mitochondrial intermembrane space	NME4	4833	FALSE	4833	Gene
1918	NP	Gene	purine nucleoside phosphorylase	4860	intracellular|cytoplasm|cytosol|cytoskeleton	NP	4860	FALSE	4860	Gene
1919	NT3	Gene	3'-nucleotidase	4877	NONE	NT3	4877	FALSE	4877	Gene
1920	NT5E	Gene	"5'-nucleotidase, ecto (CD73)"	4907	membrane fraction|cytoplasm|plasma membrane|plasma membrane|anchored to membrane	NT5E	4907	FALSE	4907	Gene
1921	RRM2B	Gene	ribonucleotide reductase M2 B (TP53 inducible)	50484	nucleus|cytoplasm	RRM2B	50484	FALSE	50484	Gene
1922	PLA2G3	Gene	"phospholipase A2, group III"	50487	extracellular region|extracellular space|plasma membrane	PLA2G3	50487	FALSE	50487	Gene
1923	NT5C3	Gene	"5'-nucleotidase, cytosolic III"	51251	cytoplasm|endoplasmic reticulum	NT5C3	51251	FALSE	51251	Gene
1924	CMPK1	Gene	"cytidine monophosphate (UMP-CMP) kinase 1, cytosolic"	51727	nucleus|cytoplasm	CMPK1	51727	FALSE	51727	Gene
1925	GALNT7	Gene	UDP-N-acetyl-alpha-D-galactosamine:polypeptide N-acetylgalactosaminyltransferase 7 (GalNAc-T7)	51809	Golgi apparatus|membrane|integral to membrane	GALNT7	51809	FALSE	51809	Gene
1926	PEPB	Gene	peptidase B	5182	NONE	PEPB	5182	FALSE	5182	Gene
1927	PEPE	Gene	peptidase E	5185	NONE	PEPE	5185	FALSE	5185	Gene
1928	PLA2G1B	Gene	"phospholipase A2, group IB (pancreas)"	5319	extracellular region|extracellular space|secretory granule	PLA2G1B	5319	FALSE	5319	Gene
1929	PLA2G2A	Gene	"phospholipase A2, group IIA (platelets, synovial fluid)"	5320	extracellular region|extracellular space|mitochondrion|endoplasmic reticulum|membrane|extrinsic to membrane|secretory granule	PLA2G2A	5320	FALSE	5320	Gene
1930	PLA2G4A	Gene	"phospholipase A2, group IVA (cytosolic, calcium-dependent)"	5321	membrane fraction|nucleus|cytoplasm|endoplasmic reticulum membrane|cytosol|cytosol|integral to membrane|cytoplasmic membrane-bounded vesicle|zymogen granule|perinuclear region of cytoplasm	PLA2G4A	5321	FALSE	5321	Gene
1931	PLA2G5	Gene	"phospholipase A2, group V"	5322	extracellular region|Golgi apparatus|plasma membrane|cell surface|perinuclear region of cytoplasm	PLA2G5	5322	FALSE	5322	Gene
1932	PLD1	Gene	"phospholipase D1, phosphatidylcholine-specific"	5337	cytoplasm|endosome|endoplasmic reticulum|microsome|Golgi apparatus|membrane|lamellipodium|vesicle|Golgi cisterna|perinuclear region of cytoplasm	PLD1	5337	FALSE	5337	Gene
1933	PLD2	Gene	phospholipase D2	5338	plasma membrane|extrinsic to membrane|brush border membrane	PLD2	5338	FALSE	5338	Gene
1934	A4GALT	Gene	"alpha 1,4-galactosyltransferase"	53947	membrane fraction|Golgi apparatus|Golgi stack|membrane|integral to membrane|integral to Golgi membrane	A4GALT	53947	FALSE	53947	Gene
1935	UGT2B28	Gene	"UDP glucuronosyltransferase 2 family, polypeptide B28"	54490	endoplasmic reticulum|microsome|membrane|integral to membrane	UGT2B28	54490	FALSE	54490	Gene
1936	UGT1A10	Gene	"UDP glucuronosyltransferase 1 family, polypeptide A10"	54575	cellular_component|endoplasmic reticulum|microsome|membrane|integral to membrane	UGT1A10	54575	FALSE	54575	Gene
1937	UGT1A8	Gene	"UDP glucuronosyltransferase 1 family, polypeptide A8"	54576	endoplasmic reticulum|microsome|membrane|integral to membrane	UGT1A8	54576	FALSE	54576	Gene
1938	UGT1A7	Gene	"UDP glucuronosyltransferase 1 family, polypeptide A7"	54577	cellular_component|endoplasmic reticulum|microsome|membrane|integral to membrane	UGT1A7	54577	FALSE	54577	Gene
1939	UGT1A6	Gene	"UDP glucuronosyltransferase 1 family, polypeptide A6"	54578	endoplasmic reticulum|microsome|membrane|integral to membrane	UGT1A6	54578	FALSE	54578	Gene
1940	UGT1A5	Gene	"UDP glucuronosyltransferase 1 family, polypeptide A5"	54579	endoplasmic reticulum|microsome|membrane|integral to membrane	UGT1A5	54579	FALSE	54579	Gene
1941	UGT1A9	Gene	"UDP glucuronosyltransferase 1 family, polypeptide A9"	54600	endoplasmic reticulum|microsome|membrane|integral to membrane	UGT1A9	54600	FALSE	54600	Gene
1942	UGT1A4	Gene	"UDP glucuronosyltransferase 1 family, polypeptide A4"	54657	endoplasmic reticulum|microsome|membrane|integral to membrane	UGT1A4	54657	FALSE	54657	Gene
1943	UGT1A1	Gene	"UDP glucuronosyltransferase 1 family, polypeptide A1"	54658	endoplasmic reticulum|microsome|integral to plasma membrane|membrane	UGT1A1	54658	FALSE	54658	Gene
1944	UGT1A3	Gene	"UDP glucuronosyltransferase 1 family, polypeptide A3"	54659	endoplasmic reticulum|microsome|membrane|integral to membrane	UGT1A3	54659	FALSE	54659	Gene
1945	PNPO	Gene	pyridoxamine 5'-phosphate oxidase	55163	NONE	PNPO	55163	FALSE	55163	Gene
1946	PREP	Gene	prolyl endopeptidase	5550	nucleus|cytoplasm|cytosol	PREP	5550	FALSE	5550	Gene
1947	SMPD3	Gene	"sphingomyelin phosphodiesterase 3, neutral membrane (neutral sphingomyelinase II)"	55512	Golgi cis cisterna|Golgi apparatus|plasma membrane|integral to membrane	SMPD3	55512	FALSE	55512	Gene
1948	SMPD4	Gene	"sphingomyelin phosphodiesterase 4, neutral membrane (neutral sphingomyelinase-3)"	55627	endoplasmic reticulum|Golgi apparatus|trans-Golgi network|membrane|integral to membrane	SMPD4	55627	FALSE	55627	Gene
1949	NT5M	Gene	"5',3'-nucleotidase, mitochondrial"	56953	mitochondrion	NT5M	56953	FALSE	56953	Gene
1950	CHPT1	Gene	choline phosphotransferase 1	56994	microsome|Golgi apparatus|membrane|integral to membrane	CHPT1	56994	FALSE	56994	Gene
1951	BAAT	Gene	bile acid Coenzyme A: amino acid N-acyltransferase (glycine N-choloyltransferase)	570	cytoplasm|peroxisome|peroxisomal matrix|cytosol	BAAT	570	FALSE	570	Gene
1952	PTS	Gene	6-pyruvoyltetrahydropterin synthase	5805	cytoplasm|mitochondrion	PTS	5805	FALSE	5805	Gene
1953	AASDHPPT	Gene	aminoadipate-semialdehyde dehydrogenase-phosphopantetheinyl transferase	60496	cytoplasm|cytosol	AASDHPPT	60496	FALSE	60496	Gene
1954	RRM1	Gene	ribonucleotide reductase M1	6240	cytoplasm|cytosol|ribonucleoside-diphosphate reductase complex	RRM1	6240	FALSE	6240	Gene
1955	RRM2	Gene	ribonucleotide reductase M2	6241	cytoplasm|cytosol	RRM2	6241	FALSE	6241	Gene
1956	ACOT1	Gene	acyl-CoA thioesterase 1	641371	cytoplasm|cytosol	ACOT1	641371	FALSE	641371	Gene
1957	ACOT6	Gene	acyl-CoA thioesterase 6	641372	cytoplasm|cytosol	ACOT6	641372	FALSE	641372	Gene
1958	PLA2G2F	Gene	"phospholipase A2, group IIF"	64600	extracellular region	PLA2G2F	64600	FALSE	64600	Gene
1959	SHMT1	Gene	serine hydroxymethyltransferase 1 (soluble)	6470	cytoplasm|mitochondrion|cytosol|cytosol	SHMT1	6470	FALSE	6470	Gene
1960	SHMT2	Gene	serine hydroxymethyltransferase 2 (mitochondrial)	6472	mitochondrion|mitochondrial nucleoid	SHMT2	6472	FALSE	6472	Gene
1961	SMPD1	Gene	"sphingomyelin phosphodiesterase 1, acid lysosomal"	6609	extracellular space|lysosome|lamellar body	SMPD1	6609	FALSE	6609	Gene
1962	SMPD2	Gene	"sphingomyelin phosphodiesterase 2, neutral membrane (neutral sphingomyelinase)"	6610	membrane fraction|integral to plasma membrane|caveola|membrane	SMPD2	6610	FALSE	6610	Gene
1963	TK1	Gene	"thymidine kinase 1, soluble"	7083	cytoplasm|cytosol	TK1	7083	FALSE	7083	Gene
1964	TK2	Gene	"thymidine kinase 2, mitochondrial"	7084	mitochondrion|mitochondrial inner membrane	TK2	7084	FALSE	7084	Gene
1965	GGT2	Gene	gamma-glutamyltransferase 2	728441	cellular_component|membrane|integral to membrane	GGT2	728441	FALSE	728441	Gene
1966	TYMS	Gene	thymidylate synthetase	7298	cytosol	TYMS	7298	FALSE	7298	Gene
1967	UGCG	Gene	UDP-glucose ceramide glucosyltransferase	7357	membrane fraction|endoplasmic reticulum|membrane|integral to membrane	UGCG	7357	FALSE	7357	Gene
1968	UGT2B@	Gene	"UDP glucuronosyltransferase 2 family, polypeptide B cluster"	7362	NONE	UGT2B@	7362	FALSE	7362	Gene
1969	UGT2B4	Gene	"UDP glucuronosyltransferase 2 family, polypeptide B4"	7363	endoplasmic reticulum|microsome|membrane|integral to membrane	UGT2B4	7363	FALSE	7363	Gene
1970	UGT2B7	Gene	"UDP glucuronosyltransferase 2 family, polypeptide B7"	7364	membrane fraction|endoplasmic reticulum|microsome|membrane|integral to membrane	UGT2B7	7364	FALSE	7364	Gene
1971	UGT2B10	Gene	"UDP glucuronosyltransferase 2 family, polypeptide B10"	7365	endoplasmic reticulum|microsome|membrane|integral to membrane	UGT2B10	7365	FALSE	7365	Gene
1972	UGT2B15	Gene	"UDP glucuronosyltransferase 2 family, polypeptide B15"	7366	endoplasmic reticulum|microsome|membrane|integral to membrane	UGT2B15	7366	FALSE	7366	Gene
1973	UGT2B17	Gene	"UDP glucuronosyltransferase 2 family, polypeptide B17"	7367	membrane fraction|endoplasmic reticulum|microsome|membrane|integral to membrane	UGT2B17	7367	FALSE	7367	Gene
1974	ALG12	Gene	"asparagine-linked glycosylation 12, alpha-1,6-mannosyltransferase homolog (S. cerevisiae)"	79087	endoplasmic reticulum|membrane|integral to membrane|intrinsic to endoplasmic reticulum membrane	ALG12	79087	FALSE	79087	Gene
1975	GLB1L	Gene	"galactosidase, beta 1-like"	79411	extracellular region	GLB1L	79411	FALSE	79411	Gene
1976	UGT2A3	Gene	"UDP glucuronosyltransferase 2 family, polypeptide A3"	79799	membrane|integral to membrane	UGT2A3	79799	FALSE	79799	Gene
1977	PLA2G12A	Gene	"phospholipase A2, group XIIA"	81579	extracellular region|intracellular|cytoplasm|endoplasmic reticulum|Golgi apparatus	PLA2G12A	81579	FALSE	81579	Gene
1978	NME5	Gene	"non-metastatic cells 5, protein expressed in (nucleoside-diphosphate kinase)"	8382	cellular_component	NME5	8382	FALSE	8382	Gene
1979	PLA2G6	Gene	"phospholipase A2, group VI (cytosolic, calcium-independent)"	8398	nucleus|cytoplasm|centrosome|membrane|extrinsic to membrane	PLA2G6	8398	FALSE	8398	Gene
1980	PLA2G10	Gene	"phospholipase A2, group X"	8399	extracellular region	PLA2G10	8399	FALSE	8399	Gene
1981	LYZL1	Gene	lysozyme-like 1	84569	extracellular region	LYZL1	84569	FALSE	84569	Gene
1982	NT5C1A	Gene	"5'-nucleotidase, cytosolic IA"	84618	cytoplasm|cytosol|cytosol	NT5C1A	84618	FALSE	84618	Gene
1983	PLA2G12B	Gene	"phospholipase A2, group XIIB"	84647	extracellular region|endoplasmic reticulum	PLA2G12B	84647	FALSE	84647	Gene
1984	ALG2	Gene	"asparagine-linked glycosylation 2, alpha-1,3-mannosyltransferase homolog (S. cerevisiae)"	85365	membrane fraction|nucleus|cytoplasm|membrane|integral to membrane|perinuclear region of cytoplasm	ALG2	85365	FALSE	85365	Gene
1985	PDXK	Gene	"pyridoxal (pyridoxine, vitamin B6) kinase"	8566	cytoplasm|cytosol	PDXK	8566	FALSE	8566	Gene
1986	PLA2G4C	Gene	"phospholipase A2, group IVC (cytosolic, calcium-independent)"	8605	cytosol|membrane|anchored to membrane	PLA2G4C	8605	FALSE	8605	Gene
1987	LOC100137047-PLA2G4B	Gene	JMJD7-PLA2G4B readthrough	8681	NONE	LOC100137047-PLA2G4B	8681	FALSE	8681	Gene
1988	B4GALT4	Gene	"UDP-Gal:betaGlcNAc beta 1,4- galactosyltransferase, polypeptide 4"	8702	Golgi apparatus|membrane|integral to membrane	B4GALT4	8702	FALSE	8702	Gene
1989	B4GALT3	Gene	"UDP-Gal:betaGlcNAc beta 1,4- galactosyltransferase, polypeptide 3"	8703	cytoplasm|Golgi apparatus|membrane|integral to membrane	B4GALT3	8703	FALSE	8703	Gene
1990	B4GALT2	Gene	"UDP-Gal:betaGlcNAc beta 1,4- galactosyltransferase, polypeptide 2"	8704	Golgi apparatus|membrane|integral to membrane	B4GALT2	8704	FALSE	8704	Gene
1991	B3GALNT1	Gene	"beta-1,3-N-acetylgalactosaminyltransferase 1 (globoside blood group)"	8706	Golgi apparatus|membrane|integral to membrane	B3GALNT1	8706	FALSE	8706	Gene
1992	PNPT1	Gene	polyribonucleotide nucleotidyltransferase 1	87178	mitochondrion|mitochondrial intermembrane space	PNPT1	87178	FALSE	87178	Gene
1993	CBS	Gene	cystathionine-beta-synthase	875	nucleus|nucleolus|cytoplasm|cytosol	CBS	875	FALSE	875	Gene
1994	GGTL4	Gene	gamma-glutamyltransferase light chain 2	91227	cellular_component	GGTL4	91227	FALSE	91227	Gene
1995	LRAT	Gene	lecithin retinol acyltransferase (phosphatidylcholine--retinol O-acyltransferase)	9227	endoplasmic reticulum|microsome|membrane|integral to membrane	LRAT	9227	FALSE	9227	Gene
1996	NT5C1B	Gene	"5'-nucleotidase, cytosolic IB"	93034	cytoplasm	NT5C1B	93034	FALSE	93034	Gene
1997	B4GALT5	Gene	"UDP-Gal:betaGlcNAc beta 1,4- galactosyltransferase, polypeptide 5"	9334	Golgi apparatus|membrane|integral to membrane	B4GALT5	9334	FALSE	9334	Gene
1998	KL	Gene	klotho	9365	extracellular region|extracellular space|membrane fraction|soluble fraction|plasma membrane|integral to plasma membrane	KL	9365	FALSE	9365	Gene
1999	FTMT	Gene	ferritin mitochondrial	94033	mitochondrion	FTMT	94033	FALSE	94033	Gene
2000	ENTPD1	Gene	ectonucleoside triphosphate diphosphohydrolase 1	953	plasma membrane|integral to plasma membrane	ENTPD1	953	FALSE	953	Gene
2001	ENTPD3	Gene	ectonucleoside triphosphate diphosphohydrolase 3	956	plasma membrane|integral to membrane	ENTPD3	956	FALSE	956	Gene
2002	NH3	Compound					C00014	FALSE	C00014	Compound
2003	Pyridoxal phosphate	Compound					C00018	FALSE	C00018	Compound
2004	L-Glutamate	Compound					C00025	FALSE	C00025	Compound
2005	Glycine	Compound					C00037	FALSE	C00037	Compound
2006	L-Alanine	Compound					C00041	FALSE	C00041	Compound
2007	RNA	Compound					C00046	FALSE	C00046	Compound
2008	L-Aspartate	Compound					C00049	FALSE	C00049	Compound
2009	Glutathione	Compound					C00051	FALSE	C00051	Compound
2010	CMP	Compound					C00055	FALSE	C00055	Compound
2011	L-Arginine	Compound					C00062	FALSE	C00062	Compound
2012	CTP	Compound					C00063	FALSE	C00063	Compound
2013	L-Serine	Compound					C00065	FALSE	C00065	Compound
2014	Alcohol	Compound					C00069	FALSE	C00069	Compound
2015	L-Cysteine	Compound					C00097	FALSE	C00097	Compound
2016	Tetrahydrofolate	Compound					C00101	FALSE	C00101	Compound
2017	2-Oxobutanoate	Compound					C00109	FALSE	C00109	Compound
2018	CDP	Input Compound					C00112	FALSE	C00112	Compound
2019	Choline	Compound					C00114	FALSE	C00114	Compound
2020	Fumarate	Compound					C00122	FALSE	C00122	Compound
2021	"5,10-Methylenetetrahydrofolate"	Input Compound					C00143	FALSE	C00143	Compound
2022	Adenine	Compound					C00147	FALSE	C00147	Compound
2023	L-Amino acid	Compound					C00151	FALSE	C00151	Compound
2024	Palmitoyl-CoA	Compound					C00154	FALSE	C00154	Compound
2025	L-Homocysteine	Compound					C00155	FALSE	C00155	Compound
2026	Phosphatidylcholine	Input Compound					C00157	FALSE	C00157	Compound
2027	UDPglucuronate	Compound					C00167	FALSE	C00167	Compound
2028	Cholesterol	Compound					C00187	FALSE	C00187	Compound
2029	Ethanolamine	Compound					C00189	FALSE	C00189	Compound
2030	D-Glucuronate	Compound					C00191	FALSE	C00191	Compound
2031	N-Acylsphingosine	Compound					C00195	FALSE	C00195	Compound
2032	Thymidine	Compound					C00214	FALSE	C00214	Compound
2033	Arachidonate	Compound					C00219	FALSE	C00219	Compound
2034	L-Citrulline	Compound					C00327	FALSE	C00327	Compound
2035	Phosphatidylethanolamine	Input Compound					C00350	FALSE	C00350	Compound
2036	dAMP	Compound					C00360	FALSE	C00360	Compound
2037	dTDP	Compound					C00363	FALSE	C00363	Compound
2038	dTMP	Input Compound					C00364	FALSE	C00364	Compound
2039	dUMP	Compound					C00365	FALSE	C00365	Compound
2040	Sterol	Compound					C00370	FALSE	C00370	Compound
2041	Phosphatidate	Compound					C00416	FALSE	C00416	Compound
2042	N-Formimino-L-glutamate	Input Compound					C00439	FALSE	C00439	Compound
2043	5-Methyltetrahydrofolate	Compound					C00440	FALSE	C00440	Compound
2044	"5,10-Methenyltetrahydrofolate"	Compound					C00445	FALSE	C00445	Compound
2045	L-Cystine	Input Compound					C00491	FALSE	C00491	Compound
2046	Pyridoxamine	Compound					C00534	FALSE	C00534	Compound
2047	Triphosphate	Input Compound					C00536	FALSE	C00536	Compound
2048	Sphingomyelin	Input Compound					C00550	FALSE	C00550	Compound
2049	Deoxyadenosine	Input Compound					C00559	FALSE	C00559	Compound
2050	"1,2-Diacyl-sn-glycerol"	Compound					C00641	FALSE	C00641	Compound
2051	Pyridoxamine phosphate	Input Compound					C00647	FALSE	C00647	Compound
2052	5-Formiminotetrahydrofolate	Compound					C00664	FALSE	C00664	Compound
2053	sn-glycero-3-Phosphocholine	Compound					C00670	FALSE	C00670	Compound
2054	"3alpha,7alpha,12alpha-Trihydroxy-5beta-cholanate"	Input Compound					C00695	FALSE	C00695	Compound
2055	dCDP	Compound					C00705	FALSE	C00705	Compound
2056	Vasopressin	Input Compound					C00840	FALSE	C00840	Compound
2057	alpha-Maltose	Compound					C00897	FALSE	C00897	Compound
2058	Glucosylceramide	Input Compound					C01190	FALSE	C01190	Compound
2059	Phosphatidyl-N-methylethanolamine	Compound					C01241	FALSE	C01241	Compound
2060	"beta-D-Galactosyl-1,4-beta-D-glucosylceramide"	Compound					C01290	FALSE	C01290	Compound
2061	3'-UMP	Compound					C01368	FALSE	C01368	Compound
2062	Cys-Gly	Input Compound					C01419	FALSE	C01419	Compound
2063	Linoleate	Compound					C01595	FALSE	C01595	Compound
2064	Choloyl-CoA	Compound					C01794	FALSE	C01794	Compound
2065	Maltotriose	Input Compound					C01835	FALSE	C01835	Compound
2066	Steryl ester	Compound					C01958	FALSE	C01958	Compound
2067	Thiocysteine	Compound					C01962	FALSE	C01962	Compound
2068	Maltotetraose	Compound					C02052	FALSE	C02052	Compound
2069	L-Cystathionine	Input Compound					C02291	FALSE	C02291	Compound
2070	"2',3'-Cyclic UMP"	Input Compound					C02355	FALSE	C02355	Compound
2071	Cholesterol ester	Compound					C02530	FALSE	C02530	Compound
2072	Phosphatidylserine	Input Compound					C02737	FALSE	C02737	Compound
2073	L-Palmitoylcarnitine	Input Compound					C02990	FALSE	C02990	Compound
2074	beta-D-Glucuronoside	Input Compound					C03033	FALSE	C03033	Compound
2075	Globoside	Compound					C03272	FALSE	C03272	Compound
2076	N-(L-Arginino)succinate	Input Compound					C03406	FALSE	C03406	Compound
2077	4-Imidazolone-5-propanoate	Compound					C03680	FALSE	C03680	Compound
2078	6-Pyruvoyltetrahydropterin	Compound					C03684	FALSE	C03684	Compound
2079	(5-L-Glutamyl)-L-amino acid	Compound					C03740	FALSE	C03740	Compound
2080	1-Acyl-sn-glycero-3-phosphocholine	Input Compound					C04230	FALSE	C04230	Compound
2081	2-Acyl-sn-glycero-3-phosphocholine	Compound					C04233	FALSE	C04233	Compound
2082	Phosphatidyl-N-dimethylethanolamine	Compound					C04308	FALSE	C04308	Compound
2083	1-Acyl-sn-glycero-3-phosphoethanolamine	Compound					C04438	FALSE	C04438	Compound
2084	Retinol-(cellular-retinol-binding-protein)	Compound					C04571	FALSE	C04571	Compound
2085	Retinyl-ester-(cellular-retinol-binding-protein)	Compound					C04680	FALSE	C04680	Compound
2086	Trihexosylceramide	Input Compound					C04737	FALSE	C04737	Compound
2087	"2-Amino-4-hydroxy-6-(erythro-1,2,3-trihydroxypropyl)dihydropteridine"	Compound					C04895	FALSE	C04895	Compound
2088	"11beta,21-Dihydroxy-5beta-pregnane-3,20-dione"	Compound					C05475	FALSE	C05475	Compound
2089	Tetrahydrocorticosterone	Input Compound					C05476	FALSE	C05476	Compound
2090	"3alpha,21-Dihydroxy-5beta-pregnane-11,20-dione"	Compound					C05478	FALSE	C05478	Compound
2091	Deoxyinosine	Compound					C05512	FALSE	C05512	Compound
2092	gama-L-glutamyl-L-alanine	Compound					CE0469	FALSE	CE0469	Compound
2093	N-acetyl-L-cystathionine	Compound					CE5082	FALSE	CE5082	Compound
2094	mannosealpha1-2mannosealpha1-6(ethanolaminephosphate-2)mannosealpha1-4glucosaminyl-acyl-phosphatidylinositol	Compound					CE5650	FALSE	CE5650	Compound
2095	glycinamide	Compound					CE5799	FALSE	CE5799	Compound
2096	arginine vasopressin 1-8	Compound					CE5823	FALSE	CE5823	Compound
2097	EtNP-Man-Man-(EtNP)Man-GlcN-acyl-PI	Compound					CE5964	FALSE	CE5964	Compound
2098	1-acyl-2-lyso-phosphatidylcholine	Compound					CE6321	FALSE	CE6321	Compound
2099	1-acyl-2-lyso-phosphatidylserine	Compound					CE7078	FALSE	CE7078	Compound
